# Supplementary material for: The composition of the global and feature specific cyanobacterial core-genomes
Source: Front Microbiol. 2015 Mar 19;6:219. doi: 10.3389/fmicb.2015.00219 (PMC4365693; doi:10.3389/fmicb.2015.00219)
Supplement: Supplementary file 1 [file DataSheet1.ZIP]

Archive with 13 entries (12 files):
- AddFiles/
- AddFiles/File 1.DOCX
- AddFiles/File 10.DOCX
- AddFiles/File 11.PDF
- AddFiles/File 12.PDF
- AddFiles/File 2.PDF
- AddFiles/File 3.PDF
- AddFiles/File 4.PDF
- AddFiles/File 5.PDF
- AddFiles/File 6.XLSX
- AddFiles/File 7.PDF
- AddFiles/File 8.DOCX
- AddFiles/File 9.DOCX
