# Supplementary material for: The composition of the global and feature specific cyanobacterial core-genomes
Source: Front Microbiol. 2015 Mar 19;6:219. doi: 10.3389/fmicb.2015.00219 (PMC4365693; doi:10.3389/fmicb.2015.00219)
Supplement: Supplementary file 1 [file DataSheet1.ZIP › AddFiles/File 6.XLSX]

## Sheet: Additional_file11
Additional file 6: CLOGs of the CORE-GENOME Shown are the groups of the OrthoMCL ortholog search (column 1) and for each cyanobacterial strain the gene accessions (column 2-59).
	Aca1	Ana1	Ana2	Art1	Art2	Art3	Cro1	Cya1	Cya2	Cya3	Cya4	Cya5	Cya6	Cya7	Cya8	Cyn1	Fis1	Glo1	Lyn1	Mic1	Mil1	Nod1	Nos2	Nos3	Osc1	Pro1	Pro2	Pro3	Pro4	Pro5	Pro6	Pro7	Pro8	Pro9	ProA	ProB	ProC	ProF	Syc1	Syn1	Syn2	Syn3	Syn4	Syn5	Syn6	Syn7	Syn8	Syn9	SynA
Group 3	AM1_1308	all3642	Ava_0575	NIES39_A04360	AmaxDRAFT_0262	APCC8_010100010981	CwatDRAFT_0006	cce_1270	PCC7424_0463	Cyan7425_1852	PCC8801_0278	Cy51472_2305	CY0110_04019	Cyan7822_0079	Cyan8802_0278	CPCC7001_1897	FJSC11DRAFT_1442	gll1917	L8106_01272	MAE_01910	MC7420_1626	N9414_00895	Aazo_0357	Npun_F1740	OSCI_1680001	Pro0255	PMM0226	PMT0378	PMN2A_0293	PMT9312_0228	A9601_02471	P9515_02581	P9303_14591	NATL1_03061	P9301_02481	P9215_02481	P9211_02481	P9202_1006	sll1463	SYNW0305	syc0239_d	sync_0355	SYNPCC7002_A0040	Syncc9902_1061	Syncc9605_0301	Synpcc7942_0297	CYB_0004	CYA_0004	SynRCC307_1402
	AM1_1599	all4776	Ava_2234	NIES39_K02790	AmaxDRAFT_1214	APCC8_010100024143	CwatDRAFT_0062	cce_1953	PCC7424_3313	Cyan7425_3590	PCC8801_0614	Cy51472_2970	CY0110_07094	Cyan7822_0379	Cyan8802_0630	CPCC7001_2119	FJSC11DRAFT_1899	gll2578	L8106_25755	MAE_03820	MC7420_2833	N9414_01475	Aazo_2804	Npun_F4881	OSCI_3520016	Pro0921	PMM0743	PMT0677	PMN2A_0353	PMT9312_0751	A9601_08041	P9515_08411	P9303_15451	NATL1_09651	P9301_08031	P9215_08371	P9211_08451	P9202_1333	slr0228	SYNW1211	syc0546_c	sync_0825	SYNPCC7002_A0349	Syncc9902_1152	Syncc9605_0925	Synpcc7942_0942	CYB_0631	CYA_2751	SynRCC307_1489
	AM1_2130	all4936	Ava_2444	NIES39_K04600	AmaxDRAFT_1939	APCC8_010100026513	CwatDRAFT_1628	cce_2043	PCC7424_3575	Cyan7425_4255	PCC8801_1842	Cy51472_3062	CY0110_07469	Cyan7822_2457	Cyan8802_1868	CPCC7001_2393	FJSC11DRAFT_2781	gll3141	L8106_25857	MAE_14370	MC7420_5182	N9414_10897	Aazo_3058	Npun_R1355	OSCI_3700003	Pro0980	PMM0854	PMT0756	PMN2A_0830	PMT9312_0946	A9601_10151	P9515_09311	P9303_19161	NATL1_10341	P9301_10141	P9215_10461	P9211_09061	P9202_1787	slr1390	SYNW1300	syc0600_d	sync_1320	SYNPCC7002_A0902	Syncc9902_1483	Syncc9605_1322	Synpcc7942_0998	-----	-----	SynRCC307_1754
	AM1_2436	alr1261	Ava_3190	NIES39_Q00110	AmaxDRAFT_2675	APCC8_010100028398	CwatDRAFT_3919	cce_3579	PCC7424_4275	Cyan7425_4937	PCC8801_1921	Cy51472_4550	CY0110_27253	Cyan7822_3325	Cyan8802_1947	CPCC7001_321	FJSC11DRAFT_4128	-----	L8106_25862	MAE_51380	MC7420_6173	N9414_15792	Aazo_5220	Npun_R2022	OSCI_450001	Pro1338	PMM1264	PMT1798	PMN2A_1595	PMT9312_1358	A9601_14631	P9515_14251	P9303_23831	NATL1_16831	P9301_14491	P9215_14891	P9211_13071	P9202_948	slr1604	SYNW1587	syc1215_c	sync_1417	SYNPCC7002_A1176	Syncc9902_2043	Syncc9605_1438	Synpcc7942_1314	-----	-----	SynRCC307_2193
	AM1_3237	-----	-----	-----	-----	-----	-----	-----	PCC7424_4814	-----	PCC8801_3570	-----	-----	Cyan7822_3718	Cyan8802_2543	-----	FJSC11DRAFT_4323	-----	L8106_27641	MAE_62060	-----	-----	-----	-----	-----	-----	-----	-----	-----	-----	-----	-----	-----	-----	-----	-----	-----	-----	-----	-----	-----	-----	-----	-----	-----	-----	-----	-----	-----
	AM1_4364	-----	-----	-----	-----	-----	-----	-----	-----	-----	-----	-----	-----	-----	-----	-----	-----	-----	-----	-----	-----	-----	-----	-----	-----	-----	-----	-----	-----	-----	-----	-----	-----	-----	-----	-----	-----	-----	-----	-----	-----	-----	-----	-----	-----	-----	-----	-----	-----
	AM1_4590	-----	-----	-----	-----	-----	-----	-----	-----	-----	-----	-----	-----	-----	-----	-----	-----	-----	-----	-----	-----	-----	-----	-----	-----	-----	-----	-----	-----	-----	-----	-----	-----	-----	-----	-----	-----	-----	-----	-----	-----	-----	-----	-----	-----	-----	-----	-----	-----
	AM1_4917	-----	-----	-----	-----	-----	-----	-----	-----	-----	-----	-----	-----	-----	-----	-----	-----	-----	-----	-----	-----	-----	-----	-----	-----	-----	-----	-----	-----	-----	-----	-----	-----	-----	-----	-----	-----	-----	-----	-----	-----	-----	-----	-----	-----	-----	-----	-----	-----
	AM1_D0237	-----	-----	-----	-----	-----	-----	-----	-----	-----	-----	-----	-----	-----	-----	-----	-----	-----	-----	-----	-----	-----	-----	-----	-----	-----	-----	-----	-----	-----	-----	-----	-----	-----	-----	-----	-----	-----	-----	-----	-----	-----	-----	-----	-----	-----	-----	-----	-----
Group 5	AM1_0402	alr1963	Ava_0140	NIES39_D00260	AmaxDRAFT_0366	APCC8_010100000055	CwatDRAFT_2328	cce_1001	PCC7424_0011	Cyan7425_2969	PCC8801_0009	Cy51472_0556	CY0110_21480	Cyan7822_0968	Cyan8802_0007	CPCC7001_1071	FJSC11DRAFT_0154	gll3577	L8106_07546	MAE_25950	MC7420_1758	N9414_14670	Aazo_1000	Npun_F2993	OSCI_3520011	Pro0233	PMM0207	PMT0449	PMN2A_0016	PMT9312_0209	A9601_02251	P9515_02361	P9303_09911	NATL1_02831	P9301_02271	P9215_02261	P9211_02251	P9202_1449	sll0020	SYNW0938	syc0460_c	sync_1027	SYNPCC7002_A0141	Syncc9902_0911	Syncc9605_1007	Synpcc7942_0260	CYB_0607	CYA_0180	SynRCC307_0788
	AM1_1947	alr2322	Ava_0910	NIES39_D01830	AmaxDRAFT_2132	APCC8_010100005417	CwatDRAFT_4839	cce_1941	PCC7424_1876	Cyan7425_4582	PCC8801_0025	Cy51472_2050	CY0110_24021	Cyan7822_4205	Cyan8802_0023	CPCC7001_1476	FJSC11DRAFT_0181	glr1542	L8106_12825	MAE_39260	MC7420_2164	N9414_16464	Aazo_1201	Npun_F3510	OSCI_610001	Pro1082	PMM0580	PMT1061	PMN2A_0660	PMT9312_0580	A9601_06361	P9515_06451	P9303_18321	NATL1_06361	P9301_06061	P9215_06621	P9211_10731	P9202_1710	slr0156	SYNW1503	syc0888_d	sync_1897	SYNPCC7002_A0431	Syncc9902_1389	Syncc9605_1627	Synpcc7942_0637	CYB_2524	CYA_0656	SynRCC307_0906
	AM1_2125	alr2999	Ava_2335	NIES39_F00620	AmaxDRAFT_2418	APCC8_010100021495	CwatDRAFT_5022	cce_3221	PCC7424_4861	Cyan7425_4704	PCC8801_0954	Cy51472_2958	CY0110_28039	Cyan7822_4883	Cyan8802_0981	CPCC7001_707	FJSC11DRAFT_1872	glr2064	L8106_18971	MAE_59550	MC7420_2435	N9414_18820	Aazo_2309	Npun_F3575	OSCI_800019	Pro1107	PMM1088	PMT2085	PMN2A_1574	PMT9312_1099	A9601_11941	P9515_11791	P9303_27741	NATL1_14921	P9301_11951	P9215_12241	P9211_10981	P9202_561	slr1641	SYNW2346	syc1253_d	sync_2730	SYNPCC7002_A2353	Syncc9902_2159	Syncc9605_2474	Synpcc7942_1089	-----	-----	SynRCC307_2361
	-----	alr5084	Ava_4348	NIES39_L04330	AmaxDRAFT_4187	APCC8_010100022225	CwatDRAFT_5366	cce_4247	-----	-----	PCC8801_1419	Cy51472_4202	CY0110_28154	Cyan7822_4927	Cyan8802_1448	-----	FJSC11DRAFT_2816	-----	L8106_23530	MAE_61840	MC7420_6749	N9414_23413	Aazo_4738	Npun_F4427	-----	-----	-----	-----	-----	-----	-----	-----	-----	-----	-----	-----	-----	-----	-----	-----	-----	-----	-----	-----	-----	-----	-----	-----	-----
	-----	-----	Ava_C0132	-----	AmaxDRAFT_4188	-----	-----	-----	-----	-----	-----	-----	-----	-----	-----	-----	FJSC11DRAFT_4222	-----	-----	-----	-----	-----	-----	Npun_R5987	-----	-----	-----	-----	-----	-----	-----	-----	-----	-----	-----	-----	-----	-----	-----	-----	-----	-----	-----	-----	-----	-----	-----	-----	-----
Group 7	AM1_0448	all3572	Ava_1583	NIES39_K03030	AmaxDRAFT_4299	APCC8_010100023364	CwatDRAFT_1423	cce_0267	PCC7424_0169	Cyan7425_1059	PCC8801_1237	Cy51472_1324	CY0110_12097	Cyan7822_0979	Cyan8802_1267	CPCC7001_2592	FJSC11DRAFT_0041	gll3144	L8106_04806	MAE_10220	MC7420_1522	N9414_03855	Aazo_0830	Npun_F1022	OSCI_3320017	Pro0252	PMM0223	PMT0419	PMN2A_0558	PMT9312_0225	A9601_02441	P9515_02531	P9303_04091	NATL1_03031	P9301_02451	P9215_13011	P9211_02461	P9202_317	sll1867	SYNW0983	syc0166_d	sync_0368	SYNPCC7002_A0157	Syncc9902_0943	Syncc9605_0307	Synpcc7942_0424	CYB_0216	CYA_1274	SynRCC307_1440
	AM1_2166	alr3727	Ava_1597	NIES39_K03080	AmaxDRAFT_5097	APCC8_010100027533	CwatDRAFT_4668	cce_0636	PCC7424_1049	Cyan7425_1498	PCC8801_2016	Cy51472_1695	CY0110_25973	Cyan7822_1825	Cyan8802_2041	CPCC7001_875	FJSC11DRAFT_0093	glr0779	L8106_12020	MAE_10380	MC7420_809	N9414_09131	Aazo_1652	Npun_F3544	-----	-----	-----	PMT1532	PMN2A_0735	PMT9312_1144	A9601_12521	P9515_02551	P9303_18681	NATL1_13251	-----	-----	-----	P9202_451	slr1181	SYNW1470	syc0647_c	sync_1856	SYNPCC7002_A1418	Syncc9902_1814	Syncc9605_0519	Synpcc7942_0893	CYB_0371	CYA_1748	SynRCC307_1441
	AM1_2889	alr3742	Ava_2138	NIES39_O04720	-----	APCC8_010100027568	-----	cce_3411	PCC7424_1564	Cyan7425_2987	PCC8801_3216	Cy51472_4384	CY0110_27555	Cyan7822_2968	Cyan8802_2904	CPCC7001_919	FJSC11DRAFT_0786	glr1706	L8106_16344	MAE_10510	-----	N9414_11194	-----	Npun_R2273	-----	-----	-----	-----	PMN2A_1592	-----	-----	-----	-----	NATL1_15721	-----	-----	-----	-----	slr1311	SYNW1919	syc1093_c	sync_1858	SYNPCC7002_A2164	Syncc9902_1817	Syncc9605_1042	Synpcc7942_1389	CYB_0433	CYA_1811	SynRCC307_2009
	-----	alr4592	Ava_2460	NIES39_R00140	-----	APCC8_010100029217	-----	cce_3477	PCC7424_1706	-----	PCC8801_3850	Cy51472_4451	CY0110_28584	Cyan7822_3753	Cyan8802_3899	CPCC7001_982	FJSC11DRAFT_0953	glr2322	-----	MAE_10800	-----	N9414_17792	-----	Npun_R5188	-----	-----	-----	-----	-----	-----	-----	-----	-----	-----	-----	-----	-----	-----	-----	SYNW2151	-----	sync_2384	-----	Syncc9902_2036	-----	-----	-----	CYA_1849	SynRCC307_2183
	-----	alr4866	Ava_3553	-----	-----	-----	-----	cce_3501	PCC7424_2293	-----	-----	Cy51472_4474	-----	-----	-----	-----	FJSC11DRAFT_0954	glr2656	-----	MAE_58140	-----	-----	-----	Npun_R5455	-----	-----	-----	-----	-----	-----	-----	-----	-----	-----	-----	-----	-----	-----	-----	-----	-----	-----	-----	-----	-----	-----	-----	-----	-----
	-----	-----	Ava_4121	-----	-----	-----	-----	-----	-----	-----	-----	-----	-----	-----	-----	-----	FJSC11DRAFT_4001	-----	-----	-----	-----	-----	-----	-----	-----	-----	-----	-----	-----	-----	-----	-----	-----	-----	-----	-----	-----	-----	-----	-----	-----	-----	-----	-----	-----	-----	-----	-----	-----
Group 14	AM1_1384	all0177	Ava_1369	NIES39_O01280	AmaxDRAFT_3885	APCC8_010100008483	CwatDRAFT_5325	cce_2580	PCC7424_0479	Cyan7425_1857	PCC8801_0666	Cy51472_0166	CY0110_04893	Cyan7822_2829	Cyan8802_0685	CPCC7001_2313	FJSC11DRAFT_1262	glr1775	L8106_17417	MAE_01310	MC7420_2748	N9414_09616	Aazo_1162	Npun_F4866	OSCI_3040010	Pro0044	PMM0042	PMT2164	PMN2A_1375	PMT9312_0043	A9601_00431	P9515_00491	P9303_28461	NATL1_00561	P9301_00451	P9215_00501	P9211_00471	P9202_1659	sll0217	SYNW2367	syc2283_c	sync_2779	SYNPCC7002_A1321	Syncc9902_2180	Syncc9605_2530	Synpcc7942_1809	CYB_0381	CYA_1576	SynRCC307_2386
	AM1_1386	all0178	Ava_1371	NIES39_O01290	AmaxDRAFT_3886	APCC8_010100008488	CwatDRAFT_6251	cce_3635	PCC7424_0481	Cyan7425_1859	PCC8801_0805	Cy51472_0168	CY0110_12507	Cyan7822_2833	Cyan8802_0834	CPCC7001_490	FJSC11DRAFT_1264	glr1776	L8106_17427	MAE_50820	MC7420_5328	N9414_09621	Aazo_1163	Npun_F4867	OSCI_3040012	Pro0045	PMM0043	PMT2165	PMN2A_1376	PMT9312_0044	A9601_00441	P9515_00501	P9303_28831	NATL1_00571	P9301_00461	P9215_00531	P9211_00481	P9202_794	sll0219	SYNW2368	syc2284_c	sync_2780	SYNPCC7002_A1743	Syncc9902_2183	Syncc9605_2532	Synpcc7942_1810	CYB_1772	CYA_1659	SynRCC307_2387
	-----	all3891	Ava_1438	-----	-----	-----	-----	cce_3833	PCC7424_1459	-----	PCC8801_3604	Cy51472_3584	CY0110_12517	Cyan7822_3508	Cyan8802_2508	-----	FJSC11DRAFT_2874	-----	-----	MAE_50840	MC7420_7005	N9414_12758	Aazo_4139	Npun_F5837	-----	-----	-----	-----	-----	-----	-----	-----	-----	-----	-----	-----	-----	-----	sll0550	-----	-----	-----	-----	-----	-----	-----	-----	-----	-----
	-----	all3895	Ava_1439	-----	-----	-----	-----	cce_3835	PCC7424_2966	-----	PCC8801_3606	Cy51472_4605	CY0110_13998	Cyan7822_3510	Cyan8802_2510	-----	FJSC11DRAFT_2875	-----	-----	MAE_61610	MC7420_7418	N9414_12763	Aazo_4140	Npun_F5838	-----	-----	-----	-----	-----	-----	-----	-----	-----	-----	-----	-----	-----	-----	sll1521	-----	-----	-----	-----	-----	-----	-----	-----	-----	-----
	-----	all4444	Ava_1802	-----	-----	-----	-----	-----	-----	-----	-----	-----	-----	-----	-----	-----	FJSC11DRAFT_3529	-----	-----	-----	-----	N9414_15607	-----	Npun_R0591	-----	-----	-----	-----	-----	-----	-----	-----	-----	-----	-----	-----	-----	-----	-----	-----	-----	-----	-----	-----	-----	-----	-----	-----	-----
	-----	all4446	Ava_1803	-----	-----	-----	-----	-----	-----	-----	-----	-----	-----	-----	-----	-----	FJSC11DRAFT_3530	-----	-----	-----	-----	N9414_15612	-----	-----	-----	-----	-----	-----	-----	-----	-----	-----	-----	-----	-----	-----	-----	-----	-----	-----	-----	-----	-----	-----	-----	-----	-----	-----	-----
Group 15	AM1_0422	alr1742	Ava_0295	NIES39_C00930	AmaxDRAFT_2905	APCC8_010100003344	CwatDRAFT_2041	cce_1356	PCC7424_1601	Cyan7425_4127	PCC8801_0492	Cy51472_0326	CY0110_05137	Cyan7822_1806	Cyan8802_0507	CPCC7001_207	FJSC11DRAFT_0368	glr4264	L8106_00440	MAE_13620	MC7420_6409	N9414_03728	Aazo_1975	Npun_F0122	OSCI_1530005	Pro0938	PMM0897	PMT0703	PMN2A_0312	PMT9312_0903	A9601_09641	P9515_09791	P9303_15181	NATL1_09851	P9301_09621	P9215_09951	P9211_08661	P9202_1872	sll0058	SYNW1269	syc1530_d	sync_1293	SYNPCC7002_A0694	Syncc9902_1092	Syncc9605_1396	Synpcc7942_2073	CYB_2781	CYA_0130	SynRCC307_1360
	AM1_2440	alr2446	Ava_0378	NIES39_C04840	AmaxDRAFT_3258	APCC8_010100020106	CwatDRAFT_5320	cce_2003	PCC7424_2959	Cyan7425_4187	PCC8801_0983	Cy51472_2389	CY0110_25571	Cyan7822_3442	Cyan8802_1012	CPCC7001_661	FJSC11DRAFT_0940	-----	L8106_05765	MAE_15950	MC7420_6738	N9414_11102	Aazo_2048	Npun_F0567	OSCI_2500002	Pro1871	PMM1704	PMT2255	PMN2A_1313	PMT9312_1797	A9601_19141	P9515_18951	P9303_30041	NATL1_21861	P9301_18951	P9215_19771	P9211_18401	P9202_54	sll0170	SYNW2508	syc1636_c	sync_1389	SYNPCC7002_A2160	Syncc9902_2303	Syncc9605_2674	Synpcc7942_2468	CYB_2934	CYA_0787	SynRCC307_2517
	AM1_5692	alr2990	Ava_0919	NIES39_H00690	AmaxDRAFT_5065	APCC8_010100021055	CwatDRAFT_6498	cce_4004	PCC7424_4180	Cyan7425_4693	PCC8801_4045	Cy51472_3023	CY0110_30246	Cyan7822_3953	Cyan8802_4082	-----	FJSC11DRAFT_1880	-----	L8106_12420	MAE_49450	MC7420_7007	N9414_13872	Aazo_3373	Npun_F2986	-----	-----	-----	-----	-----	-----	-----	-----	-----	-----	-----	-----	-----	-----	sll1932	-----	syc2020_c	sync_2923	SYNPCC7002_A2418	-----	-----	Synpcc7942_2580	-----	-----	-----
	-----	-----	Ava_C0141	-----	-----	-----	-----	-----	-----	-----	-----	-----	-----	-----	-----	-----	FJSC11DRAFT_2205	-----	-----	-----	-----	N9414_14740	Aazo_4730	Npun_F5907	-----	-----	-----	-----	-----	-----	-----	-----	-----	-----	-----	-----	-----	-----	-----	-----	-----	-----	-----	-----	-----	-----	-----	-----	-----
	-----	-----	-----	-----	-----	-----	-----	-----	-----	-----	-----	-----	-----	-----	-----	-----	FJSC11DRAFT_2292	-----	-----	-----	-----	-----	-----	Npun_R5998	-----	-----	-----	-----	-----	-----	-----	-----	-----	-----	-----	-----	-----	-----	-----	-----	-----	-----	-----	-----	-----	-----	-----	-----	-----
Group 21	AM1_2457	alr5154	Ava_2405	NIES39_D05970	AmaxDRAFT_4127	APCC8_010100017555	CwatDRAFT_1222	cce_0989	PCC7424_0399	Cyan7425_2745	PCC8801_4103	Cy51472_2038	CY0110_22956	Cyan7822_4988	Cyan8802_4142	CPCC7001_1880	FJSC11DRAFT_0046	glr3438	L8106_17727	MAE_47560	MC7420_6652	N9414_14705	Aazo_0256	Npun_F3818	OSCI_3160024	Pro1672	PMM1523	PMT1769	PMN2A_1082	PMT9312_1615	A9601_17271	P9515_17021	P9303_23471	NATL1_19571	P9301_17151	P9215_17911	P9211_16391	P9202_1184	slr1834	SYNW2123	syc2044_d	sync_0393	SYNPCC7002_A1961	Syncc9902_1994	Syncc9605_0331	Synpcc7942_2048	CYB_0021	CYA_2521	SynRCC307_2157
	AM1_2458	alr5155	Ava_2406	NIES39_D05980	AmaxDRAFT_4128	APCC8_010100017560	CwatDRAFT_1223	cce_0990	PCC7424_0402	Cyan7425_4670	PCC8801_4104	Cy51472_2039	CY0110_22961	Cyan7822_4989	Cyan8802_4143	CPCC7001_885	FJSC11DRAFT_0047	glr3439	L8106_17732	MAE_47570	MC7420_6661	N9414_14710	Aazo_0546	Npun_F3819	OSCI_3160025	Pro1673	PMM1524	PMT1770	PMN2A_1083	PMT9312_1616	A9601_17281	P9515_17031	P9303_23481	NATL1_19581	P9301_17161	P9215_17921	P9211_16401	P9202_174	slr1835	SYNW2124	syc2045_d	sync_0394	SYNPCC7002_A1962	Syncc9902_1995	Syncc9605_0332	Synpcc7942_2049	CYB_0022	CYA_2522	SynRCC307_2158
	-----	alr5314	Ava_2567	-----	-----	-----	-----	-----	PCC7424_0403	Cyan7425_4671	-----	-----	-----	Cyan7822_4990	-----	-----	FJSC11DRAFT_0565	-----	-----	-----	-----	-----	Aazo_0547	Npun_R0210	-----	-----	-----	-----	-----	-----	-----	-----	-----	-----	-----	-----	-----	-----	-----	-----	-----	-----	-----	-----	-----	-----	-----	-----	-----
	-----	-----	-----	-----	-----	-----	-----	-----	-----	-----	-----	-----	-----	-----	-----	-----	FJSC11DRAFT_0566	-----	-----	-----	-----	-----	-----	-----	-----	-----	-----	-----	-----	-----	-----	-----	-----	-----	-----	-----	-----	-----	-----	-----	-----	-----	-----	-----	-----	-----	-----	-----	-----
Group 23	AM1_3214	alr1896	Ava_3626	NIES39_A01110	AmaxDRAFT_3297	APCC8_010100001419	CwatDRAFT_0976	cce_1344	PCC7424_1788	Cyan7425_2334	PCC8801_1190	Cy51472_2378	CY0110_06524	Cyan7822_0398	Cyan8802_1217	CPCC7001_2365	FJSC11DRAFT_1897	gll1027	L8106_08551	MAE_03410	MC7420_1856	N9414_22608	Aazo_2884	Npun_F1230	OSCI_520015	Pro0448	PMM0452	PMT1334	PMN2A_0968	PMT9312_0451	A9601_05071	P9515_05141	P9303_05041	NATL1_05061	P9301_04761	P9215_05311	P9211_04501	P9202_381	sll0416	SYNW0514	syc0844_c	sync_2135	SYNPCC7002_A0147	Syncc9902_0506	Syncc9605_0615	Synpcc7942_0685	CYB_1618	CYA_0332	SynRCC307_1859
	AM1_4411	alr3662	Ava_3766	NIES39_N00270	AmaxDRAFT_4040	APCC8_010100009441	CwatDRAFT_6138	cce_3330	PCC7424_2849	Cyan7425_5137	PCC8801_2854	Cy51472_4307	CY0110_17702	Cyan7822_4672	Cyan8802_3242	CPCC7001_2607	FJSC11DRAFT_2768	glr2897	L8106_21819	MAE_46080	MC7420_2250	N9414_23898	Aazo_3205	Npun_F2983	OSCI_750002	Pro1589	PMM1436	PMT1449	PMN2A_1783	PMT9312_1529	A9601_16381	P9515_16151	P9303_06501	NATL1_18361	P9301_16261	P9215_17041	P9211_15551	P9202_563	slr2076	SYNW1854	syc1789_d	sync_2282	SYNPCC7002_A2458	Syncc9902_1747	Syncc9605_2169	Synpcc7942_2313	CYB_1712	CYA_1407	-----
	AM1_D0208	-----	Ava_C0144	-----	-----	-----	-----	-----	-----	-----	-----	-----	-----	-----	-----	-----	FJSC11DRAFT_3074	-----	-----	-----	-----	-----	-----	Npun_R0829	-----	-----	-----	-----	-----	-----	-----	-----	-----	-----	-----	-----	-----	-----	-----	-----	-----	-----	-----	-----	-----	-----	-----	-----	-----
Group 24	AM1_1403	all0592	Ava_0318	NIES39_D07130	AmaxDRAFT_2392	APCC8_010100005307	CwatDRAFT_3768	cce_0367	PCC7424_3267	Cyan7425_1497	PCC8801_0375	Cy51472_1426	CY0110_02527	Cyan7822_0630	Cyan8802_0384	CPCC7001_1573	FJSC11DRAFT_3716	gll4412	L8106_07124	MAE_18770	MC7420_2848	N9414_00205	Aazo_2905	Npun_F2818	OSCI_3320021	Pro1113	PMM1083	PMT1067	PMN2A_0666	PMT9312_1094	A9601_11891	P9515_11731	P9303_09851	NATL1_14981	P9301_11901	P9215_12191	P9211_11031	P9202_1482	sll0005	SYNW0945	syc0822_c	sync_1020	SYNPCC7002_A1843	Syncc9902_1379	Syncc9605_1620	Synpcc7942_0708	CYB_0623	CYA_1563	SynRCC307_0781
	AM1_2380	all4960	Ava_2235	NIES39_L04120	AmaxDRAFT_3625	APCC8_010100018145	CwatDRAFT_5530	cce_3416	PCC7424_3680	Cyan7425_2353	PCC8801_3115	Cy51472_4389	CY0110_02994	Cyan7822_5486	Cyan8802_3005	CPCC7001_87	FJSC11DRAFT_3859	glr3124	L8106_20138	MAE_48840	MC7420_5727	N9414_04075	Aazo_4100	Npun_F4677	OSCI_3740021	Pro1883	PMM1714	PMT2272	PMN2A_1325	PMT9312_1806	A9601_19231	P9515_19051	P9303_30211	NATL1_21981	P9301_19041	P9215_19861	P9211_18521	P9202_330	slr1919	SYNW2524	syc2315_d	sync_2941	SYNPCC7002_A2543	Syncc9902_2319	Syncc9605_2693	Synpcc7942_1778	CYB_1066	CYA_1741	SynRCC307_2533
Group 25	AM1_3113	all0441	Ava_2854	NIES39_J03770	AmaxDRAFT_1020	APCC8_010100006577	CwatDRAFT_3012	cce_4401	PCC7424_0929	Cyan7425_1367	PCC8801_0561	Cy51472_0699	CY0110_23761	Cyan7822_1999	Cyan8802_0578	CPCC7001_1288	FJSC11DRAFT_1056	gll2050	L8106_10417	MAE_04450	MC7420_5515	N9414_03830	Aazo_0531	Npun_F0025	OSCI_3990006	Pro0005	PMM0005	PMT0005	PMN2A_0689	PMT9312_0005	A9601_00041	P9515_00041	P9303_00041	NATL1_00041	P9301_00041	P9215_00041	P9211_00041	P9202_337	sll1941	SYNW0005	syc1259_c	sync_0005	SYNPCC7002_A0826	Syncc9902_0005	Syncc9605_0005	Synpcc7942_0254	CYB_0008	CYA_0008	SynRCC307_0005
	AM1_5737	all0860	Ava_4464	NIES39_M00450	AmaxDRAFT_4635	APCC8_010100007711	CwatDRAFT_4890	cce_4541	PCC7424_4667	Cyan7425_2787	PCC8801_1360	Cy51472_0842	CY0110_24421	Cyan7822_4603	Cyan8802_1390	CPCC7001_2339	FJSC11DRAFT_2586	gll3082	L8106_27112	MAE_59890	MC7420_8225	N9414_22318	Aazo_2820	Npun_R6377	OSCI_500003	Pro1137	PMM1063	PMT1124	PMN2A_1332	PMT9312_1074	A9601_11681	P9515_11531	P9303_09151	NATL1_15231	P9301_11691	P9215_11981	P9211_11271	P9202_902	slr0417	SYNW0727	syc2396_c	sync_0973	SYNPCC7002_A1938	Syncc9902_0723	Syncc9605_1942	Synpcc7942_1694	CYB_1609	CYA_1415	SynRCC307_0742
Group 29	AM1_4620	alr0951	Ava_0447	NIES39_O03090	AmaxDRAFT_0570	APCC8_010100012138	CwatDRAFT_4108	cce_1976	PCC7424_3140	Cyan7425_1212	PCC8801_0568	Cy51472_0427	CY0110_03379	Cyan7822_4379	Cyan8802_0585	CPCC7001_1575	FJSC11DRAFT_0688	gll2163	L8106_23900	MAE_22940	MC7420_3957	N9414_04465	Aazo_2640	Npun_F0337	OSCI_1450020	Pro0441	PMM0445	PMT1342	PMN2A_1776	PMT9312_0444	A9601_05001	P9515_05071	P9303_06411	NATL1_04991	P9301_04691	P9215_05241	P9211_04421	P9202_1457	slr1137	SYNW1529	syc1507_c	sync_1928	SYNPCC7002_A0726	Syncc9902_1755	Syncc9605_0607	Synpcc7942_2603	CYB_2698	CYA_1513	SynRCC307_0671
	-----	alr2515	Ava_0529	-----	-----	-----	CwatDRAFT_5388	cce_4110	PCC7424_4072	Cyan7425_3957	-----	Cy51472_2993	CY0110_26782	Cyan7822_4712	-----	CPCC7001_2261	FJSC11DRAFT_0848	glr0740	L8106_24095	-----	-----	N9414_04790	Aazo_3101	Npun_F5533	OSCI_2460018	-----	-----	-----	-----	-----	-----	P9515_12641	-----	-----	-----	P9215_16641	-----	P9202_674	slr2082	SYNW1862	-----	sync_2126	SYNPCC7002_A1163	-----	Syncc9605_0980	-----	-----	-----	SynRCC307_1935
	-----	alr2732	Ava_3576	-----	-----	-----	-----	cce_4814	-----	-----	-----	Cy51472_4950	-----	Cyan7822_5868	-----	-----	FJSC11DRAFT_3879	-----	-----	-----	-----	N9414_14760	Aazo_3574	Npun_R1788	-----	-----	-----	-----	-----	-----	-----	-----	-----	-----	-----	-----	-----	-----	-----	-----	-----	-----	-----	-----	-----	-----	-----	-----	-----
	-----	-----	Ava_4299	-----	-----	-----	-----	-----	-----	-----	-----	-----	-----	-----	-----	-----	-----	-----	-----	-----	-----	-----	Aazo_3659	Npun_R3536	-----	-----	-----	-----	-----	-----	-----	-----	-----	-----	-----	-----	-----	-----	-----	-----	-----	-----	-----	-----	-----	-----	-----	-----	-----
	-----	-----	Ava_B0178	-----	-----	-----	-----	-----	-----	-----	-----	-----	-----	-----	-----	-----	-----	-----	-----	-----	-----	-----	Aazo_5317	-----	-----	-----	-----	-----	-----	-----	-----	-----	-----	-----	-----	-----	-----	-----	-----	-----	-----	-----	-----	-----	-----	-----	-----	-----	-----
Group 30	AM1_2497	alr0348	Ava_1745	NIES39_O01600	AmaxDRAFT_3909	APCC8_010100008618	CwatDRAFT_0934	cce_1690	PCC7424_1540	Cyan7425_0836	PCC8801_3836	Cy51472_0604	CY0110_13386	Cyan7822_3644	Cyan8802_3886	CPCC7001_2666	FJSC11DRAFT_1350	glr0219	L8106_16529	MAE_06530	MC7420_3266	N9414_05284	Aazo_0169	Npun_R0529	OSCI_1600039	Pro0173	PMM0150	PMT2010	PMN2A_1516	PMT9312_0152	A9601_01671	P9515_01781	P9303_26711	NATL1_02221	P9301_01691	P9215_01671	P9211_01651	P9202_580	slr0331	SYNW2263	syc0117_d	sync_2614	SYNPCC7002_A1973	Syncc9902_0292	Syncc9605_2401	Synpcc7942_1439	CYB_0298	CYA_0520	SynRCC307_0231
	-----	alr3957	Ava_2308	NIES39_O01620	AmaxDRAFT_3911	APCC8_010100008628	CwatDRAFT_2712	cce_3522	PCC7424_1886	Cyan7425_5216	PCC8801_4388	Cy51472_2720	CY0110_26183	Cyan7822_4335	Cyan8802_4450	-----	FJSC11DRAFT_1537	-----	L8106_30185	MAE_42210	MC7420_441	N9414_10333	Aazo_2882	Npun_R0955	OSCI_4100003	-----	-----	-----	-----	-----	-----	-----	-----	-----	-----	-----	-----	-----	slr1291	-----	syc2120_d	-----	SYNPCC7002_A2000	-----	-----	Synpcc7942_1976	CYB_2004	CYA_1915	-----
	-----	alr5050	Ava_2796	-----	-----	-----	CwatDRAFT_3920	cce_4299	PCC7424_4656	-----	-----	Cy51472_4496	CY0110_28544	Cyan7822_4887	-----	-----	FJSC11DRAFT_2034	-----	-----	-----	MC7420_674	-----	-----	Npun_R6182	-----	-----	-----	-----	-----	-----	-----	-----	-----	-----	-----	-----	-----	-----	-----	-----	-----	-----	SYNPCC7002_A2327	-----	-----	-----	-----	-----	-----
Group 32	AM1_1083	alr4290	Ava_1242	NIES39_D03780	AmaxDRAFT_3254	APCC8_010100020126	CwatDRAFT_0142	cce_0660	PCC7424_0579	Cyan7425_0218	PCC8801_0056	Cy51472_1720	CY0110_00395	Cyan7822_1698	Cyan8802_0054	CPCC7001_2475	FJSC11DRAFT_0035	glr2323	L8106_00270	MAE_17980	MC7420_5285	N9414_01999	Aazo_1059	Npun_F4553	OSCI_3510001	Pro1254	PMM1157	PMT1179	PMN2A_0767	PMT9312_1256	A9601_13341	P9515_13241	P9303_08431	NATL1_16071	P9301_13491	P9215_13631	P9211_12331	P9202_1332	sll0849	SYNW0677	syc0873_c	sync_0897	SYNPCC7002_A1560	Syncc9902_0317	Syncc9605_1992	Synpcc7942_0655	CYB_0854	CYA_2358	SynRCC307_0259
	AM1_4084	alr4548	Ava_2512	NIES39_H00650	AmaxDRAFT_4474	APCC8_010100022890	CwatDRAFT_0639	cce_2485	PCC7424_2974	Cyan7425_5031	PCC8801_1960	Cy51472_3490	CY0110_02239	Cyan7822_5532	Cyan8802_1987	CPCC7001_655	FJSC11DRAFT_3710	-----	-----	MAE_41160	MC7420_5674	N9414_10775	Aazo_3778	Npun_R3637	-----	-----	-----	-----	-----	-----	-----	-----	-----	-----	-----	-----	-----	-----	slr0927	SYNW2232	syc2448_d	sync_2586	SYNPCC7002_A2199	Syncc9902_0668	Syncc9605_2375	Synpcc7942_1637	CYB_1736	CYA_2647	SynRCC307_1695
	AM1_6045	-----	-----	-----	-----	-----	-----	-----	-----	-----	-----	-----	-----	-----	-----	-----	-----	-----	-----	-----	-----	-----	-----	-----	-----	-----	-----	-----	-----	-----	-----	-----	-----	-----	-----	-----	-----	-----	-----	-----	-----	-----	-----	-----	-----	-----	-----	-----	-----
Group 33	AM1_3014	all4722	Ava_1948	NIES39_B00600	AmaxDRAFT_0480	APCC8_010100006924	CwatDRAFT_4278	cce_1490	PCC7424_2644	Cyan7425_1081	PCC8801_0865	Cy51472_2522	CY0110_10377	Cyan7822_5549	Cyan8802_0891	CPCC7001_1031	FJSC11DRAFT_1106	glr3817	L8106_18806	MAE_31460	MC7420_1986	N9414_10832	Aazo_0708	Npun_R3945	OSCI_2980015	Pro0489	PMM0490	PMT1284	PMN2A_1823	PMT9312_0491	A9601_05461	P9515_05541	P9303_07121	NATL1_05471	P9301_05171	P9215_05721	P9211_14651	P9202_1322	slr0609	SYNW1795	syc0586_c	sync_1508	SYNPCC7002_A2655	Syncc9902_1690	Syncc9605_0672	Synpcc7942_0956	CYB_1171	CYA_1669	SynRCC307_1628
	AM1_3070	alr1093	Ava_3717	NIES39_O01780	AmaxDRAFT_1451	APCC8_010100011616	CwatDRAFT_5115	cce_1491	PCC7424_3846	-----	PCC8801_2341	Cy51472_2523	CY0110_21450	-----	Cyan8802_2392	-----	FJSC11DRAFT_4501	-----	L8106_25340	MAE_31600	-----	N9414_20175	-----	-----	OSCI_4130010	Pro1508	-----	-----	-----	-----	-----	-----	-----	-----	-----	-----	-----	-----	-----	-----	-----	sync_2045	-----	-----	Syncc9605_1570	-----	-----	-----	-----
	AM1_5801	-----	Ava_B0228	-----	-----	APCC8_010100028650	CwatDRAFT_5580	cce_1500	-----	-----	-----	Cy51472_2532	CY0110_32055	-----	-----	-----	-----	-----	-----	-----	-----	-----	-----	-----	-----	-----	-----	-----	-----	-----	-----	-----	-----	-----	-----	-----	-----	-----	-----	-----	-----	-----	-----	-----	-----	-----	-----	-----	-----
	AM1_B0112	-----	-----	-----	-----	-----	-----	cce_3227	-----	-----	-----	Cy51472_4208	CY0110_32140	-----	-----	-----	-----	-----	-----	-----	-----	-----	-----	-----	-----	-----	-----	-----	-----	-----	-----	-----	-----	-----	-----	-----	-----	-----	-----	-----	-----	-----	-----	-----	-----	-----	-----	-----	-----
	-----	-----	-----	-----	-----	-----	-----	cce_4834	-----	-----	-----	Cy51472_4968	CY0110_32165	-----	-----	-----	-----	-----	-----	-----	-----	-----	-----	-----	-----	-----	-----	-----	-----	-----	-----	-----	-----	-----	-----	-----	-----	-----	-----	-----	-----	-----	-----	-----	-----	-----	-----	-----	-----
	-----	-----	-----	-----	-----	-----	-----	cce_4843	-----	-----	-----	Cy51472_4977	-----	-----	-----	-----	-----	-----	-----	-----	-----	-----	-----	-----	-----	-----	-----	-----	-----	-----	-----	-----	-----	-----	-----	-----	-----	-----	-----	-----	-----	-----	-----	-----	-----	-----	-----	-----	-----
	-----	-----	-----	-----	-----	-----	-----	cce_4848	-----	-----	-----	Cy51472_4982	-----	-----	-----	-----	-----	-----	-----	-----	-----	-----	-----	-----	-----	-----	-----	-----	-----	-----	-----	-----	-----	-----	-----	-----	-----	-----	-----	-----	-----	-----	-----	-----	-----	-----	-----	-----	-----
Group 37	AM1_0955	all3782	Ava_1548	NIES39_C04020	AmaxDRAFT_0190	APCC8_010100015713	CwatDRAFT_3626	cce_1700	PCC7424_3161	Cyan7425_0990	PCC8801_1553	Cy51472_0684	CY0110_05192	Cyan7822_1967	Cyan8802_1577	CPCC7001_1943	FJSC11DRAFT_3278	glr4047	L8106_18796	MAE_31280	MC7420_3294	N9414_04725	Aazo_1813	Npun_R0509	OSCI_2320005	Pro0153	PMM0131	PMT1991	PMN2A_1497	PMT9312_0133	A9601_01481	P9515_01591	P9303_26501	NATL1_02031	P9301_01501	P9215_01481	P9211_01451	P9202_886	sll1920	SYNW2239	syc0027_c	sync_2594	SYNPCC7002_A2318	Syncc9902_0311	Syncc9605_2381	Synpcc7942_1570	CYB_1481	CYA_2372	SynRCC307_0253
	AM1_1831	all7592	Ava_4235	NIES39_D01970	AmaxDRAFT_0378	APCC8_010100022280	CwatDRAFT_4499	cce_1917	PCC7424_4377	Cyan7425_1994	PCC8801_3619	Cy51472_2729	CY0110_13541	Cyan7822_4010	Cyan8802_2495	CPCC7001_54	FJSC11DRAFT_3672	-----	L8106_28426	MAE_51440	MC7420_3365	N9414_04935	Aazo_4416	Npun_R1441	-----	-----	-----	-----	-----	-----	-----	-----	-----	-----	-----	-----	-----	-----	slr1950	-----	syc1785_d	-----	SYNPCC7002_A2610	-----	-----	Synpcc7942_2317	CYB_2346	CYA_2871	-----
	-----	alr1627	-----	-----	-----	-----	-----	cce_4385	-----	-----	-----	Cy51472_2937	CY0110_26657	-----	-----	CPCC7001_593	-----	-----	-----	-----	-----	-----	-----	-----	-----	-----	-----	-----	-----	-----	-----	-----	-----	-----	-----	-----	-----	-----	-----	-----	-----	-----	-----	-----	-----	-----	-----	-----	-----
	-----	alr7635	-----	-----	-----	-----	-----	-----	-----	-----	-----	-----	-----	-----	-----	-----	-----	-----	-----	-----	-----	-----	-----	-----	-----	-----	-----	-----	-----	-----	-----	-----	-----	-----	-----	-----	-----	-----	-----	-----	-----	-----	-----	-----	-----	-----	-----	-----	-----
Group 50	AM1_5556	asr0742	Ava_4355	NIES39_L04180	AmaxDRAFT_2398	APCC8_010100005337	CwatDRAFT_1279	cce_0290	PCC7424_0665	Cyan7425_1119	PCC8801_0951	Cy51472_1347	CY0110_05567	Cyan7822_2267	Cyan8802_0978	CPCC7001_1285	FJSC11DRAFT_0074	gsl2529	L8106_03002	MAE_27270	MC7420_3155	N9414_20815	Aazo_1918	Npun_F0963	OSCI_1000019	Pro0590	PMM0987	PMT1022	PMN2A_1060	PMT9312_0993	A9601_10681	P9515_10661	P9303_10611	NATL1_19351	P9301_10681	P9215_10981	P9211_00751	P9202_873	ssl0601	SYNW1442	syc2318_c	sync_2470	SYNPCC7002_A1741	Syncc9902_0963	Syncc9605_1064	Synpcc7942_1774	CYB_1229	CYA_0188	SynRCC307_0352
	-----	asr0843	Ava_4447	-----	-----	-----	CwatDRAFT_1379	cce_3103	PCC7424_4131	Cyan7425_1344	PCC8801_3249	Cy51472_4088	CY0110_09732	Cyan7822_2440	Cyan8802_2872	-----	FJSC11DRAFT_0896	gsl2636	L8106_09816	-----	MC7420_6840	-----	Aazo_4662	Npun_R4318	OSCI_4030022	-----	-----	-----	-----	-----	-----	-----	-----	-----	-----	-----	P9211_11801	-----	-----	-----	-----	-----	-----	-----	-----	-----	-----	-----	-----
	-----	asr1955	Ava_4643	-----	-----	-----	-----	-----	-----	Cyan7425_2770	-----	-----	-----	Cyan7822_2492	-----	-----	FJSC11DRAFT_3915	-----	L8106_12850	-----	MC7420_7334	-----	-----	-----	-----	-----	-----	-----	-----	-----	-----	-----	-----	-----	-----	-----	-----	-----	-----	-----	-----	-----	-----	-----	-----	-----	-----	-----	-----
	-----	-----	-----	-----	-----	-----	-----	-----	-----	Cyan7425_4533	-----	-----	-----	-----	-----	-----	FJSC11DRAFT_3923	-----	-----	-----	-----	-----	-----	-----	-----	-----	-----	-----	-----	-----	-----	-----	-----	-----	-----	-----	-----	-----	-----	-----	-----	-----	-----	-----	-----	-----	-----	-----	-----
Group 56	AM1_4418	all2080	Ava_3125	NIES39_K05010	AmaxDRAFT_2633	APCC8_010100024363	CwatDRAFT_2079	cce_0453	PCC7424_1444	Cyan7425_4400	PCC8801_3802	Cy51472_1513	CY0110_21040	Cyan7822_2847	Cyan8802_3854	CPCC7001_337	FJSC11DRAFT_2949	glr0196	L8106_30470	MAE_35130	MC7420_3165	N9414_23318	Aazo_2180	Npun_R2896	OSCI_2020019	Pro0575	PMM0573	PMT0464	PMN2A_0411	PMT9312_0573	A9601_06291	P9515_06381	P9303_18171	NATL1_11061	P9301_05991	P9215_06551	P9211_05761	P9202_1549	sll0822	SYNW1518	syc1843_c	sync_0950	SYNPCC7002_A0129	Syncc9902_0708	Syncc9605_0991	Synpcc7942_1969	CYB_0982	CYA_0162	SynRCC307_0845
	AM1_4870	-----	-----	-----	-----	-----	-----	-----	-----	-----	-----	-----	-----	-----	-----	-----	-----	glr0411	-----	-----	-----	-----	-----	-----	-----	Pro1459	-----	-----	-----	-----	-----	-----	-----	-----	-----	-----	-----	-----	-----	SYNW2103	syc2126_c	sync_1780	-----	Syncc9902_0897	Syncc9605_1413	Synpcc7942_2255	-----	-----	-----
	AM1_5314	-----	-----	-----	-----	-----	-----	-----	-----	-----	-----	-----	-----	-----	-----	-----	-----	glr2814	-----	-----	-----	-----	-----	-----	-----	-----	-----	-----	-----	-----	-----	-----	-----	-----	-----	-----	-----	-----	-----	-----	-----	-----	-----	Syncc9902_1463	Syncc9605_1805	-----	-----	-----	-----
	AM1_A0352	-----	-----	-----	-----	-----	-----	-----	-----	-----	-----	-----	-----	-----	-----	-----	-----	-----	-----	-----	-----	-----	-----	-----	-----	-----	-----	-----	-----	-----	-----	-----	-----	-----	-----	-----	-----	-----	-----	-----	-----	-----	-----	-----	-----	-----	-----	-----	-----
	AM1_B0085	-----	-----	-----	-----	-----	-----	-----	-----	-----	-----	-----	-----	-----	-----	-----	-----	-----	-----	-----	-----	-----	-----	-----	-----	-----	-----	-----	-----	-----	-----	-----	-----	-----	-----	-----	-----	-----	-----	-----	-----	-----	-----	-----	-----	-----	-----	-----	-----
	AM1_C0352	-----	-----	-----	-----	-----	-----	-----	-----	-----	-----	-----	-----	-----	-----	-----	-----	-----	-----	-----	-----	-----	-----	-----	-----	-----	-----	-----	-----	-----	-----	-----	-----	-----	-----	-----	-----	-----	-----	-----	-----	-----	-----	-----	-----	-----	-----	-----	-----
	AM1_D0091	-----	-----	-----	-----	-----	-----	-----	-----	-----	-----	-----	-----	-----	-----	-----	-----	-----	-----	-----	-----	-----	-----	-----	-----	-----	-----	-----	-----	-----	-----	-----	-----	-----	-----	-----	-----	-----	-----	-----	-----	-----	-----	-----	-----	-----	-----	-----	-----
	AM1_E0162	-----	-----	-----	-----	-----	-----	-----	-----	-----	-----	-----	-----	-----	-----	-----	-----	-----	-----	-----	-----	-----	-----	-----	-----	-----	-----	-----	-----	-----	-----	-----	-----	-----	-----	-----	-----	-----	-----	-----	-----	-----	-----	-----	-----	-----	-----	-----	-----
	AM1_F0178	-----	-----	-----	-----	-----	-----	-----	-----	-----	-----	-----	-----	-----	-----	-----	-----	-----	-----	-----	-----	-----	-----	-----	-----	-----	-----	-----	-----	-----	-----	-----	-----	-----	-----	-----	-----	-----	-----	-----	-----	-----	-----	-----	-----	-----	-----	-----	-----
Group 57	AM1_0822	all4873	Ava_1835	NIES39_C00540	AmaxDRAFT_0313	APCC8_010100003154	CwatDRAFT_4603	cce_0491	PCC7424_3300	Cyan7425_4829	PCC8801_2100	Cy51472_0016	CY0110_07599	Cyan7822_3019	Cyan8802_2144	CPCC7001_1282	FJSC11DRAFT_1527	gsl3683	L8106_12780	MAE_07280	MC7420_4574	N9414_17203	Aazo_1905	Npun_F4802	OSCI_3600013	Pro0204	PMM0179	PMT2062	PMN2A_1547	PMT9312_0181	A9601_01971	P9515_02081	P9303_27371	NATL1_02541	P9301_01991	P9215_01971	P9211_01971	P9202_1209	slr1562	SYNW2310	syc1779_c	sync_2658	SYNPCC7002_A0282	Syncc9902_2122	Syncc9605_2441	Synpcc7942_2323	CYB_0125	CYA_0532	SynRCC307_2250
	AM1_2251	asl3860	Ava_2143	NIES39_D01170	AmaxDRAFT_3043	APCC8_010100021855	CwatDRAFT_5225	cce_3682	PCC7424_3541	-----	PCC8801_4157	Cy51472_1550	CY0110_25116	-----	Cyan8802_4197	-----	FJSC11DRAFT_2222	-----	L8106_29700	MAE_58300	MC7420_8111	N9414_17827	Aazo_2777	Npun_R3914	OSCI_580004	-----	-----	-----	-----	-----	-----	-----	-----	-----	-----	-----	-----	-----	ssr2061	-----	-----	-----	SYNPCC7002_A2068	-----	-----	-----	-----	-----	-----
	AM1_5575	-----	-----	-----	-----	-----	-----	-----	-----	-----	-----	-----	-----	-----	-----	-----	-----	-----	-----	-----	-----	-----	-----	-----	-----	-----	-----	-----	-----	-----	-----	-----	-----	-----	-----	-----	-----	-----	-----	-----	-----	-----	-----	-----	-----	-----	-----	-----	-----
	AM1_B0135	-----	-----	-----	-----	-----	-----	-----	-----	-----	-----	-----	-----	-----	-----	-----	-----	-----	-----	-----	-----	-----	-----	-----	-----	-----	-----	-----	-----	-----	-----	-----	-----	-----	-----	-----	-----	-----	-----	-----	-----	-----	-----	-----	-----	-----	-----	-----	-----
Group 62	AM1_2115	alr3901	Ava_1796	NIES39_A01710	AmaxDRAFT_5382	APCC8_010100009716	CwatDRAFT_1166	cce_0173	PCC7424_1777	Cyan7425_4217	PCC8801_0853	Cy51472_1230	CY0110_21350	Cyan7822_1956	Cyan8802_0880	CPCC7001_1774	FJSC11DRAFT_4588	gll4019	L8106_06534	MAE_10230	MC7420_1511	N9414_06804	Aazo_0159	Npun_R1848	OSCI_2910006	Pro0015	PMM0015	PMT0016	PMN2A_1342	PMT9312_0015	A9601_00141	P9515_00141	P9303_00151	NATL1_00141	P9301_00141	P9215_00141	P9211_00151	P9202_1408	sll1680	SYNW0016	syc1161_d	sync_0016	SYNPCC7002_A0672	Syncc9902_0016	Syncc9605_0016	Synpcc7942_0352	CYB_2628	CYA_1027	SynRCC307_0016
	AM1_4446	-----	-----	-----	-----	-----	-----	-----	PCC7424_3026	Cyan7425_4430	-----	-----	-----	Cyan7822_2568	-----	CPCC7001_2698	-----	glr4339	-----	-----	-----	-----	-----	-----	OSCI_3000045	-----	-----	PMT1586	-----	-----	-----	-----	P9303_03241	-----	-----	-----	-----	-----	-----	SYNW0338	syc1907_c	sync_2456	-----	Syncc9902_0423	Syncc9605_2257	Synpcc7942_2190	-----	-----	SynRCC307_0339
Group 71	AM1_1154	asr3935	Ava_1767	NIES39_D02680	AmaxDRAFT_0428	APCC8_010100022545	CwatDRAFT_5255	cce_1277	PCC7424_0721	Cyan7425_2489	PCC8801_0956	Cy51472_2311	CY0110_25858	Cyan7822_1041	Cyan8802_0983	CPCC7001_2303	FJSC11DRAFT_2672	gsl0832	L8106_02392	MAE_41130	MC7420_1302	N9414_20285	Aazo_0318	Npun_F5010	OSCI_1570001	Pro1401	PMM1321	PMT1395	PMN2A_0892	PMT9312_1419	A9601_15201	P9515_14821	P9303_05711	NATL1_17471	P9301_15071	P9215_15501	P9211_13741	P9202_808	sll1712	SYNW0587	syc0441_c	sync_2191	SYNPCC7002_A1965	Syncc9902_0579	Syncc9605_2092	Synpcc7942_1108	CYB_0896	CYA_0940	SynRCC307_0481
	AM1_5906	-----	-----	NIES39_K03580	AmaxDRAFT_5564	APCC8_010100023616	-----	cce_1745	-----	-----	PCC8801_2937	Cy51472_2772	CY0110_30101	-----	Cyan8802_3159	-----	-----	gsl3424	L8106_19406	-----	-----	-----	-----	-----	-----	-----	-----	-----	-----	-----	-----	-----	-----	-----	-----	-----	-----	-----	-----	-----	syc1850_d	-----	-----	-----	-----	Synpcc7942_2248	-----	-----	-----
	AM1_6173	-----	-----	-----	-----	-----	-----	-----	-----	-----	-----	-----	-----	-----	-----	-----	-----	-----	-----	-----	-----	-----	-----	-----	-----	-----	-----	-----	-----	-----	-----	-----	-----	-----	-----	-----	-----	-----	-----	-----	-----	-----	-----	-----	-----	-----	-----	-----	-----
	AM1_A0353	-----	-----	-----	-----	-----	-----	-----	-----	-----	-----	-----	-----	-----	-----	-----	-----	-----	-----	-----	-----	-----	-----	-----	-----	-----	-----	-----	-----	-----	-----	-----	-----	-----	-----	-----	-----	-----	-----	-----	-----	-----	-----	-----	-----	-----	-----	-----	-----
	AM1_B0086	-----	-----	-----	-----	-----	-----	-----	-----	-----	-----	-----	-----	-----	-----	-----	-----	-----	-----	-----	-----	-----	-----	-----	-----	-----	-----	-----	-----	-----	-----	-----	-----	-----	-----	-----	-----	-----	-----	-----	-----	-----	-----	-----	-----	-----	-----	-----	-----
	AM1_C0338	-----	-----	-----	-----	-----	-----	-----	-----	-----	-----	-----	-----	-----	-----	-----	-----	-----	-----	-----	-----	-----	-----	-----	-----	-----	-----	-----	-----	-----	-----	-----	-----	-----	-----	-----	-----	-----	-----	-----	-----	-----	-----	-----	-----	-----	-----	-----	-----
	AM1_C0353	-----	-----	-----	-----	-----	-----	-----	-----	-----	-----	-----	-----	-----	-----	-----	-----	-----	-----	-----	-----	-----	-----	-----	-----	-----	-----	-----	-----	-----	-----	-----	-----	-----	-----	-----	-----	-----	-----	-----	-----	-----	-----	-----	-----	-----	-----	-----	-----
Group 77	AM1_3197	all1303	Ava_1464	NIES39_C00590	AmaxDRAFT_3038	APCC8_010100003179	CwatDRAFT_6372	cce_1688	PCC7424_1799	Cyan7425_1868	PCC8801_0593	Cy51472_2718	CY0110_02139	Cyan7822_1096	Cyan8802_0608	CPCC7001_1342	FJSC11DRAFT_3093	glr0514	L8106_08431	MAE_55560	MC7420_5861	N9414_05979	Aazo_0863	Npun_F1844	OSCI_780033	Pro1758	PMM1600	PMT1944	PMN2A_1175	PMT9312_1692	A9601_18091	P9515_17871	P9303_25931	NATL1_20501	P9301_17921	P9215_18731	P9211_17221	P9202_385	sll0689	SYNW0157	syc1744_c	sync_0206	SYNPCC7002_A0577	Syncc9902_0183	Syncc9605_0153	Synpcc7942_2359	CYB_0724	CYA_0428	SynRCC307_1438
	AM1_6148	alr0091	Ava_3029	-----	-----	-----	CwatDRAFT_6717	cce_2468	PCC7424_4724	Cyan7425_2594	-----	Cy51472_3475	CY0110_20750	-----	-----	CPCC7001_872	FJSC11DRAFT_3871	-----	L8106_27601	MAE_62110	-----	N9414_08350	-----	-----	-----	-----	-----	-----	-----	-----	-----	-----	-----	-----	-----	-----	-----	-----	-----	-----	-----	-----	SYNPCC7002_A2372	-----	-----	-----	-----	-----	-----
Group 80	AM1_3071	all4725	Ava_1946	NIES39_D04040	AmaxDRAFT_4497	APCC8_010100023035	CwatDRAFT_3464	cce_1489	PCC7424_3843	Cyan7425_1073	PCC8801_0777	Cy51472_2521	CY0110_09622	Cyan7822_0201	Cyan8802_0804	CPCC7001_2197	FJSC11DRAFT_3766	glr4358	L8106_24815	MAE_22850	MC7420_2765	N9414_09141	Aazo_4544	Npun_F3848	OSCI_3460070	Pro0243	PMM0215	PMT1547	PMN2A_1583	PMT9312_0217	A9601_02351	P9515_02451	P9303_03881	NATL1_02931	P9301_02361	P9215_02351	P9211_02361	P9202_26	sll1994	SYNW1933	syc2301_c	sync_2398	SYNPCC7002_A1753	Syncc9902_1828	Syncc9605_0507	Synpcc7942_1792	CYB_2456	CYA_2762	SynRCC307_0315
	AM1_4803	alr4380	Ava_3297	-----	-----	-----	-----	cce_1659	PCC7424_4525	-----	PCC8801_1560	Cy51472_2687	CY0110_32185	-----	Cyan8802_1584	-----	FJSC11DRAFT_4500	-----	-----	MAE_39770	-----	-----	-----	-----	-----	-----	-----	-----	-----	-----	-----	-----	-----	-----	-----	-----	-----	-----	-----	-----	-----	-----	SYNPCC7002_G0127	-----	-----	-----	-----	-----	-----
	-----	-----	Ava_B0225	-----	-----	-----	-----	cce_4852	-----	-----	-----	Cy51472_4986	-----	-----	-----	-----	-----	-----	-----	-----	-----	-----	-----	-----	-----	-----	-----	-----	-----	-----	-----	-----	-----	-----	-----	-----	-----	-----	-----	-----	-----	-----	-----	-----	-----	-----	-----	-----	-----
Group 83	AM1_4670	alr0142	Ava_1511	NIES39_B00240	AmaxDRAFT_1496	APCC8_010100007099	CwatDRAFT_2191	cce_0607	PCC7424_4615	Cyan7425_1657	PCC8801_0879	Cy51472_0689	CY0110_24621	Cyan7822_1948	Cyan8802_0905	CPCC7001_1734	FJSC11DRAFT_3091	gll3612	L8106_00895	MAE_28340	MC7420_4416	N9414_16691	Aazo_0428	Npun_F6004	OSCI_1010005	Pro0226	PMM0200	PMT2093	PMN2A_1567	PMT9312_0202	A9601_02181	P9515_02291	P9303_27831	NATL1_02761	P9301_02201	P9215_02181	P9211_02181	P9202_657	slr0080	SYNW2338	syc1913_d	sync_2722	SYNPCC7002_A1706	Syncc9902_2151	Syncc9605_2466	Synpcc7942_2183	CYB_1340	CYA_0798	SynRCC307_2354
	-----	-----	-----	NIES39_D06160	AmaxDRAFT_4107	APCC8_010100017670	CwatDRAFT_4977	cce_4390	-----	Cyan7425_3313	PCC8801_4372	Cy51472_1666	CY0110_25616	-----	Cyan8802_4434	-----	-----	-----	L8106_21784	-----	-----	-----	-----	-----	-----	-----	-----	-----	-----	-----	-----	-----	-----	-----	-----	-----	-----	-----	ssl1918	-----	-----	-----	-----	-----	-----	-----	-----	-----	-----
Group 87	AM1_1795	all4338	Ava_1288	NIES39_J05470	AmaxDRAFT_4882	APCC8_010100019696	CwatDRAFT_1265	cce_2051	PCC7424_0050	Cyan7425_0709	PCC8801_0770	Cy51472_0406	CY0110_20113	Cyan7822_0994	Cyan8802_0796	CPCC7001_965	FJSC11DRAFT_1498	glr3927	L8106_09946	MAE_42770	MC7420_3674	N9414_10103	Aazo_0661	Npun_F3883	OSCI_1480043	Pro1665	PMM1509	PMT1781	PMN2A_1075	PMT9312_1601	A9601_17121	P9515_16891	P9303_23631	NATL1_19501	P9301_17001	P9215_17771	P9211_16321	P9202_1415	sll1098	SYNW2137	syc0655_d	sync_0382	SYNPCC7002_A0341	Syncc9902_2021	Syncc9605_0321	Synpcc7942_0885	CYB_0920	CYA_1301	SynRCC307_2169
	AM1_2644	-----	-----	-----	-----	-----	CwatDRAFT_4694	cce_4089	PCC7424_1778	-----	PCC8801_1537	Cy51472_3069	CY0110_20243	Cyan7822_2136	Cyan8802_1562	-----	-----	-----	-----	-----	-----	-----	-----	-----	-----	-----	-----	-----	-----	-----	-----	-----	-----	-----	-----	-----	-----	-----	slr1463	-----	-----	-----	SYNPCC7002_A2062	-----	-----	-----	-----	-----	-----
Group 90	AM1_1540	all4723	Ava_2787	NIES39_A07630	AmaxDRAFT_0835	APCC8_010100000712	CwatDRAFT_6125	cce_1495	PCC7424_1383	Cyan7425_0387	PCC8801_0731	Cy51472_0266	CY0110_25151	Cyan7822_0073	Cyan8802_0760	CPCC7001_1744	FJSC11DRAFT_1534	glr2886	L8106_07029	MAE_31430	MC7420_1794	N9414_07269	Aazo_2841	Npun_F5857	OSCI_30001	Pro1064	PMM0597	PMT0424	PMN2A_0033	PMT9312_0597	A9601_06531	P9515_06621	P9303_18621	NATL1_06531	P9301_06231	P9215_06791	P9211_10531	P9202_1886	sll0078	SYNW1478	syc1504_d	sync_1866	SYNPCC7002_A0628	Syncc9902_0935	Syncc9605_1034	Synpcc7942_2606	CYB_1492	CYA_2433	SynRCC307_0945
	AM1_3055	alr0335	Ava_B0226	NIES39_O00250	AmaxDRAFT_3972	APCC8_010100025313	-----	cce_3947	-----	-----	-----	Cy51472_2527	CY0110_32060	-----	-----	-----	-----	-----	-----	MAE_31590	-----	-----	-----	-----	-----	-----	-----	-----	-----	-----	-----	-----	-----	-----	-----	-----	-----	-----	-----	-----	-----	-----	-----	-----	-----	-----	-----	-----	-----
	-----	-----	-----	-----	-----	-----	-----	cce_4835	-----	-----	-----	Cy51472_4969	-----	-----	-----	-----	-----	-----	-----	-----	-----	-----	-----	-----	-----	-----	-----	-----	-----	-----	-----	-----	-----	-----	-----	-----	-----	-----	-----	-----	-----	-----	-----	-----	-----	-----	-----	-----	-----
Group 91	AM1_5577	all4713	Ava_1957	NIES39_D04350	AmaxDRAFT_5495	APCC8_010100023190	CwatDRAFT_1692	cce_2361	PCC7424_4242	Cyan7425_4827	PCC8801_0043	Cy51472_3370	CY0110_00325	Cyan7822_3981	Cyan8802_0041	CPCC7001_1659	FJSC11DRAFT_2040	glr2820	L8106_09676	MAE_62450	MC7420_7372	N9414_16032	Aazo_2299	Npun_F0222	OSCI_3740009	Pro1314	PMM1209	PMT1907	PMN2A_0221	PMT9312_1317	A9601_14271	P9515_18321	P9303_25441	NATL1_08531	P9301_14151	P9215_14131	P9211_12831	P9202_1737	sll0244	SYNW0191	syc1193_c	sync_0231	SYNPCC7002_A1715	Syncc9902_0215	Syncc9605_0187	Synpcc7942_0320	CYB_2194	CYA_2679	SynRCC307_0159
	-----	-----	-----	-----	-----	-----	-----	cce_2970	-----	-----	PCC8801_4141	Cy51472_3954	CY0110_20595	Cyan7822_5779	Cyan8802_4181	-----	-----	-----	-----	-----	-----	-----	-----	Npun_R4141	-----	-----	-----	-----	-----	-----	-----	-----	-----	-----	P9301_14241	-----	-----	-----	-----	SYNW0421	-----	-----	-----	-----	-----	-----	-----	-----	-----
Group 95	AM1_5515	all4148	Ava_0756	NIES39_B00120	AmaxDRAFT_3206	APCC8_010100027158	CwatDRAFT_1273	cce_1606	PCC7424_1772	Cyan7425_0882	PCC8801_1205	Cy51472_2638	CY0110_00050	Cyan7822_0088	Cyan8802_1234	CPCC7001_679	FJSC11DRAFT_1938	gsr3623	L8106_17272	MAE_36530	MC7420_8119	N9414_11027	Aazo_0181	Npun_F3727	OSCI_3760010	Pro1434	PMM1352	PMT1429	PMN2A_0924	PMT9312_1450	A9601_15531	P9515_15131	P9303_05261	NATL1_17801	P9301_15381	P9215_15811	P9211_14071	P9202_1637	ssl0020	SYNW0535	syc2484_c	sync_2254	SYNPCC7002_A2325	Syncc9902_0529	Syncc9605_2148	Synpcc7942_1499	CYB_1598	CYA_1426	SynRCC307_1842
	-----	-----	-----	-----	-----	-----	CwatDRAFT_1274	cce_1607	-----	-----	-----	Cy51472_2639	CY0110_00055	Cyan7822_0089	-----	-----	-----	-----	L8106_17277	-----	-----	-----	-----	Npun_R1628	-----	-----	-----	-----	-----	-----	-----	-----	-----	-----	-----	-----	-----	-----	-----	-----	-----	-----	SYNPCC7002_A2326	-----	-----	-----	-----	-----	-----
	-----	-----	-----	-----	-----	-----	-----	-----	-----	-----	-----	-----	-----	-----	-----	-----	-----	-----	-----	-----	-----	-----	-----	-----	-----	-----	-----	-----	-----	-----	-----	-----	-----	-----	-----	-----	-----	-----	-----	-----	-----	-----	-----	-----	-----	-----	-----	-----	-----
Group 106	AM1_0996	all0713	Ava_4616	NIES39_A04890	AmaxDRAFT_1863	APCC8_010100011206	CwatDRAFT_0783	cce_2248	PCC7424_1226	Cyan7425_4120	PCC8801_0452	Cy51472_0893	CY0110_25391	Cyan7822_1547	Cyan8802_0465	CPCC7001_1846	FJSC11DRAFT_2183	glr1306	L8106_21739	MAE_54030	MC7420_7534	N9414_19402	Aazo_3960	Npun_R0164	OSCI_1420015	Pro1078	PMM0584	PMT0444	PMN2A_0020	PMT9312_0584	A9601_06401	P9515_06491	P9303_18371	NATL1_06401	P9301_06101	P9215_06661	P9211_10681	P9202_1593	sll0158	SYNW1494	syc0464_c	sync_1886	SYNPCC7002_A1865	Syncc9902_0919	Syncc9605_1018	Synpcc7942_1085	CYB_1978	CYA_2062	SynRCC307_0920
	-----	-----	-----	-----	-----	-----	CwatDRAFT_2188	cce_4595	PCC7424_4362	-----	PCC8801_2353	Cy51472_3263	CY0110_29634	Cyan7822_2889	Cyan8802_2403	-----	-----	-----	-----	-----	MC7420_7690	-----	-----	-----	-----	-----	-----	-----	-----	-----	-----	-----	-----	-----	-----	-----	-----	-----	-----	-----	-----	-----	-----	-----	-----	-----	-----	-----	-----
Group 108	AM1_4621	alr0950	Ava_0446	NIES39_O03100	AmaxDRAFT_0571	APCC8_010100012143	CwatDRAFT_4107	cce_1977	PCC7424_4071	Cyan7425_1211	PCC8801_0567	Cy51472_2994	CY0110_03384	Cyan7822_4713	Cyan8802_0584	CPCC7001_1698	FJSC11DRAFT_0689	gll2164	L8106_23905	MAE_22930	MC7420_3931	N9414_04460	Aazo_2641	Npun_F0336	OSCI_1450021	Pro0442	PMM0446	PMT1341	PMN2A_1777	PMT9312_0445	A9601_05011	P9515_05081	P9303_06421	NATL1_05001	P9301_04701	P9215_05251	P9211_04431	P9202_5	slr1136	SYNW1861	syc1508_c	sync_2127	SYNPCC7002_A1162	Syncc9902_1754	Syncc9605_0608	Synpcc7942_2602	CYB_2697	CYA_1514	SynRCC307_0672
	-----	alr2514	Ava_0528	-----	-----	-----	-----	-----	-----	Cyan7425_3958	-----	-----	-----	-----	-----	-----	FJSC11DRAFT_0849	glr0739	-----	-----	-----	N9414_14755	Aazo_3573	Npun_F5532	-----	-----	-----	-----	-----	-----	-----	-----	-----	-----	-----	-----	-----	-----	-----	-----	-----	-----	-----	-----	-----	-----	-----	-----	-----
Group 111	AM1_4763	all4296	Ava_1248	NIES39_Q02680	AmaxDRAFT_5220	APCC8_010100014805	CwatDRAFT_1632	cce_3437	PCC7424_0962	Cyan7425_2426	PCC8801_1719	Cy51472_4408	CY0110_04291	Cyan7822_2076	Cyan8802_1743	CPCC7001_1006	FJSC11DRAFT_3200	gll3806	L8106_13560	MAE_20060	MC7420_5062	N9414_00785	Aazo_0693	Npun_R1580	OSCI_3510044	Pro1303	PMM1187	PMT1373	PMN2A_0806	PMT9312_1288	A9601_13801	P9515_13591	P9303_06071	NATL1_16611	P9301_13881	P9215_14011	P9211_12741	P9202_820	slr0480	SYNW1892	syc0078_d	sync_2093	SYNPCC7002_A0994	Syncc9902_1789	Syncc9605_0575	Synpcc7942_1620	CYB_1816	CYA_0283	SynRCC307_0635
	-----	-----	-----	-----	-----	-----	-----	-----	-----	Cyan7425_3488	-----	-----	CY0110_13968	-----	-----	-----	-----	glr1649	L8106_29275	-----	MC7420_6376	-----	-----	-----	OSCI_3890016	-----	-----	-----	-----	-----	-----	-----	-----	-----	-----	-----	-----	-----	-----	-----	-----	-----	-----	-----	-----	-----	-----	CYA_1570	-----
	-----	-----	-----	-----	-----	-----	-----	-----	-----	Cyan7425_4098	-----	-----	-----	-----	-----	-----	-----	-----	-----	-----	-----	-----	-----	-----	-----	-----	-----	-----	-----	-----	-----	-----	-----	-----	-----	-----	-----	-----	-----	-----	-----	-----	-----	-----	-----	-----	-----	-----	-----
Group 112	AM1_2429	alr2887	Ava_1015	NIES39_D07410	AmaxDRAFT_3603	APCC8_010100018255	CwatDRAFT_1298	cce_0891	PCC7424_3496	Cyan7425_3625	PCC8801_0515	Cy51472_1944	CY0110_24196	Cyan7822_2189	Cyan8802_0532	CPCC7001_421	FJSC11DRAFT_4330	glr1143	L8106_06524	MAE_14730	MC7420_1107	N9414_02371	Aazo_5078	Npun_F6385	OSCI_1570017	Pro0116	PMM0097	PMT0182	PMN2A_1465	PMT9312_0101	A9601_01131	P9515_01091	P9303_02231	NATL1_01671	P9301_01121	P9215_01131	P9211_01101	P9202_50	slr1270	SYNW2187	syc2331_c	sync_2541	SYNPCC7002_A0585	Syncc9902_0360	Syncc9605_2330	Synpcc7942_1761	CYB_2225	CYA_1518	SynRCC307_0308
	AM1_5448	-----	-----	-----	-----	-----	-----	-----	-----	Cyan7425_3626	-----	-----	-----	-----	-----	-----	-----	-----	-----	-----	-----	N9414_22303	-----	Npun_R2885	-----	-----	-----	-----	-----	PMT9312_1181	-----	-----	-----	-----	-----	-----	-----	-----	-----	-----	-----	-----	-----	-----	-----	-----	-----	-----	-----
Group 114	AM1_4619	alr0952	Ava_0448	NIES39_O03080	AmaxDRAFT_0569	APCC8_010100012133	CwatDRAFT_4109	cce_1975	PCC7424_4073	Cyan7425_1213	PCC8801_0569	Cy51472_2992	CY0110_03374	Cyan7822_4711	Cyan8802_0586	CPCC7001_896	FJSC11DRAFT_0687	gll2162	L8106_23895	MAE_22950	MC7420_4003	N9414_04470	Aazo_2639	Npun_F0338	OSCI_1450019	Pro0440	PMM0444	PMT1343	PMN2A_1775	PMT9312_0443	A9601_04991	P9515_05061	P9303_06401	NATL1_04981	P9301_04681	P9215_05231	P9211_04411	P9202_223	slr1138	SYNW1863	syc1506_c	sync_2125	SYNPCC7002_A1164	Syncc9902_1756	Syncc9605_0606	Synpcc7942_2604	CYB_2700	CYA_1512	SynRCC307_0670
	-----	alr2516	Ava_0530	-----	-----	-----	-----	-----	-----	Cyan7425_3956	-----	-----	-----	-----	-----	-----	FJSC11DRAFT_0847	-----	-----	-----	-----	N9414_14765	Aazo_3575	Npun_F5534	-----	-----	-----	-----	-----	-----	-----	-----	-----	-----	-----	-----	-----	-----	-----	-----	-----	-----	-----	-----	-----	-----	-----	-----	-----
Group 115	AM1_1347	all0411	Ava_2082	NIES39_F00460	AmaxDRAFT_2113	APCC8_010100000145	CwatDRAFT_0507	cce_2130	PCC7424_2273	Cyan7425_1463	PCC8801_1490	Cy51472_3147	CY0110_20318	Cyan7822_2350	Cyan8802_1518	CPCC7001_2606	FJSC11DRAFT_0625	gll2612	L8106_09266	MAE_20980	MC7420_1115	N9414_21891	Aazo_4942	Npun_F6623	OSCI_3620016	Pro0574	PMM0572	PMT0465	PMN2A_0008	PMT9312_0572	A9601_06281	P9515_06371	P9303_18161	NATL1_06271	P9301_05981	P9215_06541	P9211_05751	P9202_1384	slr0966	SYNW1519	syc1106_d	sync_1910	SYNPCC7002_A0562	Syncc9902_0896	Syncc9605_0990	Synpcc7942_0411	CYB_0937	CYA_0223	SynRCC307_1600
	-----	alr4811	-----	-----	-----	-----	-----	-----	PCC7424_4745	-----	-----	-----	-----	Cyan7822_2400	-----	-----	-----	-----	L8106_18282	-----	-----	N9414_24048	-----	Npun_R1264	-----	-----	-----	-----	-----	-----	-----	-----	-----	-----	-----	-----	-----	-----	-----	-----	-----	-----	-----	-----	-----	-----	-----	CYA_1290	-----
Group 116	AM1_1437	all0107	Ava_1476	NIES39_K00590	AmaxDRAFT_1040	APCC8_010100019277	CwatDRAFT_4915	cce_3963	PCC7424_4474	Cyan7425_1194	PCC8801_3982	Cy51472_0282	CY0110_27665	Cyan7822_3642	Cyan8802_4024	CPCC7001_702	FJSC11DRAFT_0048	glr2236	L8106_25665	MAE_43690	MC7420_4630	N9414_08415	Aazo_4980	Npun_F3864	OSCI_3490036	Pro1679	PMM1519	PMT1768	PMN2A_1084	PMT9312_1611	A9601_17231	P9515_16991	P9303_23461	NATL1_19591	P9301_17111	P9215_17871	P9211_16461	P9202_1866	slr1655	SYNW2118	syc1761_d	sync_0398	SYNPCC7002_A2620	Syncc9902_1992	Syncc9605_0337	Synpcc7942_2342	CYB_1499	CYA_0035	SynRCC307_2154
	-----	-----	-----	-----	-----	-----	-----	cce_3964	-----	Cyan7425_1770	-----	Cy51472_0283	CY0110_27670	-----	-----	-----	FJSC11DRAFT_3787	-----	-----	-----	-----	-----	-----	-----	-----	-----	-----	-----	-----	-----	-----	-----	-----	-----	-----	-----	-----	-----	-----	-----	-----	-----	-----	-----	-----	-----	CYB_2826	CYA_0293	-----
Group 117	AM1_2103	alr3871	Ava_1822	NIES39_A04250	AmaxDRAFT_1950	APCC8_010100010916	CwatDRAFT_6305	cce_1474	PCC7424_2921	Cyan7425_1055	PCC8801_1690	Cy51472_2506	CY0110_15687	Cyan7822_1182	Cyan8802_1708	CPCC7001_1076	FJSC11DRAFT_1011	gll3316	L8106_00615	MAE_54130	MC7420_5254	N9414_09746	Aazo_1186	Npun_F5814	OSCI_440013	Pro1116	PMM1081	PMT1071	PMN2A_0669	PMT9312_1092	A9601_11871	P9515_11711	P9303_09791	NATL1_15011	P9301_11881	P9215_12171	P9211_11061	P9202_962	sll1676	SYNW0962	syc0527_c	sync_1015	SYNPCC7002_A0330	Syncc9902_1375	Syncc9605_1614	Synpcc7942_1019	CYB_1490	CYA_2436	SynRCC307_0775
	-----	-----	-----	NIES39_K04110	AmaxDRAFT_5103	APCC8_010100023871	-----	-----	PCC7424_4956	-----	-----	-----	-----	Cyan7822_5145	-----	-----	FJSC11DRAFT_4038	-----	L8106_21292	-----	-----	-----	-----	-----	-----	-----	-----	-----	-----	-----	-----	-----	-----	-----	-----	-----	-----	-----	-----	-----	-----	-----	-----	-----	-----	-----	-----	-----	-----
Group 118	AM1_4805	all0410	Ava_1911	NIES39_O06170	AmaxDRAFT_1575	APCC8_010100005005	CwatDRAFT_2817	cce_3134	PCC7424_2272	Cyan7425_4724	PCC8801_1749	Cy51472_4122	CY0110_16872	Cyan7822_1283	Cyan8802_1776	CPCC7001_404	FJSC11DRAFT_1596	glr2758	L8106_09271	MAE_17780	MC7420_7046	N9414_14680	Aazo_2511	Npun_R1262	OSCI_1530002	Pro0188	PMM0164	PMT2027	PMN2A_1531	PMT9312_0166	A9601_01821	P9515_01931	P9303_27051	NATL1_02381	P9301_01841	P9215_01821	P9211_01811	P9202_1388	slr0543	SYNW2280	syc1948_c	sync_2633	SYNPCC7002_A0296	Syncc9902_2098	Syncc9605_2418	Synpcc7942_2143	CYB_1508	CYA_0339	SynRCC307_2271
	-----	all3794	-----	-----	-----	-----	-----	-----	PCC7424_3797	-----	-----	-----	-----	Cyan7822_2399	-----	-----	-----	-----	L8106_26652	-----	-----	N9414_24043	-----	Npun_R4173	-----	-----	-----	-----	-----	-----	-----	-----	-----	-----	-----	-----	-----	-----	-----	-----	-----	-----	-----	-----	-----	-----	-----	-----	-----
Group 119	AM1_1662	alr4344	Ava_1294	NIES39_J05540	AmaxDRAFT_3478	APCC8_010100019666	CwatDRAFT_5417	cce_4353	PCC7424_1468	Cyan7425_0526	PCC8801_3730	Cy51472_0654	CY0110_01699	Cyan7822_2992	Cyan8802_3782	CPCC7001_1432	FJSC11DRAFT_1486	glr1508	L8106_09916	MAE_07560	MC7420_3793	N9414_10073	Aazo_0653	Npun_R3877	OSCI_2520004	Pro1668	PMM1512	PMT1777	PMN2A_1078	PMT9312_1604	A9601_17161	P9515_16921	P9303_23581	NATL1_19531	P9301_17041	P9215_17801	P9211_16351	P9202_1695	sll1499	SYNW2132	syc0650_c	sync_0387	SYNPCC7002_A2393	Syncc9902_2016	Syncc9605_0326	Synpcc7942_0890	CYB_1253	CYA_2704	SynRCC307_2164
	AM1_6366	-----	-----	-----	-----	-----	-----	-----	PCC7424_3654	-----	-----	-----	-----	Cyan7822_4149	-----	-----	-----	-----	-----	MAE_29110	MC7420_7700	-----	-----	-----	-----	-----	-----	-----	-----	-----	-----	-----	-----	-----	-----	-----	-----	-----	sll1502	-----	-----	-----	-----	-----	-----	-----	-----	-----	-----
Group 123	AM1_5733	all4966	Ava_2242	NIES39_A08360	AmaxDRAFT_3129	APCC8_010100024903	CwatDRAFT_2134	cce_3292	PCC7424_4240	Cyan7425_2316	PCC8801_1472	Cy51472_4270	CY0110_16162	Cyan7822_5578	Cyan8802_1499	CPCC7001_963	FJSC11DRAFT_2702	gll1323	L8106_03087	MAE_28170	MC7420_6595	N9414_04560	Aazo_2341	Npun_R0752	OSCI_620013	Pro0211	PMM0186	PMT2069	PMN2A_1553	PMT9312_0188	A9601_02041	P9515_02151	P9303_27461	NATL1_02611	P9301_02061	P9215_02041	P9211_02041	P9202_997	sll1958	SYNW2318	syc0516_c	sync_2666	SYNPCC7002_A0511	Syncc9902_2133	Syncc9605_2450	Synpcc7942_1030	CYB_0260	CYA_1885	SynRCC307_2242
	-----	alr2092	Ava_4334	-----	-----	-----	-----	-----	-----	-----	-----	-----	-----	-----	-----	-----	-----	gll2475	-----	-----	-----	N9414_12158	-----	Npun_R0899	-----	-----	-----	-----	-----	-----	-----	-----	-----	-----	-----	-----	-----	-----	-----	-----	-----	-----	-----	-----	-----	-----	-----	-----	-----
Group 125	AM1_3450	alr3684	Ava_3603	NIES39_J01540	AmaxDRAFT_2588	APCC8_010100013300	CwatDRAFT_2952	cce_4438	PCC7424_3131	Cyan7425_4365	PCC8801_2923	Cy51472_0735	CY0110_07209	Cyan7822_1770	Cyan8802_3173	CPCC7001_1452	FJSC11DRAFT_3049	glr4196	L8106_07239	MAE_62730	MC7420_2480	N9414_23733	Aazo_2924	Npun_F0851	OSCI_2410007	Pro1817	PMM1657	PMT0061	PMN2A_1255	PMT9312_1749	A9601_18661	P9515_18471	P9303_00681	NATL1_21261	P9301_18471	P9215_19301	P9211_17831	P9202_1431	sll0535	SYNW0063	syc1583_c	sync_0064	SYNPCC7002_A1534	Syncc9902_0061	Syncc9605_0064	Synpcc7942_2526	CYB_1336	CYA_0802	SynRCC307_0065
	-----	-----	-----	NIES39_L00050	AmaxDRAFT_2604	APCC8_010100024538	-----	-----	-----	-----	-----	-----	-----	-----	-----	-----	-----	-----	L8106_28526	-----	MC7420_3565	-----	-----	-----	OSCI_3000018	-----	-----	-----	-----	-----	-----	-----	-----	-----	-----	-----	-----	-----	-----	-----	-----	-----	-----	-----	-----	-----	-----	-----	-----
Group 126	AM1_3550	all3272	Ava_4925	NIES39_D04210	AmaxDRAFT_4513	APCC8_010100023115	CwatDRAFT_0118	cce_4639	PCC7424_4116	Cyan7425_1671	PCC8801_0945	Cy51472_0937	CY0110_26138	Cyan7822_1435	Cyan8802_0972	CPCC7001_737	FJSC11DRAFT_0326	gll3416	L8106_12330	MAE_16070	MC7420_265	N9414_15407	Aazo_0721	Npun_F2914	OSCI_4030014	Pro1716	PMM1562	PMT1727	PMN2A_1133	PMT9312_1654	A9601_17691	P9515_17441	P9303_22971	NATL1_20071	P9301_17531	P9215_18341	P9211_16811	P9202_748	sll0569	SYNW2062	syc1165_d	sync_0443	SYNPCC7002_A0426	Syncc9902_1949	Syncc9605_0381	Synpcc7942_0348	CYB_1961	CYA_1092	SynRCC307_2111
	AM1_5031	-----	-----	-----	-----	-----	-----	-----	-----	-----	-----	-----	-----	-----	-----	-----	-----	-----	-----	-----	-----	-----	-----	-----	-----	-----	-----	-----	-----	-----	-----	-----	-----	-----	-----	-----	-----	-----	-----	-----	-----	-----	-----	-----	-----	-----	-----	-----	-----
	AM1_5483	-----	-----	-----	-----	-----	-----	-----	-----	-----	-----	-----	-----	-----	-----	-----	-----	-----	-----	-----	-----	-----	-----	-----	-----	-----	-----	-----	-----	-----	-----	-----	-----	-----	-----	-----	-----	-----	-----	-----	-----	-----	-----	-----	-----	-----	-----	-----	-----
	AM1_A0092	-----	-----	-----	-----	-----	-----	-----	-----	-----	-----	-----	-----	-----	-----	-----	-----	-----	-----	-----	-----	-----	-----	-----	-----	-----	-----	-----	-----	-----	-----	-----	-----	-----	-----	-----	-----	-----	-----	-----	-----	-----	-----	-----	-----	-----	-----	-----	-----
	AM1_B0414	-----	-----	-----	-----	-----	-----	-----	-----	-----	-----	-----	-----	-----	-----	-----	-----	-----	-----	-----	-----	-----	-----	-----	-----	-----	-----	-----	-----	-----	-----	-----	-----	-----	-----	-----	-----	-----	-----	-----	-----	-----	-----	-----	-----	-----	-----	-----	-----
	AM1_D0276	-----	-----	-----	-----	-----	-----	-----	-----	-----	-----	-----	-----	-----	-----	-----	-----	-----	-----	-----	-----	-----	-----	-----	-----	-----	-----	-----	-----	-----	-----	-----	-----	-----	-----	-----	-----	-----	-----	-----	-----	-----	-----	-----	-----	-----	-----	-----	-----
	AM1_E0124	-----	-----	-----	-----	-----	-----	-----	-----	-----	-----	-----	-----	-----	-----	-----	-----	-----	-----	-----	-----	-----	-----	-----	-----	-----	-----	-----	-----	-----	-----	-----	-----	-----	-----	-----	-----	-----	-----	-----	-----	-----	-----	-----	-----	-----	-----	-----	-----
Group 128	AM1_1221	alr2495	Ava_0427	NIES39_C05350	AmaxDRAFT_4836	APCC8_010100002474	CwatDRAFT_6579	cce_1004	PCC7424_4732	Cyan7425_3442	PCC8801_0418	Cy51472_2052	CY0110_12147	Cyan7822_3142	Cyan8802_0429	CPCC7001_1295	FJSC11DRAFT_3274	glr1373	L8106_15714	MAE_13900	MC7420_2937	N9414_05150	Aazo_0799	Npun_F4825	OSCI_340005	Pro0083	PMM0070	PMT1603	PMN2A_1433	PMT9312_0072	A9601_00821	P9515_00791	P9303_03051	NATL1_01341	P9301_00811	P9215_00821	P9211_00781	P9202_933	slr0077	SYNW0322	syc2353_c	sync_2480	SYNPCC7002_A1811	Syncc9902_0407	Syncc9605_2279	Synpcc7942_1738	CYB_1997	CYA_0391	SynRCC307_2015
	-----	-----	-----	NIES39_M01480	AmaxDRAFT_4966	APCC8_010100021260	-----	-----	-----	-----	-----	-----	-----	-----	-----	-----	-----	-----	-----	MAE_23060	MC7420_884	-----	-----	-----	-----	-----	-----	-----	-----	-----	-----	-----	-----	-----	-----	-----	-----	-----	-----	-----	-----	-----	-----	-----	-----	Synpcc7942_B2661	-----	-----	-----
Group 130	AM1_3085	all4613	Ava_2757	NIES39_D06230	AmaxDRAFT_1136	APCC8_010100017715	CwatDRAFT_5428	cce_4478	PCC7424_4988	Cyan7425_0544	PCC8801_0902	Cy51472_0777	CY0110_09400	Cyan7822_0032	Cyan8802_0929	CPCC7001_580	FJSC11DRAFT_0712	glr3279	L8106_23600	MAE_50700	MC7420_1474	N9414_04590	Aazo_4126	Npun_R1735	OSCI_2360004	Pro0526	PMM0526	PMT1239	PMN2A_1858	PMT9312_0526	A9601_05821	P9515_05901	P9303_07681	NATL1_05831	P9301_05521	P9215_06071	P9211_05291	P9202_1735	slr2088	SYNW1746	syc1366_c	sync_1999	SYNPCC7002_A2797	Syncc9902_1642	Syncc9605_0717	Synpcc7942_0139	CYB_0648	CYA_2073	SynRCC307_0853
	-----	-----	-----	NIES39_K02140	AmaxDRAFT_4099	APCC8_010100026153	-----	-----	-----	-----	-----	-----	-----	Cyan7822_0349	-----	-----	-----	-----	-----	-----	MC7420_7729	-----	-----	-----	-----	-----	-----	-----	-----	-----	-----	-----	-----	-----	-----	-----	-----	-----	-----	-----	-----	-----	-----	-----	-----	-----	-----	-----	-----
Group 132	AM1_4125	alr3593	Ava_3165	NIES39_H00670	AmaxDRAFT_3256	APCC8_010100020116	CwatDRAFT_6491	cce_2170	PCC7424_1280	Cyan7425_1977	PCC8801_1625	Cy51472_3187	CY0110_24461	Cyan7822_3203	Cyan8802_1652	CPCC7001_874	FJSC11DRAFT_2262	gll1501	L8106_28671	MAE_01300	MC7420_7106	N9414_09946	Aazo_0616	Npun_F5758	OSCI_4020033	Pro1862	PMM1696	PMT2245	PMN2A_1304	PMT9312_1789	A9601_19061	P9515_18871	P9303_29941	NATL1_21771	P9301_18871	P9215_19691	P9211_18301	P9202_99	sll0290	SYNW2495	syc0024_d	sync_2906	SYNPCC7002_A2425	Syncc9902_2292	Syncc9605_2663	Synpcc7942_1566	CYB_2082	CYA_2477	SynRCC307_2503
	-----	-----	-----	-----	-----	-----	-----	cce_5174	-----	Cyan7425_4578	-----	Cy51472_4863	-----	-----	-----	-----	FJSC11DRAFT_4000	-----	-----	-----	-----	-----	-----	-----	-----	-----	-----	-----	-----	-----	-----	-----	-----	-----	-----	-----	-----	-----	-----	-----	-----	-----	-----	-----	-----	-----	-----	-----	-----
Group 135	AM1_2527	alr3400	Ava_3422	NIES39_A02000	AmaxDRAFT_2834	APCC8_010100009871	CwatDRAFT_1947	cce_0336	PCC7424_1511	Cyan7425_3932	PCC8801_0925	Cy51472_1395	CY0110_05747	Cyan7822_4338	Cyan8802_0952	CPCC7001_2129	FJSC11DRAFT_2025	gll1782	L8106_29355	MAE_44870	MC7420_2243	N9414_19577	Aazo_1847	Npun_R6280	OSCI_3800062	Pro0175	PMM0152	PMT2012	PMN2A_1518	PMT9312_0154	A9601_01691	P9515_01801	P9303_26731	NATL1_02241	P9301_01711	P9215_01691	P9211_01681	P9202_144	sll1558	SYNW2266	syc2123_d	sync_2617	SYNPCC7002_A1389	Syncc9902_0289	Syncc9605_2404	Synpcc7942_1973	CYB_1549	CYA_1231	SynRCC307_0228
	AM1_3169	-----	-----	-----	-----	-----	-----	-----	-----	-----	-----	-----	-----	-----	-----	-----	-----	gll2200	-----	-----	-----	-----	-----	-----	-----	-----	-----	-----	-----	-----	-----	-----	-----	-----	-----	-----	-----	-----	-----	-----	-----	-----	-----	-----	-----	-----	-----	-----	-----
	-----	-----	-----	-----	-----	-----	-----	-----	-----	-----	-----	-----	-----	-----	-----	-----	-----	gll3084	-----	-----	-----	-----	-----	-----	-----	-----	-----	-----	-----	-----	-----	-----	-----	-----	-----	-----	-----	-----	-----	-----	-----	-----	-----	-----	-----	-----	-----	-----	-----
	-----	-----	-----	-----	-----	-----	-----	-----	-----	-----	-----	-----	-----	-----	-----	-----	-----	gll3703	-----	-----	-----	-----	-----	-----	-----	-----	-----	-----	-----	-----	-----	-----	-----	-----	-----	-----	-----	-----	-----	-----	-----	-----	-----	-----	-----	-----	-----	-----	-----
	-----	-----	-----	-----	-----	-----	-----	-----	-----	-----	-----	-----	-----	-----	-----	-----	-----	glr0471	-----	-----	-----	-----	-----	-----	-----	-----	-----	-----	-----	-----	-----	-----	-----	-----	-----	-----	-----	-----	-----	-----	-----	-----	-----	-----	-----	-----	-----	-----	-----
Group 136	AM1_4027	alr4069	Ava_1637	NIES39_J00320	AmaxDRAFT_3368	APCC8_010100012575	CwatDRAFT_3104	cce_2027	PCC7424_3752	Cyan7425_1512	PCC8801_2122	Cy51472_3048	CY0110_27505	Cyan7822_5016	Cyan8802_2169	CPCC7001_2310	FJSC11DRAFT_1658	gll3333	L8106_16749	MAE_51250	MC7420_7934	N9414_06074	Aazo_4390	Npun_R1130	OSCI_3000001	Pro0837	PMM1386	PMT0571	PMN2A_0170	PMT9312_1482	A9601_16001	P9515_15721	P9303_16801	NATL1_08021	P9301_15831	P9215_16231	P9211_09981	P9202_1677	slr0882	SYNW1113	syc1008_d	sync_1289	SYNPCC7002_A1021	Syncc9902_1232	Syncc9605_1247	Synpcc7942_0512	CYB_2385	CYA_1211	SynRCC307_1261
	AM1_4043	-----	-----	-----	-----	-----	-----	-----	-----	Cyan7425_2508	-----	-----	-----	-----	-----	-----	-----	glr0931	-----	-----	-----	-----	-----	-----	-----	-----	-----	-----	-----	-----	-----	-----	-----	-----	-----	-----	-----	-----	-----	-----	-----	-----	SYNPCC7002_A2427	-----	-----	-----	-----	-----	-----
Group 137	AM1_2057	alr1264	Ava_0572	NIES39_G01050	AmaxDRAFT_2072	APCC8_010100000317	CwatDRAFT_5052	cce_2464	PCC7424_0171	Cyan7425_2443	PCC8801_4153	Cy51472_3471	CY0110_02119	Cyan7822_2246	Cyan8802_4193	CPCC7001_1046	FJSC11DRAFT_1467	gll1676	L8106_03984	MAE_16770	MC7420_6209	N9414_18028	Aazo_0523	Npun_R2724	OSCI_3860042	Pro1585	PMM1432	PMT1444	PMN2A_0964	PMT9312_1525	A9601_16341	P9515_16101	P9303_05101	NATL1_18321	P9301_16221	P9215_16991	P9211_15501	P9202_939	slr0086	SYNW0523	syc1393_c	sync_2271	SYNPCC7002_A0476	Syncc9902_0517	Syncc9605_2160	Synpcc7942_0111	CYB_1503	CYA_0343	SynRCC307_1853
	-----	-----	-----	-----	-----	-----	-----	-----	-----	Cyan7425_3847	-----	-----	CY0110_04266	-----	-----	-----	-----	gll3802	-----	-----	MC7420_6405	-----	-----	-----	-----	-----	-----	-----	-----	-----	-----	-----	-----	-----	-----	-----	-----	-----	-----	-----	-----	-----	-----	-----	-----	-----	-----	-----	-----
	-----	-----	-----	-----	-----	-----	-----	-----	-----	Cyan7425_4102	-----	-----	-----	-----	-----	-----	-----	-----	-----	-----	-----	-----	-----	-----	-----	-----	-----	-----	-----	-----	-----	-----	-----	-----	-----	-----	-----	-----	-----	-----	-----	-----	-----	-----	-----	-----	-----	-----	-----
Group 138	AM1_2317	alr0181	Ava_2674	NIES39_E01390	AmaxDRAFT_2252	APCC8_010100016945	CwatDRAFT_3661	cce_2669	PCC7424_3037	Cyan7425_3809	PCC8801_0513	Cy51472_3670	CY0110_01964	Cyan7822_0145	Cyan8802_0530	CPCC7001_405	FJSC11DRAFT_3036	glr4115	L8106_30620	MAE_05890	MC7420_1896	N9414_16474	Aazo_0998	Npun_R1427	OSCI_2310002	Pro0320	PMM0289	PMT1888	PMN2A_1655	PMT9312_0291	A9601_03121	P9515_03221	P9303_25211	NATL1_03691	P9301_03131	P9215_03141	P9211_03151	P9202_1706	sll0751	SYNW0212	syc1162_c	sync_0247	SYNPCC7002_A2720	Syncc9902_0235	Syncc9605_0208	Synpcc7942_0351	CYB_1087	CYA_1545	SynRCC307_0220
	-----	-----	-----	-----	-----	-----	-----	-----	PCC7424_4571	-----	-----	-----	-----	Cyan7822_1068	-----	-----	-----	-----	-----	MAE_35560	-----	-----	-----	-----	-----	-----	-----	-----	-----	-----	-----	-----	-----	-----	-----	-----	-----	-----	sll0752	-----	-----	-----	-----	-----	-----	-----	-----	-----	-----
	-----	-----	-----	-----	-----	-----	-----	-----	-----	-----	-----	-----	-----	-----	-----	-----	-----	-----	-----	-----	-----	-----	-----	-----	-----	-----	-----	-----	-----	-----	-----	-----	-----	-----	-----	-----	-----	-----	sll1002	-----	-----	-----	-----	-----	-----	-----	-----	-----	-----
Group 139	AM1_1131	all1691	Ava_1165	NIES39_B00070	AmaxDRAFT_3171	APCC8_010100024693	CwatDRAFT_4935	cce_2330	PCC7424_3952	Cyan7425_1789	PCC8801_0870	Cy51472_3340	CY0110_20615	Cyan7822_0238	Cyan8802_0896	CPCC7001_2416	FJSC11DRAFT_3514	glr3304	L8106_29295	MAE_37080	MC7420_2538	N9414_08133	Aazo_0564	Npun_F0997	OSCI_3530027	Pro0794	PMM0637	PMT0858	PMN2A_0077	PMT9312_0637	A9601_06931	P9515_07031	P9303_13391	NATL1_07001	P9301_06641	P9215_07201	P9211_07451	P9202_1579	sll0567	SYNW0865	syc0557_d	sync_1167	SYNPCC7002_A1649	Syncc9902_0869	Syncc9605_1775	Synpcc7942_0987	CYB_2285	CYA_0030	SynRCC307_1637
	AM1_2111	-----	-----	-----	-----	-----	-----	-----	-----	-----	-----	-----	-----	-----	-----	-----	-----	-----	L8106_30515	-----	MC7420_5817	-----	-----	-----	OSCI_3800034	-----	-----	-----	-----	-----	-----	-----	-----	-----	-----	-----	-----	-----	-----	-----	-----	-----	-----	-----	-----	-----	-----	-----	-----
Group 140	AM1_2558	all3263	Ava_4918	NIES39_D04010	AmaxDRAFT_2059	APCC8_010100000392	CwatDRAFT_1852	cce_0030	PCC7424_2968	Cyan7425_1655	PCC8801_2700	Cy51472_1089	CY0110_07529	Cyan7822_2827	Cyan8802_3403	CPCC7001_2710	FJSC11DRAFT_0320	glr1211	L8106_15355	MAE_42540	MC7420_7028	N9414_15442	Aazo_2676	Npun_F4098	OSCI_3590031	Pro0582	PMM0578	PMT0453	PMN2A_0014	PMT9312_0578	A9601_06341	P9515_06431	P9303_18291	NATL1_06341	P9301_06041	P9215_06601	P9211_05821	P9202_1848	slr0608	SYNW1505	syc2101_d	sync_1899	SYNPCC7002_A0488	Syncc9902_0909	Syncc9605_1004	Synpcc7942_1995	CYB_0157	CYA_0504	SynRCC307_1619
	-----	-----	Ava_B0230	NIES39_G00910	AmaxDRAFT_4494	APCC8_010100023020	-----	-----	-----	-----	-----	-----	-----	-----	-----	-----	-----	-----	L8106_24800	-----	-----	-----	-----	-----	-----	-----	-----	-----	-----	-----	-----	-----	-----	-----	-----	-----	-----	-----	-----	-----	-----	-----	-----	-----	-----	-----	-----	-----	-----
Group 141	AM1_2935	all1220	Ava_0639	NIES39_H00520	AmaxDRAFT_3235	APCC8_010100012515	CwatDRAFT_3709	cce_1972	PCC7424_0468	Cyan7425_0234	PCC8801_2930	Cy51472_2988	CY0110_22652	Cyan7822_3328	Cyan8802_3166	CPCC7001_1755	FJSC11DRAFT_0200	glr2112	L8106_10727	MAE_28930	MC7420_6136	N9414_19787	Aazo_0446	Npun_R4512	OSCI_3150025	Pro0120	PMM0101	PMT0176	PMN2A_1469	PMT9312_0105	A9601_01171	P9515_01131	P9303_02171	NATL1_01721	P9301_01161	P9215_01171	P9211_01141	P9202_1428	slr0565	SYNW2193	syc2004_d	sync_2547	SYNPCC7002_A0564	Syncc9902_0354	Syncc9605_2336	Synpcc7942_2089	CYB_2278	CYA_2617	SynRCC307_0302
	-----	-----	-----	NIES39_J00180	AmaxDRAFT_3385	APCC8_010100020221	-----	-----	-----	-----	-----	-----	-----	-----	-----	-----	-----	-----	L8106_18621	-----	-----	-----	-----	-----	OSCI_3500004	-----	-----	-----	-----	-----	-----	-----	-----	-----	-----	-----	-----	-----	-----	-----	-----	-----	-----	-----	-----	-----	-----	-----	-----
Group 143	AM1_1929	all4645	Ava_2020	NIES39_D06800	AmaxDRAFT_4438	APCC8_010100018015	CwatDRAFT_1219	cce_0987	PCC7424_0473	Cyan7425_4763	PCC8801_4064	Cy51472_2036	CY0110_11517	Cyan7822_2049	Cyan8802_4103	CPCC7001_1987	FJSC11DRAFT_0990	gll4260	L8106_15919	MAE_28050	MC7420_5031	N9414_17343	Aazo_4620	Npun_R6087	OSCI_1680005	Pro0842	PMM0769	PMT0566	PMN2A_0175	PMT9312_0777	A9601_08311	P9515_08141	P9303_16851	NATL1_08071	P9301_08291	P9215_08631	P9211_09931	P9202_1563	slr1176	SYNW1118	syc0921_d	sync_1687	SYNPCC7002_A0095	Syncc9902_1227	Syncc9605_1255	Synpcc7942_0603	CYB_1067	CYA_1562	SynRCC307_1253
	AM1_2282	-----	-----	-----	-----	-----	-----	cce_2658	-----	-----	-----	Cy51472_3660	CY0110_12072	-----	-----	-----	-----	-----	-----	-----	-----	-----	-----	-----	-----	-----	-----	-----	-----	-----	-----	-----	-----	-----	-----	-----	-----	-----	-----	-----	-----	-----	-----	-----	-----	-----	-----	-----	-----
Group 144	AM1_0943	all0174	Ava_1435	NIES39_C01770	AmaxDRAFT_5543	APCC8_010100003666	CwatDRAFT_0821	cce_0401	PCC7424_1801	Cyan7425_2559	PCC8801_2950	Cy51472_1461	CY0110_21942	Cyan7822_1094	Cyan8802_3146	CPCC7001_2074	FJSC11DRAFT_2558	glr3125	L8106_03924	MAE_62240	MC7420_6571	N9414_07584	Aazo_4500	Npun_R5719	OSCI_2490001	Pro1374	PMM1300	PMT0332	PMN2A_0866	PMT9312_1396	A9601_14991	P9515_14611	P9303_19831	NATL1_17201	P9301_14851	P9215_00391	P9211_13481	P9202_1143	slr0017	SYNW1633	syc0815_c	sync_0746	SYNPCC7002_A1105	Syncc9902_1533	Syncc9605_0866	Synpcc7942_0715	CYB_0095	CYA_1988	SynRCC307_0612
	-----	-----	-----	-----	-----	-----	-----	-----	-----	-----	-----	-----	-----	-----	-----	-----	-----	-----	-----	-----	-----	-----	-----	-----	-----	Pro1539	-----	-----	-----	-----	-----	-----	-----	-----	-----	P9215_15281	-----	P9202_1198	-----	-----	-----	-----	-----	-----	-----	-----	-----	-----	-----
Group 147	AM1_4617	all3953	Ava_1749	NIES39_D06090	AmaxDRAFT_4114	APCC8_010100017630	CwatDRAFT_2363	cce_2782	PCC7424_0342	Cyan7425_2494	PCC8801_0468	Cy51472_3781	CY0110_26577	Cyan7822_2382	Cyan8802_0482	CPCC7001_2287	FJSC11DRAFT_1346	glr1340	L8106_16484	MAE_19370	MC7420_535	N9414_10298	Aazo_0146	Npun_F6188	OSCI_1600035	Pro0170	PMM0147	PMT2007	PMN2A_1513	PMT9312_0149	A9601_01641	P9515_01751	P9303_26681	NATL1_02191	P9301_01661	P9215_01641	P9211_01621	P9202_650	sll0998	SYNW2260	syc2116_c	sync_2611	SYNPCC7002_A1198	Syncc9902_0295	Syncc9605_2398	Synpcc7942_1980	CYB_2296	CYA_2417	SynRCC307_0235
	-----	-----	-----	NIES39_D06100	AmaxDRAFT_4115	APCC8_010100017635	-----	-----	-----	-----	-----	-----	-----	-----	-----	-----	-----	-----	L8106_16489	-----	-----	-----	-----	-----	-----	-----	-----	-----	-----	-----	-----	-----	-----	-----	-----	-----	-----	-----	-----	-----	-----	-----	-----	-----	-----	-----	-----	-----	-----
Group 151	AM1_2932	all0409	Ava_4408	NIES39_A06610	AmaxDRAFT_0755	APCC8_010100025758	CwatDRAFT_4965	cce_0829	PCC7424_4401	Cyan7425_1052	PCC8801_3063	Cy51472_1882	CY0110_21762	Cyan7822_2513	Cyan8802_3058	CPCC7001_2667	FJSC11DRAFT_0350	gll2795	L8106_20118	MAE_07170	MC7420_7432	N9414_03216	Aazo_2279	Npun_R1195	OSCI_4060004	Pro0744	PMM0952	PMT0654	PMN2A_0258	PMT9312_0847	A9601_09081	P9515_10351	P9303_15761	NATL1_09271	P9301_09061	P9215_09391	P9211_06921	P9202_1833	slr1867	SYNW1025	syc1969_d	sync_1637	SYNPCC7002_A2203	Syncc9902_1308	Syncc9605_1151	Synpcc7942_2123	CYB_0050	CYA_0630	SynRCC307_1332
	-----	alr1153	-----	-----	-----	-----	-----	-----	-----	-----	-----	-----	-----	-----	-----	-----	-----	-----	-----	-----	-----	N9414_24038	-----	Npun_R1261	-----	-----	-----	-----	-----	-----	-----	-----	-----	-----	-----	-----	-----	-----	-----	-----	-----	-----	-----	-----	-----	-----	-----	-----	-----
Group 152	AM1_1740	alr0044	Ava_2646	NIES39_B00840	AmaxDRAFT_1425	APCC8_010100006799	CwatDRAFT_2287	cce_3653	PCC7424_0838	Cyan7425_2425	PCC8801_1898	Cy51472_4623	CY0110_04296	Cyan7822_5130	Cyan8802_1922	CPCC7001_1175	FJSC11DRAFT_2196	gll2881	L8106_00390	MAE_52150	MC7420_2900	N9414_13772	Aazo_0108	Npun_R0112	OSCI_3400020	Pro1632	PMM1478	PMT1499	PMN2A_1008	PMT9312_1571	A9601_16801	P9515_16581	P9303_04461	NATL1_18771	P9301_16681	P9215_17461	P9211_15981	P9202_1528	sll0661	SYNW0623	syc2341_d	sync_2349	SYNPCC7002_A0802	Syncc9902_0614	Syncc9605_2058	Synpcc7942_1750	CYB_1143	CYA_1979	SynRCC307_1949
	-----	-----	-----	-----	-----	-----	-----	-----	-----	Cyan7425_5088	-----	-----	CY0110_13626	-----	-----	-----	-----	gll3805	-----	-----	MC7420_6693	-----	-----	-----	-----	-----	-----	-----	-----	-----	-----	-----	-----	-----	-----	-----	-----	-----	-----	-----	-----	-----	-----	-----	-----	-----	-----	-----	-----
Group 154	AM1_4753	all2894	Ava_1008	NIES39_C05410	AmaxDRAFT_4842	APCC8_010100021290	CwatDRAFT_2256	cce_0503	PCC7424_1554	Cyan7425_2503	PCC8801_3579	Cy51472_1561	CY0110_01335	Cyan7822_5408	Cyan8802_2534	CPCC7001_222	FJSC11DRAFT_3295	gll3119	L8106_17572	MAE_52930	MC7420_7744	N9414_10947	Aazo_1892	Npun_F4406	OSCI_2920011	Pro1775	PMM1615	PMT0156	PMN2A_1192	PMT9312_1708	A9601_18251	P9515_18041	P9303_01931	NATL1_20671	P9301_18071	P9215_18891	P9211_17401	P9202_388	sll0613	SYNW0135	syc0705_c	sync_0124	SYNPCC7002_A1390	Syncc9902_0162	Syncc9605_0118	Synpcc7942_0835	CYB_0432	CYA_1812	SynRCC307_0124
	-----	-----	-----	-----	-----	-----	-----	-----	-----	-----	-----	-----	CY0110_01650	-----	-----	-----	-----	-----	-----	-----	-----	-----	-----	-----	-----	-----	-----	-----	-----	-----	-----	-----	-----	-----	-----	-----	-----	-----	-----	-----	-----	-----	-----	-----	-----	-----	-----	CYA_1850	-----
	-----	-----	-----	-----	-----	-----	-----	-----	-----	-----	-----	-----	CY0110_29934	-----	-----	-----	-----	-----	-----	-----	-----	-----	-----	-----	-----	-----	-----	-----	-----	-----	-----	-----	-----	-----	-----	-----	-----	-----	-----	-----	-----	-----	-----	-----	-----	-----	-----	-----	-----
Group 155	AM1_0705	alr4840	Ava_2111	NIES39_A01060	AmaxDRAFT_5575	APCC8_010100009416	CwatDRAFT_2012	cce_4008	PCC7424_1126	Cyan7425_0344	PCC8801_0832	Cy51472_0330	CY0110_30221	Cyan7822_4956	Cyan8802_0860	CPCC7001_1442	FJSC11DRAFT_0307	gll2290	L8106_08526	MAE_54460	MC7420_2078	N9414_18598	Aazo_4323	Npun_F0926	OSCI_760006	Pro1134	PMM1066	PMT1121	PMN2A_0686	PMT9312_1077	A9601_11711	P9515_11561	P9303_09181	NATL1_15201	P9301_11721	P9215_12011	P9211_11241	P9202_1855	slr0186	SYNW0730	syc0145_d	sync_0976	SYNPCC7002_A1356	Syncc9902_0727	Syncc9605_1939	Synpcc7942_1410	CYB_1442	CYA_2223	SynRCC307_0746
	-----	-----	-----	-----	AmaxDRAFT_5576	-----	-----	-----	-----	-----	-----	-----	-----	-----	-----	-----	-----	-----	-----	-----	-----	-----	-----	Npun_R4081	-----	-----	-----	-----	-----	-----	-----	-----	-----	-----	-----	-----	-----	-----	-----	-----	-----	-----	-----	-----	-----	-----	-----	-----	-----
Group 158	AM1_2877	all4019	Ava_1682	NIES39_A01850	AmaxDRAFT_5367	APCC8_010100009791	CwatDRAFT_3080	cce_2536	PCC7424_1498	Cyan7425_3427	PCC8801_3806	Cy51472_3541	CY0110_20855	Cyan7822_4173	Cyan8802_3858	CPCC7001_1221	FJSC11DRAFT_3590	gll1170	L8106_16914	MAE_43640	MC7420_684	N9414_08829	Aazo_1091	Npun_F4025	OSCI_2600008	Pro1124	PMM1074	PMT1102	PMN2A_0676	PMT9312_1085	A9601_11801	P9515_11641	P9303_09401	NATL1_15091	P9301_11811	P9215_12101	P9211_11141	P9202_83	slr1843	SYNW0750	syc1768_d	sync_1002	SYNPCC7002_A1459	Syncc9902_0748	Syncc9605_1918	Synpcc7942_2334	CYB_1985	CYA_1699	SynRCC307_0759
	AM1_6320	-----	-----	-----	-----	-----	-----	-----	-----	-----	-----	-----	-----	-----	-----	-----	-----	glr3178	-----	-----	-----	-----	-----	-----	-----	-----	-----	-----	-----	-----	-----	-----	-----	-----	-----	-----	-----	-----	-----	-----	-----	-----	-----	-----	-----	-----	-----	-----	-----
Group 159	AM1_3978	all3538	Ava_3517	NIES39_D07330	AmaxDRAFT_3611	APCC8_010100018215	CwatDRAFT_1513	cce_2156	PCC7424_4022	Cyan7425_3486	PCC8801_1687	Cy51472_3172	CY0110_23706	Cyan7822_1633	Cyan8802_1705	CPCC7001_2376	FJSC11DRAFT_0243	gll2121	L8106_23416	MAE_35090	MC7420_5976	N9414_18865	Aazo_1631	Npun_R3508	OSCI_150001	Pro0235	PMM0208	PMT2083	PMN2A_1575	PMT9312_0210	A9601_02261	P9515_02371	P9303_27721	NATL1_02841	P9301_02281	P9215_02271	P9211_02271	P9202_231	slr0752	SYNW2348	syc0886_c	sync_2732	SYNPCC7002_A0073	Syncc9902_2161	Syncc9605_2476	Synpcc7942_0639	CYB_2531	CYA_2554	SynRCC307_2363
	-----	-----	-----	-----	-----	-----	-----	cce_5179	-----	-----	-----	Cy51472_4868	-----	-----	-----	-----	FJSC11DRAFT_0421	-----	-----	-----	-----	-----	-----	-----	-----	-----	-----	-----	-----	-----	-----	-----	-----	-----	-----	-----	-----	-----	-----	-----	-----	-----	-----	-----	-----	-----	-----	-----	-----
Group 160	AM1_4412	alr3661	Ava_3627	NIES39_A01100	AmaxDRAFT_4041	APCC8_010100009436	CwatDRAFT_0975	cce_1343	PCC7424_1789	Cyan7425_5138	PCC8801_2855	Cy51472_2377	CY0110_06529	Cyan7822_0397	Cyan8802_3241	CPCC7001_1522	FJSC11DRAFT_1898	gll1028	L8106_08546	MAE_46070	MC7420_2218	N9414_23908	Aazo_2885	Npun_R0830	OSCI_750001	Pro1590	PMM1437	PMT1450	PMN2A_0969	PMT9312_1530	A9601_16391	P9515_16161	P9303_05031	NATL1_18371	P9301_16271	P9215_17051	P9211_15561	P9202_779	slr2075	SYNW0513	syc1788_d	sync_2283	SYNPCC7002_A2457	Syncc9902_0505	Syncc9605_2170	Synpcc7942_2314	CYB_1619	CYA_1406	SynRCC307_1860
	-----	-----	Ava_C0145	-----	-----	-----	-----	-----	-----	-----	-----	-----	-----	-----	-----	-----	FJSC11DRAFT_2767	glr2896	-----	-----	-----	-----	-----	-----	-----	-----	-----	-----	-----	-----	-----	-----	-----	-----	-----	-----	-----	-----	-----	-----	-----	-----	-----	-----	-----	-----	-----	-----	-----
Group 161	AM1_1935	all4804	Ava_2074	NIES39_L06300	AmaxDRAFT_0968	APCC8_010100006312	CwatDRAFT_5451	cce_2723	PCC7424_1995	Cyan7425_1680	PCC8801_0711	Cy51472_3725	CY0110_10622	Cyan7822_1467	Cyan8802_0740	CPCC7001_941	FJSC11DRAFT_0528	glr3297	L8106_20433	MAE_01130	MC7420_3831	N9414_06544	Aazo_4895	Npun_F5557	OSCI_2200006	Pro1873	PMM0654	PMT2258	PMN2A_1315	PMT9312_0653	A9601_07091	P9515_07181	P9303_30061	NATL1_21881	P9301_06801	P9215_07361	P9211_18421	P9202_1645	sll1737	SYNW2510	syc1319_d	sync_2925	SYNPCC7002_A0160	Syncc9902_2305	Syncc9605_2676	Synpcc7942_0192	CYB_2859	CYA_1037	SynRCC307_2519
	AM1_1936	-----	-----	-----	-----	-----	-----	-----	PCC7424_4804	-----	-----	-----	-----	Cyan7822_3386	-----	-----	-----	-----	-----	-----	-----	-----	-----	-----	-----	-----	-----	-----	-----	-----	-----	-----	-----	-----	-----	-----	-----	-----	-----	-----	-----	-----	-----	-----	-----	-----	-----	-----	-----
Group 162	AM1_3442	alr3411	Ava_3431	NIES39_Q02610	AmaxDRAFT_5213	APCC8_010100014775	CwatDRAFT_5275	cce_1053	PCC7424_1395	Cyan7425_0555	PCC8801_3383	Cy51472_2098	CY0110_23891	Cyan7822_4629	Cyan8802_2730	CPCC7001_1461	FJSC11DRAFT_3207	glr2521	L8106_29240	MAE_44430	MC7420_5087	N9414_00830	Aazo_0683	Npun_R1589	OSCI_3890020	Pro1298	PMM1182	PMT1367	PMN2A_0801	PMT9312_1283	A9601_13751	P9515_13541	P9303_06131	NATL1_16561	P9301_13831	P9215_13961	P9211_12691	P9202_1605	sll0470	SYNW1886	syc0070_d	sync_2099	SYNPCC7002_A0987	Syncc9902_1783	Syncc9605_0581	Synpcc7942_1613	CYB_2056	CYA_0089	SynRCC307_0641
	-----	-----	-----	-----	-----	-----	-----	-----	-----	-----	-----	-----	-----	-----	-----	-----	-----	glr4246	-----	-----	-----	-----	-----	-----	-----	-----	-----	-----	-----	-----	-----	-----	-----	-----	-----	-----	-----	-----	-----	-----	-----	-----	-----	-----	-----	-----	-----	-----	SynRCC307_0642
Group 163	AM1_2503	asr4319	Ava_1270	NIES39_M01060	AmaxDRAFT_3837	APCC8_010100002829	CwatDRAFT_0312	cce_4325	PCC7424_3608	Cyan7425_1271	PCC8801_0131	Cy51472_0629	CY0110_00525	Cyan7822_4301	Cyan8802_0128	CPCC7001_2713	FJSC11DRAFT_1240	gsl3408	L8106_02982	MAE_31800	MC7420_6371	N9414_17073	Aazo_3430	Npun_R3937	OSCI_3520010	Pro0371	PMM0329	PMT0187	PMN2A_1706	PMT9312_0335	A9601_03551	P9515_03611	P9303_21751	NATL1_04211	P9301_03561	P9215_03551	P9211_03651	P9202_530	ssr2831	SYNW1960	syc0231_c	sync_0562	SYNPCC7002_A1393	Syncc9902_1842	Syncc9605_0493	Synpcc7942_1322	CYB_1245	CYA_0204	SynRCC307_0451
	-----	-----	-----	-----	-----	-----	-----	-----	PCC7424_5103	Cyan7425_4179	-----	-----	-----	Cyan7822_4985	-----	-----	-----	-----	-----	-----	-----	-----	-----	-----	-----	-----	-----	-----	-----	-----	-----	-----	-----	-----	-----	-----	-----	-----	-----	-----	-----	-----	-----	-----	-----	-----	-----	-----	-----
Group 164	AM1_5513	asl0845	Ava_4449	NIES39_J03940	AmaxDRAFT_4618	APCC8_010100007641	CwatDRAFT_2619	cce_0861	PCC7424_4235	Cyan7425_3515	PCC8801_1646	Cy51472_1910	CY0110_13027	Cyan7822_3564	Cyan8802_1673	CPCC7001_95	FJSC11DRAFT_3913	gsr3003	L8106_14745	MAE_54010	MC7420_230	N9414_20805	Aazo_1920	Npun_F4316	OSCI_1090011	Pro0282	PMM0343	PMT1836	PMN2A_1617	PMT9312_0350	A9601_03771	P9515_03791	P9303_24611	NATL1_03291	P9301_03761	P9215_03761	P9211_02761	P9202_1747	slr1046	SYNW0270	syc1287_c	sync_0311	SYNPCC7002_A0716	Syncc9902_2080	Syncc9605_0264	Synpcc7942_0226	CYB_2449	CYA_0761	SynRCC307_2339
	-----	-----	-----	-----	-----	-----	-----	-----	-----	-----	-----	-----	-----	-----	-----	-----	-----	-----	-----	-----	-----	-----	-----	-----	-----	Pro1230	-----	-----	-----	PMT9312_1519	-----	-----	-----	-----	-----	-----	-----	-----	-----	-----	-----	-----	-----	-----	-----	-----	-----	-----	-----
Group 165	AM1_0350	all4464	Ava_3330	NIES39_J01100	AmaxDRAFT_4757	APCC8_010100013130	CwatDRAFT_3852	cce_0258	PCC7424_4543	Cyan7425_2865	PCC8801_0262	Cy51472_1314	CY0110_28444	Cyan7822_2978	Cyan8802_0260	CPCC7001_156	FJSC11DRAFT_0734	glr1656	L8106_20840	MAE_12690	MC7420_6596	N9414_01010	Aazo_3311	Npun_R5591	OSCI_4110034	Pro0095	PMM0081	PMT1624	PMN2A_1445	PMT9312_0084	A9601_00941	P9515_00911	P9303_02591	NATL1_01461	P9301_00931	P9215_00941	P9211_00901	P9202_1452	slr1791	SYNW2164	syc1600_d	sync_2510	SYNPCC7002_A1497	Syncc9902_0384	Syncc9605_2309	Synpcc7942_2506	CYB_0438	CYA_1123	SynRCC307_0390
	AM1_0876	-----	-----	-----	-----	-----	-----	-----	-----	Cyan7425_3330	-----	-----	-----	-----	-----	-----	-----	-----	-----	-----	-----	-----	-----	-----	-----	-----	-----	-----	-----	-----	-----	-----	-----	-----	-----	-----	-----	-----	-----	-----	-----	-----	-----	-----	-----	-----	-----	-----	-----
Group 166	AM1_4654	alr3450	Ava_3474	NIES39_J05830	AmaxDRAFT_3484	APCC8_010100019606	CwatDRAFT_1576	cce_2117	PCC7424_2558	Cyan7425_4844	PCC8801_1028	Cy51472_3134	CY0110_26812	Cyan7822_4228	Cyan8802_1057	CPCC7001_642	FJSC11DRAFT_1415	glr1234	L8106_06065	MAE_55370	MC7420_3221	N9414_12768	Aazo_3460	Npun_R1866	OSCI_3060036	Pro0134	PMM0113	PMT1966	PMN2A_1482	PMT9312_0116	A9601_01311	P9515_01271	P9303_26181	NATL1_01871	P9301_01301	P9215_01311	P9211_01291	P9202_510	sll0166	SYNW2210	syc1241_c	sync_2565	SYNPCC7002_A1192	Syncc9902_0338	Syncc9605_2353	Synpcc7942_0271	CYB_0566	CYA_0529	SynRCC307_0278
	-----	-----	-----	-----	-----	-----	-----	-----	-----	-----	-----	-----	-----	-----	-----	-----	FJSC11DRAFT_1416	-----	-----	-----	-----	-----	-----	-----	-----	-----	-----	-----	-----	-----	-----	-----	-----	-----	-----	-----	-----	-----	-----	-----	syc1242_c	-----	-----	-----	-----	Synpcc7942_0272	-----	-----	-----
Group 170	AM1_0284	all4248	Ava_1197	NIES39_A01990	AmaxDRAFT_2835	APCC8_010100009866	CwatDRAFT_3016	cce_2529	PCC7424_3121	Cyan7425_0567	PCC8801_0165	Cy51472_3534	CY0110_20058	Cyan7822_3624	Cyan8802_0161	CPCC7001_596	FJSC11DRAFT_0438	gll0025	L8106_29360	MAE_52890	MC7420_3516	N9414_01405	Aazo_3986	Npun_R0306	OSCI_210011	Pro0497	PMM0497	PMT1271	PMN2A_1830	PMT9312_0498	A9601_05541	P9515_05611	P9303_07311	NATL1_05551	P9301_05241	P9215_05791	P9211_04971	P9202_501	sll0270	SYNW1782	syc0877_c	sync_2031	SYNPCC7002_A0365	Syncc9902_1677	Syncc9605_0682	Synpcc7942_0651	CYB_2227	CYA_1466	SynRCC307_0888
	AM1_F0057	-----	-----	-----	-----	-----	-----	-----	-----	-----	-----	-----	-----	-----	-----	-----	-----	-----	-----	-----	-----	N9414_20085	-----	-----	-----	-----	-----	-----	-----	-----	-----	-----	-----	-----	-----	-----	-----	-----	-----	-----	-----	-----	-----	-----	-----	-----	-----	-----	-----
Group 171	AM1_0587	alr2269	Ava_0094	NIES39_A02070	AmaxDRAFT_2826	APCC8_010100009911	CwatDRAFT_3061	cce_2379	PCC7424_2608	Cyan7425_4497	PCC8801_0355	Cy51472_3387	CY0110_21547	Cyan7822_4266	Cyan8802_0362	CPCC7001_2035	FJSC11DRAFT_1550	glr1863	L8106_04786	MAE_39210	MC7420_4345	N9414_02751	Aazo_3741	Npun_BR156	OSCI_3350025	Pro1419	PMM1338	PMT1413	PMN2A_0909	PMT9312_1436	A9601_15381	P9515_14991	P9303_05491	NATL1_17651	P9301_15241	P9215_15671	P9211_13921	P9202_324	slr1227	SYNW0555	syc0614_c	sync_2215	SYNPCC7002_A0318	Syncc9902_0554	Syncc9605_2119	Synpcc7942_0928	CYB_0770	CYA_0554	SynRCC307_1819
	-----	-----	-----	-----	-----	-----	-----	-----	-----	-----	-----	-----	-----	-----	-----	-----	-----	-----	-----	-----	-----	-----	-----	Npun_F2928	-----	-----	-----	-----	-----	-----	-----	-----	-----	-----	-----	-----	-----	-----	-----	-----	-----	-----	-----	-----	-----	-----	-----	-----	-----
Group 172	AM1_0746	asr1611	Ava_4222	NIES39_C00470	AmaxDRAFT_3050	APCC8_010100003119	CwatDRAFT_4321	cce_0746	PCC7424_2840	Cyan7425_1005	PCC8801_1730	Cy51472_1801	CY0110_13606	Cyan7822_4705	Cyan8802_1754	CPCC7001_1904	FJSC11DRAFT_3253	gsl1913	L8106_03439	MAE_34020	MC7420_8045	N9414_07129	Aazo_0083	Npun_R6368	OSCI_3160006	Pro0410	PMM0411	PMT0228	PMN2A_1745	PMT9312_0406	A9601_04611	P9515_04721	P9303_21151	NATL1_04621	P9301_04301	P9215_04871	P9211_04091	P9202_739	ssl0331	SYNW1693	syc2472_c	sync_0630	SYNPCC7002_A1175	Syncc9902_1589	Syncc9605_0788	Synpcc7942_1486	CYB_0560	CYA_2594	SynRCC307_0622
	AM1_F0170	-----	-----	-----	-----	-----	-----	-----	-----	-----	-----	-----	-----	-----	-----	-----	-----	-----	-----	-----	-----	-----	-----	-----	-----	-----	-----	-----	-----	-----	-----	-----	-----	-----	-----	-----	-----	-----	-----	-----	-----	-----	-----	-----	-----	-----	-----	-----	-----
	AM1_G0153	-----	-----	-----	-----	-----	-----	-----	-----	-----	-----	-----	-----	-----	-----	-----	-----	-----	-----	-----	-----	-----	-----	-----	-----	-----	-----	-----	-----	-----	-----	-----	-----	-----	-----	-----	-----	-----	-----	-----	-----	-----	-----	-----	-----	-----	-----	-----	-----
Group 173	AM1_1366	all2568	Ava_0497	NIES39_A04870	AmaxDRAFT_1864	APCC8_010100011201	CwatDRAFT_5038	cce_1018	PCC7424_0040	Cyan7425_0819	PCC8801_1487	Cy51472_2065	CY0110_08836	Cyan7822_2146	Cyan8802_1515	CPCC7001_2081	FJSC11DRAFT_0501	gll2974	L8106_01657	MAE_16000	MC7420_1335	N9414_16449	Aazo_3763	Npun_R4542	OSCI_1450018	Pro1046	PMM0614	PMT0396	PMN2A_0051	PMT9312_0614	A9601_06701	P9515_06791	P9303_18911	NATL1_06721	P9301_06401	P9215_06961	P9211_10351	P9202_316	slr1718	SYNW1007	syc1521_c	sync_1547	SYNPCC7002_A1835	Syncc9902_1324	Syncc9605_1133	Synpcc7942_2589	CYB_0287	CYA_0651	SynRCC307_1155
	AM1_3657	-----	-----	-----	-----	-----	-----	-----	-----	-----	-----	-----	-----	-----	-----	-----	-----	-----	-----	-----	-----	-----	-----	-----	-----	-----	-----	-----	-----	-----	-----	-----	-----	-----	-----	-----	-----	-----	-----	-----	-----	-----	-----	-----	-----	-----	-----	-----	-----
	AM1_C0085	-----	-----	-----	-----	-----	-----	-----	-----	-----	-----	-----	-----	-----	-----	-----	-----	-----	-----	-----	-----	-----	-----	-----	-----	-----	-----	-----	-----	-----	-----	-----	-----	-----	-----	-----	-----	-----	-----	-----	-----	-----	-----	-----	-----	-----	-----	-----	-----
Group 174	AM1_2301	all0185	Ava_2677	NIES39_C03310	AmaxDRAFT_4155	APCC8_010100004345	CwatDRAFT_3723	cce_1995	PCC7424_1296	Cyan7425_0771	PCC8801_1048	Cy51472_3014	CY0110_27530	Cyan7822_1918	Cyan8802_1077	CPCC7001_2487	FJSC11DRAFT_0817	gll1471	L8106_17442	MAE_01720	MC7420_5925	N9414_21586	Aazo_1765	Npun_F5114	OSCI_3300009	Pro0293	PMM0261	PMT1851	PMN2A_1627	PMT9312_0263	A9601_02831	P9515_02941	P9303_24771	NATL1_03391	P9301_02841	P9215_02851	P9211_02881	P9202_871	slr0488	SYNW0255	syc2053_c	sync_0295	SYNPCC7002_A0134	Syncc9902_0278	Syncc9605_0249	Synpcc7942_2041	CYB_2733	CYA_2038	SynRCC307_2324
	AM1_2302	-----	-----	-----	-----	-----	-----	-----	-----	-----	-----	-----	-----	-----	-----	-----	-----	-----	-----	-----	-----	-----	-----	-----	-----	-----	-----	-----	-----	-----	-----	-----	-----	-----	-----	-----	-----	-----	-----	-----	-----	-----	-----	-----	-----	-----	-----	-----	-----
Group 175	AM1_1084	alr4291	Ava_1243	NIES39_H00660	AmaxDRAFT_3255	APCC8_010100020121	CwatDRAFT_0143	cce_0659	PCC7424_0578	Cyan7425_0217	PCC8801_0055	Cy51472_1719	CY0110_00390	Cyan7822_1697	Cyan8802_0053	CPCC7001_2352	FJSC11DRAFT_0034	glr2324	L8106_25530	MAE_41150	MC7420_5641	N9414_01994	Aazo_1060	Npun_R3636	OSCI_2250001	Pro1255	PMM1158	PMT1180	PMN2A_0768	PMT9312_1257	A9601_13351	P9515_13251	P9303_08421	NATL1_16081	P9301_13501	P9215_13641	P9211_12341	P9202_793	sll0851	SYNW0676	syc0872_c	sync_0896	SYNPCC7002_A1559	Syncc9902_0667	Syncc9605_1993	Synpcc7942_0656	CYB_0853	CYA_2359	SynRCC307_1696
	-----	-----	-----	-----	-----	-----	-----	-----	-----	-----	-----	-----	-----	-----	-----	-----	FJSC11DRAFT_4095	-----	-----	-----	-----	-----	-----	-----	-----	-----	-----	-----	-----	-----	-----	-----	-----	-----	-----	-----	-----	-----	-----	-----	-----	-----	-----	-----	-----	-----	-----	-----	-----
Group 177	AM1_0850	all1897	Ava_3767	NIES39_Q00930	AmaxDRAFT_1750	APCC8_010100027988	CwatDRAFT_4859	cce_2573	PCC7424_3635	Cyan7425_2962	PCC8801_1380	Cy51472_3577	CY0110_14028	Cyan7822_0292	Cyan8802_1414	CPCC7001_2021	FJSC11DRAFT_2121	gll0410	L8106_28721	MAE_14930	MC7420_7429	N9414_24338	Aazo_2851	Npun_F0643	OSCI_1630044	Pro1750	PMM1594	PMT1685	PMN2A_1169	PMT9312_1686	A9601_18031	P9515_17811	P9303_22411	NATL1_20441	P9301_17861	P9215_18671	P9211_17151	P9202_565	sll1184	SYNW0171	syc2236_c	sync_0216	SYNPCC7002_A2508	Syncc9902_0196	Syncc9605_0166	Synpcc7942_1858	CYB_2435	CYA_0408	SynRCC307_0155
	AM1_C0108	-----	-----	-----	-----	-----	-----	-----	-----	-----	-----	-----	-----	-----	-----	-----	-----	-----	-----	-----	-----	-----	-----	-----	-----	-----	-----	-----	-----	-----	-----	-----	-----	-----	-----	-----	-----	-----	-----	-----	-----	-----	-----	-----	-----	-----	-----	-----	-----
	AM1_C0205	-----	-----	-----	-----	-----	-----	-----	-----	-----	-----	-----	-----	-----	-----	-----	-----	-----	-----	-----	-----	-----	-----	-----	-----	-----	-----	-----	-----	-----	-----	-----	-----	-----	-----	-----	-----	-----	-----	-----	-----	-----	-----	-----	-----	-----	-----	-----	-----
Group 179	AM1_5522	alr3343	Ava_3646	NIES39_Q02320	AmaxDRAFT_1383	APCC8_010100014610	CwatDRAFT_6015	cce_4118	PCC7424_4066	Cyan7425_4505	PCC8801_3248	Cy51472_0435	CY0110_25181	Cyan7822_1075	Cyan8802_2873	CPCC7001_2242	FJSC11DRAFT_2068	gll4014	L8106_09606	MAE_14960	MC7420_734	N9414_15287	Aazo_1634	Npun_R2070	OSCI_3750012	Pro1769	PMM1609	PMT1956	PMN2A_1186	PMT9312_1702	A9601_18191	P9515_17971	P9303_26071	NATL1_20611	P9301_18021	P9215_18831	P9211_17341	P9202_1832	sll1069	SYNW0142	syc0984_c	sync_0131	SYNPCC7002_A1023	Syncc9902_0169	Syncc9605_0125	Synpcc7942_0537	CYB_1666	CYA_2873	SynRCC307_0131
	-----	-----	-----	-----	-----	-----	-----	-----	-----	-----	-----	-----	-----	-----	-----	-----	-----	-----	-----	-----	-----	-----	-----	Npun_R4558	-----	-----	-----	-----	-----	-----	-----	-----	-----	-----	-----	-----	-----	-----	-----	-----	-----	-----	-----	-----	-----	-----	-----	-----	-----
Group 180	AM1_3622	alr3012	Ava_0899	NIES39_L04130	AmaxDRAFT_2393	APCC8_010100005312	CwatDRAFT_1168	cce_4586	PCC7424_0280	Cyan7425_4196	PCC8801_2863	Cy51472_0886	CY0110_25696	Cyan7822_1989	Cyan8802_3233	CPCC7001_493	FJSC11DRAFT_4437	glr1861	L8106_20133	MAE_25010	MC7420_5882	N9414_16107	Aazo_1219	Npun_F5435	OSCI_3500019	Pro0316	PMM0284	PMT1884	PMN2A_1650	PMT9312_0286	A9601_03071	P9515_03171	P9303_25161	NATL1_03641	P9301_03081	P9215_03091	P9211_03111	P9202_1474	slr1666	SYNW0220	syc1433_d	sync_0253	SYNPCC7002_A1966	Syncc9902_0241	Syncc9605_0214	Synpcc7942_0071	CYB_0461	CYA_2266	SynRCC307_2284
	-----	-----	-----	-----	-----	APCC8_010100008792	-----	-----	-----	-----	-----	-----	-----	-----	-----	-----	-----	-----	-----	-----	-----	-----	-----	-----	-----	-----	-----	-----	-----	-----	-----	-----	-----	-----	-----	-----	-----	-----	-----	-----	-----	-----	-----	-----	-----	-----	CYB_1979	-----	-----
Group 181	AM1_4272	alr1050	Ava_3708	NIES39_Q00590	AmaxDRAFT_1716	APCC8_010100028168	CwatDRAFT_4146	cce_0666	PCC7424_3777	Cyan7425_0747	PCC8801_0439	Cy51472_1726	CY0110_00135	Cyan7822_4412	Cyan8802_0452	CPCC7001_2204	FJSC11DRAFT_1377	gll1692	L8106_14930	MAE_16590	MC7420_6611	N9414_17143	Aazo_2767	Npun_F3925	OSCI_3940001	Pro0946	PMM0890	PMT0714	PMN2A_0320	PMT9312_0910	A9601_09711	P9515_09721	P9303_15071	NATL1_09931	P9301_09691	P9215_10021	P9211_08741	P9202_1341	slr1349	SYNW1256	syc2066_c	sync_1376	SYNPCC7002_A0964	Syncc9902_1105	Syncc9605_1381	Synpcc7942_2029	CYB_2919	CYA_0387	SynRCC307_1347
	-----	-----	-----	-----	-----	-----	-----	cce_5178	-----	-----	-----	Cy51472_4867	-----	-----	-----	-----	-----	-----	-----	-----	-----	-----	-----	-----	-----	-----	-----	-----	-----	-----	-----	-----	-----	-----	-----	-----	-----	-----	-----	-----	-----	-----	-----	-----	-----	-----	-----	-----	-----
Group 182	AM1_0581	alr2274	Ava_0098	NIES39_L04540	AmaxDRAFT_2442	APCC8_010100005542	CwatDRAFT_3972	cce_1829	PCC7424_5044	Cyan7425_4501	PCC8801_1664	Cy51472_2854	CY0110_11117	Cyan7822_3227	Cyan8802_1682	CPCC7001_1333	FJSC11DRAFT_1554	glr1868	L8106_04641	MAE_39010	MC7420_4486	N9414_02731	Aazo_3737	Npun_F2932	OSCI_2600001	Pro1415	PMM1334	PMT1409	PMN2A_0905	PMT9312_1432	A9601_15341	P9515_14951	P9303_05531	NATL1_17611	P9301_15201	P9215_15631	P9211_13881	P9202_824	slr0015	SYNW0559	syc0610_c	sync_2211	SYNPCC7002_A0068	Syncc9902_0558	Syncc9605_2115	Synpcc7942_0932	CYB_2789	CYA_1961	SynRCC307_1815
	-----	-----	-----	-----	-----	-----	-----	cce_1830	-----	-----	-----	Cy51472_2855	-----	-----	-----	-----	-----	-----	-----	-----	-----	-----	-----	-----	-----	-----	-----	-----	-----	-----	-----	-----	-----	-----	-----	-----	-----	-----	-----	-----	-----	-----	-----	-----	-----	-----	-----	-----	-----
Group 183	AM1_2438	all2457	Ava_0389	NIES39_E02900	AmaxDRAFT_0089	APCC8_010100016163	CwatDRAFT_5171	cce_0408	PCC7424_0860	Cyan7425_1834	PCC8801_3285	Cy51472_1469	CY0110_02672	Cyan7822_0265	Cyan8802_2838	CPCC7001_326	FJSC11DRAFT_2403	glr3730	L8106_10131	MAE_61770	MC7420_5086	N9414_08195	Aazo_0411	Npun_R5632	OSCI_3370014	Pro1682	PMM1528	PMT1762	PMN2A_1099	PMT9312_1621	A9601_17361	P9515_17101	P9303_23331	NATL1_19741	P9301_17201	P9215_18001	P9211_16481	P9202_1213	sll1193	SYNW2097	syc1895_c	sync_0407	SYNPCC7002_A1573	Syncc9902_1985	Syncc9605_0346	Synpcc7942_2202	CYB_1415	CYA_0488	SynRCC307_2146
	AM1_F0084	-----	-----	-----	-----	-----	-----	-----	-----	-----	-----	-----	-----	-----	-----	-----	-----	-----	-----	-----	-----	N9414_08200	-----	-----	-----	-----	-----	-----	-----	-----	-----	-----	-----	-----	-----	-----	-----	-----	-----	-----	-----	-----	-----	-----	-----	-----	-----	-----	-----
Group 185	AM1_1350	alr3074	Ava_0837	NIES39_R01020	AmaxDRAFT_1251	APCC8_010100013975	CwatDRAFT_6728	cce_2207	PCC7424_3493	Cyan7425_0986	PCC8801_1516	Cy51472_3222	CY0110_05642	Cyan7822_2191	Cyan8802_1543	CPCC7001_2622	FJSC11DRAFT_0379	glr2011	L8106_05091	MAE_14680	MC7420_1873	N9414_15312	Aazo_2317	Npun_F4432	OSCI_2860016	Pro0863	PMM0787	PMT0530	PMN2A_0195	PMT9312_0795	A9601_08511	P9515_07941	P9303_17351	NATL1_08271	P9301_08481	P9215_08821	P9211_09741	P9202_1495	slr0776	SYNW0783	syc0108_d	sync_1713	SYNPCC7002_A0941	Syncc9902_0787	Syncc9605_1866	Synpcc7942_1449	CYB_1289	CYA_1015	SynRCC307_0998
	-----	-----	-----	-----	-----	-----	-----	-----	-----	Cyan7425_0988	-----	-----	-----	-----	-----	-----	-----	glr2713	-----	-----	-----	-----	-----	-----	-----	-----	-----	-----	-----	-----	-----	-----	-----	-----	-----	-----	-----	-----	-----	-----	-----	-----	-----	-----	-----	-----	-----	-----	-----
Group 186	AM1_5349	all0578	Ava_0330	NIES39_M02320	AmaxDRAFT_2324	APCC8_010100001889	CwatDRAFT_6199	cce_3405	PCC7424_1337	Cyan7425_0288	PCC8801_4119	Cy51472_4378	CY0110_12127	Cyan7822_2654	Cyan8802_4159	CPCC7001_7	FJSC11DRAFT_2095	gll0034	L8106_01377	MAE_25680	MC7420_3787	N9414_01727	Aazo_2896	Npun_F2831	OSCI_2300004	Pro1835	PMM1674	PMT2176	PMN2A_1273	PMT9312_1766	A9601_18831	P9515_18641	P9303_28971	NATL1_21441	P9301_18641	P9215_19471	P9211_18011	P9202_1839	slr0833	SYNW2379	syc0228_c	sync_2795	SYNPCC7002_A1271	Syncc9902_2194	Syncc9605_2543	Synpcc7942_1325	CYB_1081	CYA_1550	SynRCC307_2397
	-----	all7274	Ava_A0029	-----	-----	-----	-----	-----	-----	-----	-----	-----	-----	-----	-----	-----	-----	-----	-----	-----	-----	-----	-----	-----	-----	-----	-----	-----	-----	-----	-----	-----	-----	-----	-----	-----	-----	-----	-----	-----	-----	-----	-----	-----	-----	-----	-----	-----	-----
Group 187	AM1_5561	alr3603	Ava_3174	NIES39_B00650	AmaxDRAFT_1447	APCC8_010100006904	CwatDRAFT_5438	cce_1134	PCC7424_0440	Cyan7425_4978	PCC8801_0333	Cy51472_2176	CY0110_09081	Cyan7822_4843	Cyan8802_0340	CPCC7001_2688	FJSC11DRAFT_1567	glr1484	L8106_21222	MAE_58860	MC7420_1925	N9414_18930	Aazo_1441	Npun_F6412	OSCI_3620002	Pro0400	PMM0403	PMT0216	PMN2A_1738	PMT9312_0399	A9601_04541	P9515_04651	P9303_21381	NATL1_04551	P9301_04231	P9215_04801	P9211_04011	P9202_404	slr1600	SYNW0670	syc0623_c	sync_0616	SYNPCC7002_A0676	Syncc9902_0661	Syncc9605_2010	Synpcc7942_0919	CYB_1787	CYA_0244	SynRCC307_1795
	AM1_A0379	-----	-----	-----	-----	-----	-----	-----	-----	-----	-----	-----	-----	-----	-----	-----	-----	-----	-----	-----	-----	-----	-----	-----	-----	-----	-----	-----	-----	-----	-----	-----	-----	-----	-----	-----	-----	-----	-----	-----	-----	-----	-----	-----	-----	-----	-----	-----	-----
	AM1_C0370	-----	-----	-----	-----	-----	-----	-----	-----	-----	-----	-----	-----	-----	-----	-----	-----	-----	-----	-----	-----	-----	-----	-----	-----	-----	-----	-----	-----	-----	-----	-----	-----	-----	-----	-----	-----	-----	-----	-----	-----	-----	-----	-----	-----	-----	-----	-----	-----
Group 189	AM1_4576	all4933	Ava_2217	NIES39_D05590	AmaxDRAFT_2161	APCC8_010100017466	CwatDRAFT_4612	cce_3237	PCC7424_4425	Cyan7425_0430	PCC8801_0599	Cy51472_4219	CY0110_29139	Cyan7822_1106	Cyan8802_0614	CPCC7001_556	FJSC11DRAFT_2772	glr2559	L8106_25595	MAE_58600	MC7420_5717	N9414_18438	Aazo_3301	Npun_R4124	OSCI_3790023	Pro1819	PMM1659	PMT0058	PMN2A_1257	PMT9312_1751	A9601_18681	P9515_18491	P9303_00631	NATL1_21281	P9301_18491	P9215_19321	P9211_17851	P9202_893	sll1377	SYNW0060	syc0466_c	sync_0061	SYNPCC7002_A0533	Syncc9902_0057	Syncc9605_0060	Synpcc7942_1083	CYB_1788	CYA_0245	SynRCC307_0062
	-----	-----	-----	-----	-----	-----	-----	-----	-----	-----	-----	-----	-----	-----	-----	-----	-----	-----	-----	-----	-----	-----	-----	Npun_R4706	-----	-----	-----	-----	-----	-----	-----	-----	-----	-----	-----	-----	-----	-----	-----	-----	-----	-----	-----	-----	-----	-----	-----	-----	-----
Group 191	AM1_0615	all0650	Ava_4581	NIES39_D01090	AmaxDRAFT_0302	APCC8_010100021810	CwatDRAFT_4183	cce_3201	PCC7424_3053	Cyan7425_1891	PCC8801_1148	Cy51472_4183	CY0110_18752	Cyan7822_1765	Cyan8802_1178	CPCC7001_218	FJSC11DRAFT_4091	gll3876	L8106_17692	MAE_06700	MC7420_2160	N9414_22053	Aazo_2620	Npun_F5168	OSCI_2870003	Pro1737	PMM1582	PMT1706	PMN2A_1154	PMT9312_1674	A9601_17891	P9515_17691	P9303_22671	NATL1_20281	P9301_17731	P9215_18541	P9211_17021	P9202_832	sll1185	SYNW2040	syc0855_c	sync_0467	SYNPCC7002_A1828	Syncc9902_1926	Syncc9605_0403	Synpcc7942_0674	CYB_2837	CYA_0869	SynRCC307_2083
	-----	all1357	Ava_4996	-----	-----	-----	-----	-----	-----	-----	-----	-----	-----	-----	-----	-----	-----	-----	-----	-----	-----	-----	-----	-----	-----	-----	-----	-----	-----	-----	-----	-----	-----	-----	-----	-----	-----	-----	-----	-----	-----	-----	-----	-----	-----	-----	-----	-----	-----
Group 192	AM1_5311	alr3707	Ava_3585	NIES39_C04490	AmaxDRAFT_0147	APCC8_010100015893	CwatDRAFT_2748	cce_3569	PCC7424_1047	Cyan7425_4845	PCC8801_1724	Cy51472_4540	CY0110_24141	Cyan7822_1827	Cyan8802_1748	CPCC7001_1867	FJSC11DRAFT_3719	glr2589	L8106_30355	MAE_06540	MC7420_6498	N9414_09361	Aazo_0093	Npun_R5577	OSCI_3370029	Pro0819	PMM0747	PMT0590	PMN2A_0151	PMT9312_0755	A9601_08081	P9515_08371	P9303_16581	NATL1_07831	P9301_08071	P9215_08411	P9211_10161	P9202_372	slr0116	SYNW1084	syc0325_d	sync_1656	SYNPCC7002_A2228	Syncc9902_1253	Syncc9605_1216	Synpcc7942_1225	CYB_0698	CYA_2492	SynRCC307_1284
	AM1_C0185	-----	-----	-----	-----	-----	-----	-----	-----	-----	-----	-----	-----	-----	-----	-----	-----	-----	-----	-----	-----	-----	-----	-----	-----	-----	-----	-----	-----	-----	-----	-----	-----	-----	-----	-----	-----	-----	-----	-----	-----	-----	-----	-----	-----	-----	-----	-----	-----
Group 194	AM1_4366	alr0520	Ava_2922	NIES39_H00180	AmaxDRAFT_3715	APCC8_010100020366	CwatDRAFT_5933	cce_3702	PCC7424_1682	Cyan7425_3559	PCC8801_2286	Cy51472_0036	CY0110_00535	Cyan7822_3568	Cyan8802_2337	CPCC7001_548	FJSC11DRAFT_0809	glr2580	L8106_03207	MAE_47270	MC7420_3176	N9414_14488	Aazo_3492	Npun_R1873	OSCI_1110012	Pro1858	PMM1694	PMT2237	PMN2A_1296	PMT9312_1787	A9601_19041	P9515_18851	P9303_29821	NATL1_21681	P9301_18851	P9215_19671	P9211_18271	P9202_1798	sll0378	SYNW2475	syc1500_d	sync_2896	SYNPCC7002_A2769	Syncc9902_2282	Syncc9605_2654	Synpcc7942_2610	CYB_1040	CYA_0929	SynRCC307_2479
	-----	-----	-----	-----	-----	-----	-----	-----	PCC7424_3111	-----	-----	-----	-----	Cyan7822_3794	-----	-----	-----	-----	-----	-----	-----	-----	-----	-----	-----	-----	-----	-----	-----	-----	-----	-----	-----	-----	-----	-----	-----	-----	-----	-----	-----	-----	-----	-----	-----	-----	-----	-----	-----
Group 195	AM1_2292	alr4932	Ava_2215	NIES39_D01990	AmaxDRAFT_0379	APCC8_010100022290	CwatDRAFT_3017	cce_2531	PCC7424_4439	Cyan7425_0431	PCC8801_2074	Cy51472_3536	CY0110_20053	Cyan7822_3601	Cyan8802_2118	CPCC7001_1816	FJSC11DRAFT_2770	glr1609	L8106_30525	MAE_53930	MC7420_4373	N9414_18428	Aazo_4353	Npun_F4123	OSCI_3370035	Pro1818	PMM1658	PMT0059	PMN2A_1256	PMT9312_1750	A9601_18671	P9515_18481	P9303_00641	NATL1_21271	P9301_18481	P9215_19311	P9211_17841	P9202_543	sll1360	SYNW0061	syc0630_c	sync_0062	SYNPCC7002_A1704	Syncc9902_0058	Syncc9605_0062	Synpcc7942_0912	CYB_1304	CYA_0563	SynRCC307_0063
	-----	-----	-----	-----	-----	-----	-----	-----	PCC7424_5507	-----	-----	-----	-----	Cyan7822_6314	-----	-----	-----	-----	-----	-----	-----	-----	-----	-----	-----	-----	-----	-----	-----	-----	-----	-----	-----	-----	-----	-----	-----	-----	-----	-----	-----	-----	-----	-----	-----	-----	-----	-----	-----
Group 196	AM1_0653	alr0239	Ava_2729	NIES39_N01190	AmaxDRAFT_3470	APCC8_010100000989	CwatDRAFT_4623	cce_1584	PCC7424_1043	Cyan7425_2500	PCC8801_1805	Cy51472_2617	CY0110_02782	Cyan7822_2741	Cyan8802_1833	CPCC7001_14	FJSC11DRAFT_2500	glr3692	L8106_11917	MAE_19470	MC7420_2317	N9414_13630	Aazo_2016	Npun_F0099	OSCI_3510062	Pro0158	PMM0136	PMT1996	PMN2A_1502	PMT9312_0138	A9601_01531	P9515_01641	P9303_26551	NATL1_02081	P9301_01551	P9215_01531	P9211_01501	P9202_1782	slr1511	SYNW2248	syc0102_c	sync_2599	SYNPCC7002_A0525	Syncc9902_0306	Syncc9605_2386	Synpcc7942_1455	CYB_2340	CYA_2366	SynRCC307_0248
	-----	-----	-----	-----	-----	-----	-----	-----	-----	-----	-----	-----	-----	-----	-----	-----	-----	-----	-----	-----	-----	-----	-----	Npun_R2069	-----	-----	-----	-----	-----	-----	-----	-----	-----	-----	-----	-----	-----	-----	-----	-----	-----	-----	-----	-----	-----	-----	-----	-----	-----
Group 200	AM1_1432	all0271	Ava_2782	NIES39_D04420	AmaxDRAFT_5229	APCC8_010100023225	CwatDRAFT_6503	cce_2889	PCC7424_2713	Cyan7425_4494	PCC8801_2275	Cy51472_3877	CY0110_01764	Cyan7822_5562	Cyan8802_2326	CPCC7001_2542	FJSC11DRAFT_1085	gll1243	L8106_27841	MAE_39660	MC7420_4826	N9414_11289	Aazo_4995	Npun_F1345	OSCI_2710010	Pro0207	PMM0182	PMT2065	PMN2A_1550	PMT9312_0184	A9601_02001	P9515_02111	P9303_27401	NATL1_02581	P9301_02021	P9215_02001	P9211_02001	P9202_1567	slr0053	SYNW2313	syc1113_d	sync_2661	SYNPCC7002_A1764	Syncc9902_2126	Syncc9605_2444	Synpcc7942_0402	CYB_1900	CYA_1624	SynRCC307_2246
	-----	-----	-----	-----	-----	-----	-----	-----	-----	-----	-----	-----	-----	-----	-----	-----	-----	-----	-----	-----	-----	N9414_17021	-----	-----	-----	-----	-----	-----	-----	-----	-----	-----	-----	-----	-----	-----	-----	-----	-----	-----	-----	-----	-----	-----	-----	-----	-----	-----	-----
Group 201	AM1_5225	all4789	Ava_2058	NIES39_O05350	AmaxDRAFT_1552	APCC8_010100005120	CwatDRAFT_1720	cce_0327	PCC7424_1150	Cyan7425_4575	PCC8801_1498	Cy51472_1387	CY0110_25631	Cyan7822_1231	Cyan8802_1525	CPCC7001_909	FJSC11DRAFT_2864	gll1278	L8106_28696	MAE_57930	MC7420_6711	N9414_06644	Aazo_4880	Npun_R5567	OSCI_10036	Pro0828	PMM0756	PMT0581	PMN2A_0160	PMT9312_0764	A9601_08171	P9515_08281	P9303_16671	NATL1_07921	P9301_08161	P9215_08501	P9211_10071	P9202_770	slr0020	SYNW1093	syc0470_c	sync_1278	SYNPCC7002_A1856	Syncc9902_1244	Syncc9605_1225	Synpcc7942_1079	CYB_2808	CYA_2013	SynRCC307_1271
	-----	-----	-----	-----	-----	-----	-----	-----	-----	-----	-----	-----	-----	-----	-----	-----	-----	-----	-----	-----	-----	-----	-----	-----	OSCI_3400052	-----	-----	-----	-----	-----	-----	-----	-----	-----	-----	-----	-----	-----	-----	-----	-----	-----	-----	-----	-----	-----	-----	-----	-----
Group 202	AM1_0010	all4012	Ava_1690	NIES39_A01370	AmaxDRAFT_4016	APCC8_010100009566	CwatDRAFT_1885	cce_3372	PCC7424_5344	Cyan7425_4752	PCC8801_0393	Cy51472_4347	CY0110_03349	Cyan7822_5596	Cyan8802_0402	CPCC7001_854	FJSC11DRAFT_2005	glr2705	L8106_17477	MAE_19300	MC7420_2148	N9414_01597	Aazo_2254	Npun_F4272	OSCI_2780002	Pro1297	PMM1181	PMT1366	PMN2A_0800	PMT9312_1282	A9601_13741	P9515_13531	P9303_06141	NATL1_16551	P9301_13821	P9215_13951	P9211_12681	P9202_302	sll0109	SYNW1885	syc2179_d	sync_2100	SYNPCC7002_A2537	Syncc9902_1782	Syncc9605_0582	Synpcc7942_1915	CYB_1839	CYA_0836	SynRCC307_0643
	AM1_6409	-----	-----	-----	-----	-----	-----	-----	-----	-----	-----	-----	-----	-----	-----	-----	-----	-----	-----	-----	-----	-----	-----	-----	-----	-----	-----	-----	-----	-----	-----	-----	-----	-----	-----	-----	-----	-----	-----	-----	-----	-----	-----	-----	-----	-----	-----	-----	-----
Group 204	AM1_0897	all0004	Ava_2610	NIES39_A08240	AmaxDRAFT_3116	APCC8_010100024968	CwatDRAFT_6290	cce_4489	PCC7424_2618	Cyan7425_1493	PCC8801_2721	Cy51472_0789	CY0110_18022	Cyan7822_5501	Cyan8802_3382	CPCC7001_810	FJSC11DRAFT_2370	glr4315	L8106_14485	MAE_50170	MC7420_6072	N9414_05354	Aazo_3339	Npun_F4864	OSCI_3490003	Pro1603	PMM1450	PMT1466	PMN2A_0980	PMT9312_1543	A9601_16521	P9515_16291	P9303_04841	NATL1_18481	P9301_16401	P9215_17181	P9211_15691	P9202_112	sll1327	SYNW0495	syc1176_c	sync_2312	SYNPCC7002_A0733	Syncc9902_0489	Syncc9605_2187	Synpcc7942_0337	CYB_2672	CYA_2112	SynRCC307_1877
	-----	-----	-----	-----	-----	-----	-----	-----	-----	-----	-----	-----	-----	-----	-----	-----	-----	-----	-----	-----	-----	-----	-----	-----	-----	-----	-----	-----	-----	-----	-----	-----	-----	-----	-----	-----	-----	-----	-----	-----	-----	-----	-----	-----	-----	-----	-----	-----	-----
Group 206	AM1_2878	all4018	Ava_1683	NIES39_A01840	AmaxDRAFT_5368	APCC8_010100009786	CwatDRAFT_3081	cce_2535	PCC7424_1499	Cyan7425_3426	PCC8801_3807	Cy51472_3540	CY0110_20860	Cyan7822_4174	Cyan8802_3859	CPCC7001_1033	FJSC11DRAFT_3591	glr3179	L8106_16919	MAE_43650	MC7420_859	N9414_08824	Aazo_1092	Npun_F4026	OSCI_2590025	Pro1125	PMM1073	PMT1103	PMN2A_0677	PMT9312_1084	A9601_11791	P9515_11631	P9303_09391	NATL1_15111	P9301_11801	P9215_12091	P9211_11151	P9202_51	slr1734	SYNW0749	syc1769_d	sync_1001	SYNPCC7002_A1458	Syncc9902_0747	Syncc9605_1919	Synpcc7942_2333	CYB_2918	CYA_0388	SynRCC307_0758
	-----	-----	-----	-----	-----	-----	-----	-----	-----	-----	-----	-----	-----	-----	-----	-----	-----	-----	-----	-----	-----	-----	-----	-----	-----	-----	-----	-----	-----	-----	-----	-----	-----	-----	-----	-----	-----	-----	-----	-----	-----	-----	-----	-----	-----	-----	-----	-----	-----
Group 207	AM1_1256	alr0308	Ava_3052	NIES39_L00980	AmaxDRAFT_1239	APCC8_010100026723	CwatDRAFT_4245	cce_0077	PCC7424_3230	Cyan7425_3503	PCC8801_2495	Cy51472_1134	CY0110_06834	Cyan7822_0786	Cyan8802_3611	CPCC7001_1654	FJSC11DRAFT_0844	gll0477	L8106_04161	MAE_21380	MC7420_3563	N9414_16539	Aazo_1661	Npun_F0065	OSCI_2110007	Pro0959	PMM0877	PMT0729	PMN2A_0333	PMT9312_0923	A9601_09841	P9515_09591	P9303_14891	NATL1_10061	P9301_09821	P9215_10151	P9211_08871	P9202_147	slr0212	SYNW1238	syc0184_c	sync_1353	SYNPCC7002_A2466	Syncc9902_1123	Syncc9605_1355	Synpcc7942_1372	CYB_2208	CYA_2411	SynRCC307_1209
	-----	-----	-----	-----	-----	-----	-----	-----	-----	-----	-----	-----	-----	-----	-----	-----	-----	-----	-----	-----	-----	-----	-----	-----	-----	-----	-----	-----	-----	-----	-----	-----	-----	-----	-----	-----	-----	-----	-----	-----	-----	-----	-----	-----	-----	-----	-----	-----	-----
Group 209	AM1_5760	alr1042	Ava_3699	NIES39_E02030	AmaxDRAFT_0010	APCC8_010100016603	CwatDRAFT_4040	cce_3976	PCC7424_5179	Cyan7425_3501	PCC8801_3645	Cy51472_0298	CY0110_19102	Cyan7822_2918	Cyan8802_2469	CPCC7001_2551	FJSC11DRAFT_2046	glr1218	L8106_05351	MAE_30010	MC7420_4195	N9414_17193	Aazo_2775	Npun_F3918	OSCI_3010040	Pro0841	PMM0768	PMT0567	PMN2A_0174	PMT9312_0776	A9601_08301	P9515_08151	P9303_16841	NATL1_08061	P9301_08281	P9215_08621	P9211_09941	P9202_653	slr1808	SYNW1117	syc1016_d	sync_1686	SYNPCC7002_A1302	Syncc9902_1228	Syncc9605_1254	Synpcc7942_0504	CYB_2258	CYA_0543	SynRCC307_1254
	-----	-----	-----	-----	-----	-----	-----	-----	-----	-----	-----	-----	-----	-----	-----	-----	-----	-----	-----	-----	MC7420_7790	-----	-----	-----	-----	-----	-----	-----	-----	-----	-----	-----	-----	-----	-----	-----	-----	-----	-----	-----	-----	-----	-----	-----	-----	-----	-----	-----	-----
Group 210	AM1_0608	all3536	Ava_3515	NIES39_J00560	AmaxDRAFT_5629	APCC8_010100012725	CwatDRAFT_4172	cce_1078	PCC7424_1963	Cyan7425_2537	PCC8801_3439	Cy51472_2124	CY0110_05717	Cyan7822_5568	Cyan8802_2677	CPCC7001_3	FJSC11DRAFT_0419	glr0988	L8106_09106	MAE_24490	MC7420_2368	N9414_18875	Aazo_1659	Npun_R3506	OSCI_440020	Pro0943	PMM0893	PMT0708	PMN2A_0317	PMT9312_0907	A9601_09681	P9515_09751	P9303_15131	NATL1_09901	P9301_09661	P9215_09991	P9211_08711	P9202_1416	sll1894	SYNW1263	syc0124_d	sync_1383	SYNPCC7002_A0427	Syncc9902_1098	Syncc9605_1390	Synpcc7942_1432	CYB_2077	CYA_2473	SynRCC307_1354
	-----	-----	-----	-----	-----	-----	-----	-----	-----	-----	-----	-----	-----	-----	-----	-----	-----	-----	-----	MAE_29810	-----	-----	-----	-----	-----	-----	-----	-----	-----	-----	-----	-----	-----	-----	-----	-----	-----	-----	-----	-----	-----	-----	-----	-----	-----	-----	-----	-----	-----
Group 217	AM1_2157	alr0222	Ava_2713	NIES39_E02870	AmaxDRAFT_0087	APCC8_010100016173	CwatDRAFT_1600	cce_1900	PCC7424_4089	Cyan7425_1665	PCC8801_1377	Cy51472_2922	CY0110_23396	Cyan7822_2117	Cyan8802_1408	CPCC7001_1455	FJSC11DRAFT_2408	glr3012	L8106_10141	MAE_05230	MC7420_5121	N9414_08180	Aazo_0404	Npun_R5627	OSCI_740021	Pro0185	PMM0161	PMT2021	PMN2A_1528	PMT9312_0163	A9601_01791	P9515_01901	P9303_26921	NATL1_02341	P9301_01811	P9215_01791	P9211_01781	P9202_677	sll0401	SYNW2275	syc0912_d	sync_2626	SYNPCC7002_A2623	Syncc9902_0279	Syncc9605_2413	Synpcc7942_0612	CYB_1908	CYA_1739	SynRCC307_2276
	AM1_4002	-----	-----	-----	-----	-----	-----	-----	-----	-----	-----	-----	-----	-----	-----	-----	-----	-----	-----	-----	-----	-----	-----	-----	-----	-----	-----	-----	-----	-----	-----	-----	-----	-----	-----	-----	-----	-----	-----	-----	-----	-----	-----	-----	-----	-----	-----	-----	-----
Group 218	AM1_2283	alr1041	Ava_3697	NIES39_E02020	AmaxDRAFT_0009	APCC8_010100016608	CwatDRAFT_3766	cce_3974	PCC7424_5180	Cyan7425_3502	PCC8801_3646	Cy51472_0297	CY0110_19142	Cyan7822_2919	Cyan8802_2468	CPCC7001_2671	FJSC11DRAFT_2045	glr3342	L8106_05356	MAE_30020	MC7420_7960	N9414_17198	Aazo_2776	Npun_F3917	OSCI_3010041	Pro0840	PMM0767	PMT0568	PMN2A_0173	PMT9312_0775	A9601_08291	P9515_08161	P9303_16831	NATL1_08051	P9301_08271	P9215_08611	P9211_09951	P9202_960	slr2094	SYNW1116	syc1015_d	sync_1685	SYNPCC7002_A1301	Syncc9902_1229	Syncc9605_1253	Synpcc7942_0505	CYB_2257	CYA_0542	SynRCC307_1255
	AM1_5758	-----	-----	-----	-----	-----	-----	-----	-----	-----	-----	-----	-----	-----	-----	-----	-----	-----	-----	-----	-----	-----	-----	-----	-----	-----	-----	-----	-----	-----	-----	-----	-----	-----	-----	-----	-----	-----	-----	-----	-----	-----	-----	-----	-----	-----	-----	-----	-----
Group 219	AM1_3965	alr1217	Ava_0636	NIES39_A05160	AmaxDRAFT_1859	APCC8_010100011231	CwatDRAFT_2580	cce_2927	PCC7424_0392	Cyan7425_2374	PCC8801_0695	Cy51472_3914	CY0110_02884	Cyan7822_4403	Cyan8802_0723	CPCC7001_391	FJSC11DRAFT_1454	glr0846	L8106_18606	MAE_36480	MC7420_3310	N9414_19782	Aazo_0449	Npun_F4510	OSCI_270017	Pro0119	PMM0100	PMT0177	PMN2A_1468	PMT9312_0104	A9601_01161	P9515_01121	P9303_02181	NATL1_01711	P9301_01151	P9215_01161	P9211_01131	P9202_409	sll0631	SYNW2192	syc2214_d	sync_2546	SYNPCC7002_A0301	Syncc9902_0355	Syncc9605_2335	Synpcc7942_1881	CYB_2480	CYA_0948	SynRCC307_0303
	-----	-----	-----	-----	-----	-----	-----	-----	-----	Cyan7425_2375	-----	-----	-----	-----	-----	-----	-----	-----	-----	-----	-----	-----	-----	-----	-----	-----	-----	-----	-----	-----	-----	-----	-----	-----	-----	-----	-----	-----	-----	-----	-----	-----	-----	-----	-----	-----	-----	-----	-----
Group 220	AM1_3578	all1802	Ava_4805	NIES39_D02710	AmaxDRAFT_0430	APCC8_010100022555	CwatDRAFT_4116	cce_0390	PCC7424_2829	Cyan7425_3208	PCC8801_4053	Cy51472_1449	CY0110_25416	Cyan7822_2204	Cyan8802_4092	CPCC7001_1088	FJSC11DRAFT_1425	glr0515	L8106_07314	MAE_18660	MC7420_4913	N9414_21260	Aazo_3464	Npun_F6024	OSCI_2860012	Pro0098	PMM0084	PMT1628	PMN2A_1448	PMT9312_0087	A9601_00971	P9515_00941	P9303_02551	NATL1_01501	P9301_00961	P9215_00971	P9211_00931	P9202_1264	slr1509	SYNW2168	syc0469_c	sync_2514	SYNPCC7002_A2268	Syncc9902_0380	Syncc9605_2313	Synpcc7942_1080	CYB_1338	CYA_0800	SynRCC307_1570
	-----	-----	-----	-----	-----	-----	-----	-----	-----	Cyan7425_5257	-----	-----	-----	-----	-----	-----	-----	-----	-----	-----	-----	-----	-----	-----	-----	-----	-----	-----	-----	-----	-----	-----	-----	-----	-----	-----	-----	-----	-----	-----	-----	-----	-----	-----	-----	-----	-----	-----	-----
Group 221	AM1_5366	alr0487	Ava_2900	NIES39_K03260	AmaxDRAFT_5243	APCC8_010100023464	CwatDRAFT_4834	cce_2614	PCC7424_0549	Cyan7425_1471	PCC8801_1695	Cy51472_3617	CY0110_00710	Cyan7822_2328	Cyan8802_1714	CPCC7001_2516	FJSC11DRAFT_1992	glr0703	L8106_03819	MAE_55910	MC7420_1116	N9414_22983	Aazo_4422	Npun_R1698	OSCI_2050006	Pro0392	PMM0395	PMT0207	PMN2A_1730	PMT9312_0391	A9601_04461	P9515_04571	P9303_21471	NATL1_04471	P9301_04151	P9215_04721	P9211_03921	P9202_203	slr2073	SYNW0661	syc2034_d	sync_0600	SYNPCC7002_A1918	Syncc9902_0648	Syncc9605_2024	Synpcc7942_2059	CYB_1747	CYA_0861	SynRCC307_0470
	-----	-----	-----	-----	-----	APCC8_010100023471	-----	-----	-----	-----	-----	-----	-----	-----	-----	-----	-----	-----	-----	-----	-----	-----	-----	-----	-----	-----	-----	-----	-----	-----	-----	-----	-----	-----	-----	-----	-----	-----	-----	-----	-----	-----	-----	-----	-----	-----	-----	-----	-----
Group 222	AM1_2026	all0138	Ava_1507	NIES39_Q02360	AmaxDRAFT_1388	APCC8_010100014635	CwatDRAFT_0123	cce_1837	PCC7424_1572	Cyan7425_0861	PCC8801_3069	Cy51472_2862	CY0110_11087	Cyan7822_1257	Cyan8802_3051	CPCC7001_890	FJSC11DRAFT_0033	glr2999	L8106_00245	MAE_32990	MC7420_3466	N9414_04510	Aazo_4113	Npun_R2471	OSCI_1420006	Pro0354	PMM0315	PMT1665	PMN2A_1692	PMT9312_0321	A9601_03391	P9515_03471	P9303_22121	NATL1_04051	P9301_03401	P9215_03401	P9211_03501	P9202_700	slr0906	SYNW1982	syc0833_d	sync_0534	SYNPCC7002_A1759	Syncc9902_1864	Syncc9605_0470	Synpcc7942_0697	CYB_0281	CYA_0644	SynRCC307_0418
	-----	-----	-----	-----	-----	-----	-----	-----	-----	-----	-----	-----	-----	-----	-----	-----	FJSC11DRAFT_4055	-----	-----	-----	-----	-----	-----	-----	-----	-----	-----	-----	-----	-----	-----	-----	-----	-----	-----	-----	-----	-----	-----	-----	-----	-----	-----	-----	-----	-----	-----	-----	-----
Group 223	AM1_3143	alr2771	Ava_0023	NIES39_C04240	AmaxDRAFT_0174	APCC8_010100015783	CwatDRAFT_4460	cce_4400	PCC7424_2821	Cyan7425_0847	PCC8801_3121	Cy51472_0698	CY0110_01894	Cyan7822_2212	Cyan8802_2999	CPCC7001_725	FJSC11DRAFT_1307	gll3168	L8106_26847	MAE_28670	MC7420_1751	N9414_11259	Aazo_0368	Npun_R3783	OSCI_1390010	Pro0847	PMM0774	PMT0560	PMN2A_0180	PMT9312_0782	A9601_08361	P9515_08091	P9303_16921	NATL1_08121	P9301_08341	P9215_08681	P9211_09881	P9202_1775	slr0452	SYNW1123	syc0898_c	sync_1692	SYNPCC7002_A0652	Syncc9902_1222	Syncc9605_1260	Synpcc7942_0626	CYB_1987	CYA_1697	SynRCC307_1248
	-----	-----	Ava_B0062	-----	-----	-----	-----	-----	-----	-----	-----	-----	-----	-----	-----	-----	-----	-----	-----	-----	-----	-----	-----	-----	-----	-----	-----	-----	-----	-----	-----	-----	-----	-----	-----	-----	-----	-----	-----	-----	-----	-----	-----	-----	-----	-----	-----	-----	-----
Group 224	AM1_2171	all4779	Ava_2046	NIES39_D02100	AmaxDRAFT_0390	APCC8_010100022345	CwatDRAFT_1906	cce_2200	PCC7424_0526	Cyan7425_1502	PCC8801_3208	Cy51472_3215	CY0110_29329	Cyan7822_1603	Cyan8802_2913	CPCC7001_2030	FJSC11DRAFT_1110	gll0433	L8106_03674	MAE_37950	MC7420_2907	N9414_17578	Aazo_3883	Npun_F5942	OSCI_3910006	Pro0502	PMM0502	PMT1265	PMN2A_1835	PMT9312_0503	A9601_05591	P9515_05661	P9303_07371	NATL1_05601	P9301_05291	P9215_05841	P9211_05021	P9202_1726	slr1034	SYNW1777	syc1425_d	sync_2026	SYNPCC7002_A1169	Syncc9902_1671	Syncc9605_0687	Synpcc7942_0079	CYB_1663	CYA_2876	SynRCC307_0883
	-----	-----	-----	-----	-----	-----	-----	-----	-----	-----	-----	-----	-----	-----	-----	-----	-----	glr2488	-----	-----	-----	-----	-----	-----	-----	-----	-----	-----	-----	-----	-----	-----	-----	-----	-----	-----	-----	-----	-----	-----	-----	-----	-----	-----	-----	-----	-----	-----	-----
Group 225	AM1_1352	alr2708	Ava_4276	NIES39_L03130	AmaxDRAFT_5120	APCC8_010100015055	CwatDRAFT_1283	cce_0292	PCC7424_0585	Cyan7425_0984	PCC8801_4151	Cy51472_1349	CY0110_09722	Cyan7822_1703	Cyan8802_4191	CPCC7001_472	FJSC11DRAFT_1649	glr1529	L8106_00020	MAE_44510	MC7420_5928	N9414_03663	Aazo_2058	Npun_F5580	OSCI_2980018	Pro1362	PMM1288	PMT0347	PMN2A_0855	PMT9312_1384	A9601_14871	P9515_14491	P9303_19591	NATL1_17081	P9301_14731	P9215_15161	P9211_13351	P9202_566	slr1934	SYNW1620	syc2150_c	sync_0764	SYNPCC7002_A0353	Syncc9902_1519	Syncc9605_0880	Synpcc7942_1944	CYB_0299	CYA_0519	SynRCC307_1706
	-----	-----	-----	-----	-----	-----	-----	-----	-----	-----	-----	-----	-----	-----	-----	-----	-----	glr2844	-----	-----	-----	-----	-----	-----	-----	-----	-----	-----	-----	-----	-----	-----	-----	-----	-----	-----	-----	-----	-----	-----	-----	-----	-----	-----	-----	-----	-----	-----	-----
Group 226	AM1_4063	all3971	Ava_1730	NIES39_H00590	AmaxDRAFT_3244	APCC8_010100020186	CwatDRAFT_4705	cce_0630	PCC7424_5193	Cyan7425_1363	PCC8801_2356	Cy51472_1689	CY0110_28069	Cyan7822_0359	Cyan8802_2406	CPCC7001_2731	FJSC11DRAFT_4274	gll1644	L8106_04466	MAE_02860	MC7420_2134	N9414_00710	Aazo_2728	Npun_F4035	OSCI_3520033	Pro1305	PMM1189	PMT1375	PMN2A_0808	PMT9312_1290	A9601_13821	P9515_13611	P9303_06051	NATL1_16631	P9301_13901	P9215_14031	P9211_12761	P9202_759	slr1821	SYNW1895	syc1070_d	sync_2090	SYNPCC7002_A0592	Syncc9902_1792	Syncc9605_0572	Synpcc7942_0448	CYB_0990	CYA_0913	SynRCC307_0546
	-----	-----	-----	-----	-----	-----	-----	-----	-----	-----	-----	-----	-----	-----	-----	-----	-----	gll3018	-----	-----	-----	-----	-----	-----	-----	-----	-----	-----	-----	-----	-----	-----	-----	-----	-----	-----	-----	-----	-----	-----	-----	-----	-----	-----	-----	-----	-----	-----	-----
Group 227	AM1_4908	alr2975	Ava_0931	NIES39_R00420	AmaxDRAFT_1354	APCC8_010100014445	CwatDRAFT_4156	cce_3882	PCC7424_0530	Cyan7425_4839	PCC8801_0200	Cy51472_0206	CY0110_03139	Cyan7822_3001	Cyan8802_0195	CPCC7001_115	FJSC11DRAFT_2804	glr2023	L8106_30210	MAE_48980	MC7420_6923	N9414_11037	Aazo_1226	Npun_R3875	OSCI_770002	Pro1055	PMM0606	PMT0407	PMN2A_0042	PMT9312_0606	A9601_06621	P9515_06711	P9303_18791	NATL1_06621	P9301_06321	P9215_06881	P9211_10441	P9202_1450	sll0716	SYNW0996	syc1041_d	sync_1525	SYNPCC7002_A0767	Syncc9902_1335	Syncc9605_1121	Synpcc7942_0478	CYB_0452	CYA_2275	SynRCC307_1139
	-----	-----	-----	-----	-----	-----	-----	-----	-----	-----	-----	-----	-----	-----	-----	-----	-----	glr2481	-----	-----	-----	-----	-----	-----	-----	-----	-----	-----	-----	-----	-----	-----	-----	-----	-----	-----	-----	-----	-----	-----	-----	-----	-----	-----	-----	-----	-----	-----	-----
Group 228	AM1_3333	alr3355	Ava_3198	NIES39_O07110	AmaxDRAFT_1664	APCC8_010100004565	CwatDRAFT_5155	cce_4717	PCC7424_0352	Cyan7425_3394	PCC8801_2036	Cy51472_1010	CY0110_20650	Cyan7822_3581	Cyan8802_2062	CPCC7001_1889	FJSC11DRAFT_1722	gll2383	L8106_29365	MAE_52260	MC7420_4361	N9414_12113	Aazo_3889	Npun_F4970	OSCI_1070012	Pro0197	PMM0172	PMT2049	PMN2A_1540	PMT9312_0174	A9601_01901	P9515_02011	P9303_27241	NATL1_02471	P9301_01921	P9215_01901	P9211_01901	P9202_1660	slr0261	SYNW2299	syc2348_c	sync_2648	SYNPCC7002_A2541	Syncc9902_2112	Syncc9605_2432	Synpcc7942_1743	CYB_0872	CYA_0747	SynRCC307_2257
	-----	-----	-----	-----	-----	-----	-----	-----	-----	-----	-----	-----	-----	-----	-----	-----	-----	glr2372	-----	-----	-----	-----	-----	-----	-----	-----	-----	-----	-----	-----	-----	-----	-----	-----	-----	-----	-----	-----	-----	-----	-----	-----	-----	-----	-----	-----	-----	-----	-----
Group 230	AM1_4849	all2500	Ava_0432	NIES39_A07750	AmaxDRAFT_0865	APCC8_010100025203	CwatDRAFT_4789	cce_1372	PCC7424_5025	Cyan7425_3650	PCC8801_4255	Cy51472_2405	CY0110_13201	Cyan7822_2316	Cyan8802_4316	CPCC7001_350	FJSC11DRAFT_4021	gll3102	L8106_08111	MAE_26400	MC7420_4871	N9414_20375	Aazo_0287	Npun_F5056	OSCI_3120005	Pro1014	PMM0677	PMT0776	PMN2A_0110	PMT9312_0677	A9601_07321	P9515_07501	P9303_14351	NATL1_07361	P9301_07301	P9215_07621	P9211_07911	P9202_102	slr1751	SYNW1175	syc0818_d	sync_1675	SYNPCC7002_A0213	Syncc9902_1178	Syncc9605_1299	Synpcc7942_0712	CYB_0822	CYA_2818	SynRCC307_1463
	AM1_4972	-----	-----	-----	-----	-----	-----	-----	-----	-----	-----	-----	-----	-----	-----	-----	-----	-----	-----	-----	-----	-----	-----	-----	-----	-----	-----	-----	-----	-----	-----	-----	-----	-----	-----	-----	-----	-----	-----	-----	-----	-----	-----	-----	-----	-----	-----	-----	-----
Group 232	AM1_2161	alr0226	Ava_2717	NIES39_E02830	AmaxDRAFT_0083	APCC8_010100016198	CwatDRAFT_6240	cce_2221	PCC7424_2526	Cyan7425_1669	PCC8801_1013	Cy51472_3236	CY0110_28764	Cyan7822_2523	Cyan8802_1042	CPCC7001_2094	FJSC11DRAFT_2412	gll0652	L8106_10161	MAE_56420	MC7420_5080	N9414_08160	Aazo_0399	Npun_R5622	OSCI_740017	Pro0181	PMM0157	PMT2017	PMN2A_1524	PMT9312_0159	A9601_01751	P9515_01861	P9303_26871	NATL1_02301	P9301_01771	P9215_01751	P9211_01741	P9202_1311	sll0522	SYNW2271	syc0207_c	sync_2622	SYNPCC7002_A0923	Syncc9902_0283	Syncc9605_2409	Synpcc7942_1346	CYB_1278	CYA_1630	SynRCC307_2280
	-----	-----	-----	-----	-----	-----	-----	-----	-----	-----	-----	-----	-----	-----	-----	-----	-----	-----	L8106_10172	-----	-----	-----	-----	-----	-----	-----	-----	-----	-----	-----	-----	-----	-----	-----	-----	-----	-----	-----	-----	-----	-----	-----	-----	-----	-----	-----	-----	-----	-----
Group 233	AM1_1399	alr0782	Ava_4675	NIES39_O06990	AmaxDRAFT_1652	APCC8_010100004630	CwatDRAFT_4803	cce_0798	PCC7424_5270	Cyan7425_1996	PCC8801_1619	Cy51472_1853	CY0110_15450	Cyan7822_0124	Cyan8802_1646	CPCC7001_1560	FJSC11DRAFT_3378	gll3548	L8106_30735	MAE_61690	MC7420_5511	N9414_04615	Aazo_3229	Npun_F1541	OSCI_1120001	Pro0839	PMM0766	PMT0569	PMN2A_0172	PMT9312_0774	A9601_08281	P9515_08171	P9303_16821	NATL1_08041	P9301_08261	P9215_08601	P9211_09961	P9202_732	sll0807	SYNW1115	syc0920_c	sync_1683	SYNPCC7002_A0324	Syncc9902_1230	Syncc9605_1252	Synpcc7942_0604	CYB_2047	CYA_0084	SynRCC307_1256
	-----	-----	-----	-----	-----	-----	-----	-----	-----	-----	-----	-----	-----	-----	-----	-----	-----	-----	-----	-----	-----	-----	-----	-----	-----	-----	-----	-----	-----	-----	-----	-----	-----	-----	-----	-----	-----	-----	-----	-----	-----	sync_1684	-----	-----	-----	-----	-----	-----	-----
Group 234	AM1_4858	asl2557	Ava_0486	NIES39_A03230	AmaxDRAFT_4408	APCC8_010100010366	CwatDRAFT_1346	cce_1167	PCC7424_4497	Cyan7425_0974	PCC8801_3839	Cy51472_2206	CY0110_12307	Cyan7822_0214	Cyan8802_3889	CPCC7001_1435	FJSC11DRAFT_1605	gsr1914	L8106_12275	MAE_47320	MC7420_614	N9414_06184	Aazo_0232	Npun_F2424	OSCI_1600025	Pro1030	PMM0744	PMT0593	PMN2A_0148	PMT9312_0752	A9601_08051	P9515_08401	P9303_16551	NATL1_07801	P9301_08041	P9215_08381	P9211_10191	P9202_1216	ssl3451	SYNW1081	syc0354_c	sync_1559	SYNPCC7002_A0855	Syncc9902_1256	Syncc9605_1213	Synpcc7942_1196	CYB_2902	CYA_0695	SynRCC307_1287
	-----	-----	-----	-----	-----	-----	-----	-----	-----	-----	-----	-----	-----	-----	-----	-----	-----	-----	-----	-----	-----	-----	-----	-----	-----	-----	-----	-----	-----	-----	-----	-----	-----	-----	-----	-----	-----	-----	-----	-----	-----	-----	-----	-----	-----	-----	-----	CYA_1355	-----
Group 235	AM1_5256	all2297	Ava_0115	NIES39_A01180	AmaxDRAFT_4033	APCC8_010100009476	CwatDRAFT_5674	cce_0063	PCC7424_1664	Cyan7425_0918	PCC8801_1492	Cy51472_1122	CY0110_25526	Cyan7822_0385	Cyan8802_1520	CPCC7001_778	FJSC11DRAFT_0784	gll3300	L8106_28471	MAE_05860	MC7420_1913	N9414_23508	Aazo_4457	Npun_R5350	OSCI_990019	Pro1147	PMM1054	PMT1136	PMN2A_0699	PMT9312_1065	A9601_11591	P9515_11451	P9303_08941	NATL1_15331	P9301_11601	P9215_11891	P9211_11371	P9202_1570	sll0896	SYNW0715	syc0740_d	sync_0961	SYNPCC7002_A0630	Syncc9902_0712	Syncc9605_1953	Synpcc7942_0798	CYB_0493	CYA_1905	SynRCC307_0728
	-----	-----	-----	-----	-----	-----	-----	-----	-----	-----	-----	-----	-----	-----	-----	-----	-----	-----	-----	-----	MC7420_4064	-----	-----	-----	-----	-----	-----	-----	-----	-----	-----	-----	-----	-----	-----	-----	-----	-----	-----	-----	-----	-----	-----	-----	-----	-----	-----	-----	-----
Group 237	AM1_3081	alr0063	Ava_2665	NIES39_A02940	AmaxDRAFT_2767	APCC8_010100010226	CwatDRAFT_3787	cce_4674	PCC7424_1869	Cyan7425_0838	PCC8801_1217	Cy51472_0972	CY0110_01694	Cyan7822_0728	Cyan8802_1247	CPCC7001_2358	FJSC11DRAFT_0636	glr4032	L8106_10917	MAE_09760	MC7420_4527	N9414_21816	Aazo_4927	Npun_F0703	OSCI_1600024	Pro0132	PMM0112	PMT1963	PMN2A_1480	PMT9312_0115	A9601_01301	P9515_01261	P9303_26151	NATL1_01851	P9301_01291	P9215_01301	P9211_01271	P9202_314	sll0754	SYNW2207	syc1158_d	sync_2562	SYNPCC7002_A0074	Syncc9902_0341	Syncc9605_2350	Synpcc7942_0355	CYB_0200	CYA_0776	SynRCC307_0281
	-----	-----	-----	-----	AmaxDRAFT_2768	-----	-----	-----	-----	-----	-----	-----	-----	-----	-----	-----	-----	-----	-----	-----	-----	-----	-----	-----	-----	-----	-----	-----	-----	-----	-----	-----	-----	-----	-----	-----	-----	-----	-----	-----	-----	-----	-----	-----	-----	-----	-----	-----	-----
Group 239	AM1_2314	all0233	Ava_2723	NIES39_O05110	AmaxDRAFT_5365	APCC8_010100029379	CwatDRAFT_5541	cce_1946	PCC7424_0095	Cyan7425_3334	PCC8801_3992	Cy51472_2964	CY0110_03994	Cyan7822_1344	Cyan8802_4034	CPCC7001_900	FJSC11DRAFT_2507	gll3023	L8106_18986	MAE_42850	MC7420_7858	N9414_13690	Aazo_4858	Npun_R0092	OSCI_3490044	Pro0970	PMM0867	PMT0743	PMN2A_0342	PMT9312_0934	A9601_09951	P9515_09481	P9303_14741	NATL1_10151	P9301_09931	P9215_10261	P9211_08971	P9202_113	slr0649	SYNW1222	syc0408_c	sync_1333	SYNPCC7002_A2706	Syncc9902_1140	Syncc9605_1334	Synpcc7942_1142	CYB_2229	CYA_1398	SynRCC307_1228
	AM1_F0085	-----	-----	-----	-----	-----	-----	-----	-----	-----	-----	-----	-----	-----	-----	-----	-----	-----	-----	-----	-----	-----	-----	-----	-----	-----	-----	-----	-----	-----	-----	-----	-----	-----	-----	-----	-----	-----	-----	-----	-----	-----	-----	-----	-----	-----	-----	-----	-----
Group 240	AM1_5757	all3113	Ava_3813	NIES39_E00530	AmaxDRAFT_5424	APCC8_010100023305	CwatDRAFT_2597	cce_2935	PCC7424_3420	Cyan7425_4485	PCC8801_4424	Cy51472_3921	CY0110_02837	Cyan7822_1407	Cyan8802_4488	CPCC7001_619	FJSC11DRAFT_0908	gll3761	L8106_07501	MAE_52360	MC7420_652	N9414_02936	Aazo_2498	Npun_F6056	OSCI_930001	Pro0299	PMM0267	PMT1858	PMN2A_1633	PMT9312_0269	A9601_02891	P9515_03001	P9303_24861	NATL1_03451	P9301_02901	P9215_02911	P9211_02941	P9202_358	sll1284	SYNW0248	syc1067_c	sync_0288	SYNPCC7002_A2540	Syncc9902_0271	Syncc9605_0242	Synpcc7942_0451	CYB_2836	CYA_0870	SynRCC307_2315
	-----	-----	-----	-----	-----	-----	-----	-----	-----	-----	-----	-----	-----	-----	-----	-----	-----	-----	-----	-----	MC7420_7408	-----	-----	-----	-----	-----	-----	-----	-----	-----	-----	-----	-----	-----	-----	-----	-----	-----	-----	-----	-----	-----	-----	-----	-----	-----	-----	-----	-----
Group 241	AM1_2923	alr0570	Ava_0338	NIES39_L03220	AmaxDRAFT_5612	APCC8_010100015025	CwatDRAFT_5842	cce_0972	PCC7424_3340	Cyan7425_1263	PCC8801_2289	Cy51472_2023	CY0110_23196	Cyan7822_1491	Cyan8802_2340	CPCC7001_2368	FJSC11DRAFT_2857	glr1718	L8106_19366	MAE_01945	MC7420_8103	N9414_00385	Aazo_3611	Npun_F0195	OSCI_3800022	Pro0272	PMM0242	PMT1826	PMN2A_1608	PMT9312_0244	A9601_02641	P9515_02751	P9303_24481	NATL1_03201	P9301_02651	P9215_02651	P9211_02671	P9202_1411	sll1980	SYNW0280	syc1964_d	sync_0321	SYNPCC7002_A1244	Syncc9902_2070	Syncc9605_0274	Synpcc7942_2128	CYB_2915	CYA_0719	SynRCC307_2224
	-----	-----	-----	-----	-----	-----	-----	-----	-----	-----	-----	-----	-----	-----	-----	-----	-----	-----	-----	-----	-----	-----	-----	-----	-----	-----	-----	-----	-----	-----	-----	-----	-----	-----	-----	-----	-----	-----	-----	-----	-----	-----	-----	-----	-----	-----	-----	-----	-----
Group 242	AM1_1972	alr2954	Ava_0948	NIES39_L02950	AmaxDRAFT_2680	APCC8_010100015125	CwatDRAFT_1978	cce_2592	PCC7424_0076	Cyan7425_0237	PCC8801_1440	Cy51472_3595	CY0110_10797	Cyan7822_1543	Cyan8802_1466	CPCC7001_1181	FJSC11DRAFT_0826	gll1085	L8106_02077	MAE_53370	MC7420_3627	N9414_12071	Aazo_4700	Npun_F4649	OSCI_1110035	Pro0317	PMM0286	PMT1885	PMN2A_1652	PMT9312_0288	A9601_03091	P9515_03191	P9303_25181	NATL1_03661	P9301_03101	P9215_03111	P9211_03121	P9202_516	sll1054	SYNW0218	syc1828_d	sync_0251	SYNPCC7002_A0122	Syncc9902_0238	Syncc9605_0212	Synpcc7942_2271	CYB_0536	CYA_2135	SynRCC307_0224
	-----	-----	-----	-----	-----	-----	-----	-----	-----	-----	-----	-----	-----	-----	-----	-----	-----	gll3262	-----	-----	-----	-----	-----	-----	-----	-----	-----	-----	-----	-----	-----	-----	-----	-----	-----	-----	-----	-----	-----	-----	-----	-----	-----	-----	-----	-----	-----	-----	-----
Group 244	AM1_4634	alr4175	Ava_0729	NIES39_A03520	AmaxDRAFT_5020	APCC8_010100010521	CwatDRAFT_1004	cce_4546	PCC7424_2832	Cyan7425_0978	PCC8801_3527	Cy51472_0847	CY0110_20353	Cyan7822_2201	Cyan8802_2590	CPCC7001_1336	FJSC11DRAFT_0973	gll0084	L8106_06954	MAE_28520	MC7420_5371	N9414_13063	Aazo_2539	Npun_F4346	OSCI_2980011	Pro0395	PMM0398	PMT0211	PMN2A_1733	PMT9312_0394	A9601_04491	P9515_04601	P9303_21431	NATL1_04501	P9301_04181	P9215_04751	P9211_03961	P9202_914	slr0181	SYNW0665	syc0560_c	sync_0604	SYNPCC7002_A0757	Syncc9902_0656	Syncc9605_2015	Synpcc7942_0984	CYB_2559	CYA_1394	SynRCC307_1800
	-----	-----	-----	-----	-----	-----	-----	-----	-----	-----	-----	-----	-----	-----	-----	-----	-----	-----	-----	-----	-----	-----	-----	-----	-----	-----	-----	-----	-----	-----	-----	-----	-----	-----	-----	-----	-----	-----	-----	-----	-----	-----	-----	-----	-----	-----	-----	-----	-----
Group 245	AM1_4497	all4664	Ava_1999	NIES39_D07820	AmaxDRAFT_3662	APCC8_010100018820	CwatDRAFT_0628	cce_2408	PCC7424_1394	Cyan7425_3663	PCC8801_0784	Cy51472_3416	CY0110_03619	Cyan7822_5274	Cyan8802_0811	CPCC7001_1697	FJSC11DRAFT_4396	gll2901	L8106_15380	MAE_50390	MC7420_641	N9414_03995	Aazo_3304	Npun_R4738	OSCI_3590017	Pro0478	PMM0480	PMT1301	PMN2A_1812	PMT9312_0480	A9601_05351	P9515_05431	P9303_06881	NATL1_05361	P9301_05051	P9215_05611	P9211_04801	P9202_1503	slr1926	SYNW1818	syc0676_c	sync_2173	SYNPCC7002_A1981	Syncc9902_1710	Syncc9605_0649	Synpcc7942_0864	CYB_2899	CYA_0701	SynRCC307_1659
	-----	-----	-----	-----	-----	-----	-----	-----	-----	-----	-----	-----	-----	-----	-----	-----	-----	-----	-----	-----	-----	-----	-----	-----	-----	-----	-----	-----	-----	-----	-----	-----	-----	-----	-----	-----	-----	-----	-----	-----	-----	-----	-----	-----	-----	-----	-----	CYA_1263	-----
Group 247	AM1_2883	all0375	Ava_2820	NIES39_O06610	AmaxDRAFT_1621	APCC8_010100004790	CwatDRAFT_4389	cce_1208	PCC7424_4475	Cyan7425_4681	PCC8801_0020	Cy51472_2247	CY0110_23621	Cyan7822_3643	Cyan8802_0018	CPCC7001_1477	FJSC11DRAFT_2987	glr2884	L8106_28186	MAE_10280	MC7420_3055	N9414_15225	Aazo_2472	Npun_R3568	OSCI_3590035	Pro0754	PMM0942	PMT0644	PMN2A_0268	PMT9312_0857	A9601_09181	P9515_10251	P9303_15861	NATL1_09371	P9301_09161	P9215_09481	P9211_07021	P9202_210	sll0876	SYNW1035	syc1802_c	sync_1627	SYNPCC7002_A1270	Syncc9902_1298	Syncc9605_1161	Synpcc7942_2298	CYB_0546	CYA_0490	SynRCC307_1322
	-----	-----	-----	-----	-----	-----	-----	-----	-----	-----	-----	-----	-----	-----	-----	-----	-----	-----	-----	-----	-----	-----	-----	-----	-----	-----	-----	-----	-----	-----	-----	-----	-----	-----	-----	-----	-----	-----	-----	-----	-----	-----	-----	-----	-----	-----	-----	-----	-----
Group 248	AM1_5507	alr1208	Ava_0629	NIES39_C03430	AmaxDRAFT_4142	APCC8_010100004415	CwatDRAFT_0282	cce_3592	PCC7424_2698	Cyan7425_4637	PCC8801_2560	Cy51472_4562	CY0110_13856	Cyan7822_2258	Cyan8802_3546	CPCC7001_68	FJSC11DRAFT_3369	glr0288	L8106_19146	MAE_30540	MC7420_3530	N9414_07059	Aazo_0065	Npun_F6137	OSCI_3190002	Pro0521	PMM0521	PMT1245	PMN2A_1853	PMT9312_0521	A9601_05771	P9515_05851	P9303_07611	NATL1_05781	P9301_05471	P9215_06021	P9211_05231	P9202_1139	sll0145	SYNW1753	syc1013_c	sync_2005	SYNPCC7002_A0952	Syncc9902_1649	Syncc9605_0710	Synpcc7942_0507	CYB_2897	CYA_0703	SynRCC307_0860
	-----	-----	-----	-----	-----	-----	-----	-----	-----	-----	-----	-----	-----	-----	-----	-----	-----	-----	-----	-----	-----	-----	-----	-----	-----	-----	-----	-----	-----	-----	-----	-----	-----	-----	-----	-----	-----	-----	-----	-----	-----	-----	-----	-----	-----	-----	-----	CYA_1862	-----
Group 249	AM1_6422	alr1207	Ava_0628	NIES39_C03420	AmaxDRAFT_4143	APCC8_010100004410	CwatDRAFT_0280	cce_3591	PCC7424_2697	Cyan7425_4636	PCC8801_2559	Cy51472_4561	CY0110_13861	Cyan7822_2342	Cyan8802_3547	CPCC7001_1536	FJSC11DRAFT_3370	gll2340	L8106_19151	MAE_30550	MC7420_3501	N9414_07064	Aazo_0066	Npun_F6136	OSCI_3190001	Pro0522	PMM0522	PMT1244	PMN2A_1854	PMT9312_0522	A9601_05781	P9515_05861	P9303_07621	NATL1_05791	P9301_05481	P9215_06031	P9211_05241	P9202_149	sll0144	SYNW1752	syc1014_c	sync_2004	SYNPCC7002_A0953	Syncc9902_1648	Syncc9605_0711	Synpcc7942_0506	CYB_2292	CYA_2421	SynRCC307_0859
	-----	-----	-----	-----	-----	-----	CwatDRAFT_0903	-----	-----	-----	-----	-----	-----	-----	-----	-----	-----	-----	-----	-----	-----	-----	-----	-----	-----	-----	-----	-----	-----	-----	-----	-----	-----	-----	-----	-----	-----	-----	-----	-----	-----	-----	-----	-----	-----	-----	-----	-----	-----
Group 250	AM1_1638	all5288	Ava_2538	NIES39_E02990	AmaxDRAFT_0098	APCC8_010100016123	CwatDRAFT_4710	cce_0998	PCC7424_0363	Cyan7425_0740	PCC8801_0457	Cy51472_2047	CY0110_22527	Cyan7822_3381	Cyan8802_0470	CPCC7001_831	FJSC11DRAFT_2724	gll0754	L8106_21714	MAE_36020	MC7420_2615	N9414_21205	Aazo_3378	Npun_F1706	OSCI_370006	Pro0538	PMM0537	PMT1226	PMN2A_1867	PMT9312_0537	A9601_05931	P9515_06011	P9303_07861	NATL1_05921	P9301_05631	P9215_06181	P9211_05391	P9202_1288	sll0356	SYNW1733	syc1108_c	sync_1984	SYNPCC7002_A2854	Syncc9902_1630	Syncc9605_0733	Synpcc7942_0408	CYB_0194	CYA_0771	SynRCC307_1580
	AM1_6103	-----	-----	-----	-----	-----	-----	-----	-----	-----	-----	-----	-----	-----	-----	-----	-----	-----	-----	-----	-----	-----	-----	-----	-----	-----	-----	-----	-----	-----	-----	-----	-----	-----	-----	-----	-----	-----	-----	-----	-----	-----	-----	-----	-----	-----	-----	-----	-----
Group 251	AM1_3117	alr4979	Ava_2255	NIES39_D01640	AmaxDRAFT_0351	APCC8_010100022095	CwatDRAFT_0365	cce_1454	PCC7424_4860	Cyan7425_2244	PCC8801_4427	Cy51472_2485	CY0110_12862	Cyan7822_3338	Cyan8802_4491	CPCC7001_451	FJSC11DRAFT_2468	gll3597	L8106_25550	MAE_15540	MC7420_3161	N9414_19462	Aazo_4108	Npun_R6528	OSCI_3430020	Pro1181	PMM1170	PMT0821	PMN2A_0943	PMT9312_1270	A9601_13621	P9515_13411	P9303_13851	NATL1_18031	P9301_13711	P9215_13831	P9211_11761	P9202_1002	slr1900	SYNW0829	syc1527_c	sync_1205	SYNPCC7002_A1858	Syncc9902_0835	Syncc9605_1820	Synpcc7942_2583	CYB_0094	CYA_1987	SynRCC307_0979
	-----	-----	-----	-----	-----	-----	-----	-----	-----	-----	-----	-----	-----	-----	-----	-----	FJSC11DRAFT_3132	-----	-----	-----	-----	-----	-----	-----	-----	-----	-----	-----	-----	-----	-----	-----	-----	-----	-----	-----	-----	-----	-----	-----	-----	-----	-----	-----	-----	-----	-----	-----	-----
Group 252	AM1_1868	alr0052	Ava_2654	NIES39_G00780	AmaxDRAFT_2046	APCC8_010100000467	CwatDRAFT_1057	cce_3988	PCC7424_0810	Cyan7425_4231	PCC8801_4115	Cy51472_0311	CY0110_08601	Cyan7822_4442	Cyan8802_4155	CPCC7001_690	FJSC11DRAFT_2699	gll0880	L8106_22044	MAE_02790	MC7420_6276	N9414_13722	Aazo_3500	Npun_R5587	OSCI_1090024	Pro1139	PMM1061	PMT1127	PMN2A_0691	PMT9312_1072	A9601_11661	P9515_11511	P9303_09121	NATL1_15251	P9301_11671	P9215_11961	P9211_11291	P9202_1456	slr0623	SYNW0724	syc2264_d	sync_0970	SYNPCC7002_A1614	Syncc9902_0720	Syncc9605_1945	Synpcc7942_1830	CYB_0192	CYA_0769	SynRCC307_0738
	-----	-----	-----	-----	-----	-----	-----	-----	-----	-----	-----	-----	-----	-----	-----	-----	-----	-----	-----	-----	-----	-----	-----	-----	-----	-----	-----	-----	-----	-----	-----	-----	-----	-----	-----	-----	-----	-----	-----	-----	-----	-----	-----	-----	-----	-----	-----	-----	-----
Group 253	AM1_4623	all0948	Ava_0526	NIES39_O03120	AmaxDRAFT_0573	APCC8_010100012153	CwatDRAFT_6661	cce_4600	PCC7424_3688	Cyan7425_1209	PCC8801_0255	Cy51472_0898	CY0110_10647	Cyan7822_5082	Cyan8802_0253	CPCC7001_1309	FJSC11DRAFT_0851	glr2166	L8106_23915	MAE_22910	MC7420_5547	N9414_04450	Aazo_3571	Npun_R5529	OSCI_1450023	Pro0444	PMM0448	PMT1339	PMN2A_1779	PMT9312_0447	A9601_05031	P9515_05101	P9303_06451	NATL1_05021	P9301_04721	P9215_05271	P9211_04461	P9202_1308	sll1899	SYNW1859	syc1510_d	sync_2129	SYNPCC7002_A1160	Syncc9902_1752	Syncc9605_0610	Synpcc7942_2600	CYB_0660	CYA_1517	SynRCC307_0674
	-----	-----	-----	-----	-----	-----	-----	-----	-----	-----	-----	-----	-----	-----	-----	-----	FJSC11DRAFT_3887	-----	-----	-----	-----	-----	-----	-----	-----	-----	-----	-----	-----	-----	-----	-----	-----	-----	-----	-----	-----	-----	-----	-----	-----	-----	-----	-----	-----	-----	-----	-----	-----
Group 254	AM1_5137	alr0297	Ava_3064	NIES39_D00890	AmaxDRAFT_0281	APCC8_010100021710	CwatDRAFT_5199	cce_1085	PCC7424_2681	Cyan7425_0342	PCC8801_3324	Cy51472_2131	CY0110_11422	Cyan7822_3653	Cyan8802_2793	CPCC7001_119	FJSC11DRAFT_3155	glr4139	L8106_20780	MAE_56900	MC7420_6155	N9414_13500	Aazo_3419	Npun_F3494	OSCI_3370003	Pro0435	PMM0439	PMT1350	PMN2A_1771	PMT9312_0438	A9601_04941	P9515_05011	P9303_06331	NATL1_04941	P9301_04631	P9215_05181	P9211_04361	P9202_1274	sll1500	SYNW1869	syc1831_d	sync_2118	SYNPCC7002_A1742	Syncc9902_1762	Syncc9605_0600	Synpcc7942_2268	CYB_2567	CYA_1386	SynRCC307_0663
	-----	-----	-----	-----	-----	-----	-----	-----	-----	-----	-----	-----	-----	-----	-----	-----	-----	-----	-----	-----	-----	-----	-----	-----	-----	-----	-----	-----	-----	-----	-----	-----	-----	-----	-----	-----	-----	-----	-----	-----	-----	-----	-----	-----	-----	-----	-----	-----	-----
Group 255	AM1_5364	asr0485	Ava_2898	NIES39_K03240	AmaxDRAFT_5246	APCC8_010100023449	CwatDRAFT_5817	cce_2716	PCC7424_0551	Cyan7425_1231	PCC8801_1693	Cy51472_3718	CY0110_10592	Cyan7822_2330	Cyan8802_1712	CPCC7001_1717	FJSC11DRAFT_1994	gll2393	L8106_15829	MAE_55930	MC7420_1144	N9414_22973	Aazo_4424	Npun_R1700	OSCI_4120037	Pro0390	PMM0393	PMT0205	PMN2A_1728	PMT9312_0389	A9601_04441	P9515_04551	P9303_21491	NATL1_04451	P9301_04131	P9215_04701	P9211_03901	P9202_320	ssl0105	SYNW0659	syc2032_d	sync_0598	SYNPCC7002_A1916	Syncc9902_0646	Syncc9605_2026	Synpcc7942_2061	CYB_0736	CYA_2046	SynRCC307_0468
	-----	-----	-----	-----	-----	-----	-----	-----	-----	-----	-----	-----	-----	-----	-----	-----	-----	gsr0474	-----	-----	-----	-----	-----	-----	-----	-----	-----	-----	-----	-----	-----	-----	-----	-----	-----	-----	-----	-----	-----	-----	-----	-----	-----	-----	-----	-----	-----	-----	-----
Group 256	AM1_4713	all4198	Ava_0708	NIES39_D06560	AmaxDRAFT_4463	APCC8_010100017890	CwatDRAFT_2395	cce_4032	PCC7424_3720	Cyan7425_1309	PCC8801_0235	Cy51472_0352	CY0110_05307	Cyan7822_5047	Cyan8802_0232	CPCC7001_930	FJSC11DRAFT_1191	gll3909	L8106_15120	MAE_57260	MC7420_5612	N9414_02581	Aazo_2576	Npun_R4373	OSCI_3240013	Pro1695	PMM1541	PMT1749	PMN2A_1112	PMT9312_1633	A9601_17481	P9515_17231	P9303_23201	NATL1_19861	P9301_17321	P9215_18121	P9211_16611	P9202_729	sll1813	SYNW2084	syc1882_d	sync_0420	SYNPCC7002_A1048	Syncc9902_1972	Syncc9605_0359	Synpcc7942_2215	CYB_2614	CYA_1161	SynRCC307_2133
	-----	-----	-----	-----	-----	-----	-----	-----	-----	-----	-----	-----	-----	-----	-----	-----	-----	-----	-----	-----	-----	-----	-----	-----	-----	-----	-----	-----	-----	-----	-----	-----	-----	-----	-----	-----	-----	-----	-----	-----	-----	-----	-----	-----	-----	-----	-----	-----	-----
Group 257	AM1_3907	alr1073	Ava_3774	NIES39_L05920	AmaxDRAFT_0926	APCC8_010100006107	CwatDRAFT_4887	cce_4545	PCC7424_5054	Cyan7425_3114	PCC8801_2707	Cy51472_0846	CY0110_20323	Cyan7822_3220	Cyan8802_3396	CPCC7001_2405	FJSC11DRAFT_3228	gll3651	L8106_29405	MAE_11160	MC7420_7643	N9414_12438	Aazo_5054	Npun_F1478	OSCI_3620028	Pro0268	PMM0238	PMT1817	PMN2A_1605	PMT9312_0240	A9601_02591	P9515_02701	P9303_24331	NATL1_03171	P9301_02601	P9215_02601	P9211_02611	P9202_750	sll1362	SYNW0289	syc1669_d	sync_0333	SYNPCC7002_A1756	Syncc9902_2060	Syncc9605_0284	Synpcc7942_2437	CYB_1022	CYA_1703	SynRCC307_2212
	-----	-----	-----	-----	-----	-----	-----	-----	-----	-----	-----	-----	-----	-----	-----	-----	-----	-----	L8106_29410	-----	-----	-----	-----	-----	-----	-----	-----	-----	-----	-----	-----	-----	-----	-----	-----	-----	-----	-----	-----	-----	-----	-----	-----	-----	-----	-----	-----	-----	-----
Group 258	AM1_5512	asl0846	Ava_4450	NIES39_J03950	AmaxDRAFT_4617	APCC8_010100007636	CwatDRAFT_2618	cce_0860	PCC7424_4234	Cyan7425_3514	PCC8801_1645	Cy51472_1909	CY0110_13032	Cyan7822_3563	Cyan8802_1672	CPCC7001_1370	FJSC11DRAFT_0032	gsr3002	L8106_14750	MAE_54000	MC7420_371	N9414_20795	Aazo_1921	Npun_F4315	OSCI_1090009	Pro0283	PMM0251	PMT1837	PMN2A_1618	PMT9312_0253	A9601_02731	P9515_02841	P9303_24621	NATL1_03301	P9301_02741	P9215_02741	P9211_02771	P9202_402	ssl2598	SYNW0269	syc1288_c	sync_0310	SYNPCC7002_A0808	Syncc9902_2081	Syncc9605_0263	Synpcc7942_0225	CYB_1373	CYA_1326	SynRCC307_2338
	-----	-----	-----	-----	-----	-----	-----	-----	-----	-----	-----	-----	-----	-----	-----	-----	FJSC11DRAFT_3912	-----	-----	-----	-----	-----	-----	-----	-----	-----	-----	-----	-----	-----	-----	-----	-----	-----	-----	-----	-----	-----	-----	-----	-----	-----	-----	-----	-----	-----	-----	-----	-----
Group 259	AM1_3102	all4284	Ava_1236	NIES39_D06860	AmaxDRAFT_4432	APCC8_010100018050	CwatDRAFT_0543	cce_2665	PCC7424_0449	Cyan7425_4222	PCC8801_4340	Cy51472_3666	CY0110_01849	Cyan7822_5002	Cyan8802_4402	CPCC7001_858	FJSC11DRAFT_4310	gll3689	L8106_15640	MAE_09040	MC7420_1490	N9414_24268	Aazo_5115	Npun_F0298	OSCI_4020022	Pro0312	PMM0280	PMT1879	PMN2A_1646	PMT9312_0282	A9601_03031	P9515_03131	P9303_25111	NATL1_03601	P9301_03041	P9215_03051	P9211_03071	P9202_1312	sll1541	SYNW0227	syc1315_d	sync_0261	SYNPCC7002_A1425	Syncc9902_0248	Syncc9605_0221	Synpcc7942_0196	CYB_0263	CYA_1068	SynRCC307_2292
	-----	-----	-----	-----	-----	-----	-----	-----	-----	-----	-----	-----	-----	-----	-----	-----	-----	-----	-----	-----	-----	-----	-----	-----	-----	-----	-----	-----	-----	-----	-----	-----	-----	-----	-----	-----	-----	P9202_75	-----	-----	-----	-----	-----	-----	-----	-----	-----	-----	-----
Group 260	AM1_1187	all1717	Ava_0313	NIES39_J04090	AmaxDRAFT_5266	APCC8_010100007566	CwatDRAFT_5402	cce_1818	PCC7424_2883	Cyan7425_0676	PCC8801_3418	Cy51472_2843	CY0110_11182	Cyan7822_3109	Cyan8802_2698	CPCC7001_815	FJSC11DRAFT_0429	glr0727	L8106_21117	MAE_13280	MC7420_2032	N9414_03433	Aazo_3950	Npun_F0173	OSCI_3410012	Pro1841	PMM0659	PMT2184	PMN2A_1279	PMT9312_0694	A9601_07431	P9515_12471	P9303_29061	NATL1_21501	P9301_07411	P9215_07781	P9211_18071	P9202_1643	sll1209	SYNW2389	syc1236_d	sync_2806	SYNPCC7002_A2647	Syncc9902_2205	Syncc9605_2552	Synpcc7942_0277	CYB_1335	CYA_0803	SynRCC307_2409
	-----	-----	-----	-----	-----	-----	-----	-----	-----	-----	-----	-----	-----	-----	-----	-----	-----	-----	-----	-----	-----	-----	-----	-----	-----	-----	-----	-----	-----	-----	-----	-----	-----	-----	-----	-----	-----	-----	-----	-----	-----	-----	-----	-----	-----	-----	-----	-----	-----
Group 261	AM1_4247	alr0512	Ava_2914	NIES39_O01420	AmaxDRAFT_3896	APCC8_010100008538	CwatDRAFT_4155	cce_3883	PCC7424_0531	Cyan7425_2032	PCC8801_0199	Cy51472_0207	CY0110_03144	Cyan7822_3000	Cyan8802_0194	CPCC7001_2344	FJSC11DRAFT_1027	gll2594	L8106_04626	MAE_48990	MC7420_2385	N9414_07601	Aazo_5032	Npun_R2716	OSCI_3220006	Pro1847	PMM1684	PMT2211	PMN2A_1285	PMT9312_1777	A9601_18941	P9515_18751	P9303_29381	NATL1_21571	P9301_18751	P9215_19571	P9211_18151	P9202_338	sll1005	SYNW2418	syc2479_d	sync_2846	SYNPCC7002_A0789	Syncc9902_2227	Syncc9605_2588	Synpcc7942_1493	CYB_2901	CYA_0697	SynRCC307_2432
	-----	-----	-----	-----	-----	-----	-----	-----	-----	-----	-----	-----	-----	-----	-----	-----	-----	-----	-----	-----	-----	-----	-----	-----	-----	-----	-----	-----	-----	-----	-----	-----	-----	-----	-----	-----	-----	-----	-----	-----	-----	-----	-----	-----	-----	-----	-----	CYA_2009	-----
Group 262	AM1_2163	alr3716	Ava_3591	NIES39_E02110	AmaxDRAFT_0018	APCC8_010100016558	CwatDRAFT_2814	cce_3691	PCC7424_0649	Cyan7425_1015	PCC8801_3843	Cy51472_0025	CY0110_28054	Cyan7822_2431	Cyan8802_3893	CPCC7001_2707	FJSC11DRAFT_0944	glr4236	L8106_20825	MAE_33970	MC7420_367	N9414_21606	Aazo_4831	Npun_F6100	OSCI_310003	Pro1881	PMM1712	PMT2270	PMN2A_1323	PMT9312_1804	A9601_19211	P9515_19031	P9303_30191	NATL1_21961	P9301_19021	P9215_19841	P9211_18501	P9202_1052	slr1844	SYNW2522	syc0692_d	sync_2939	SYNPCC7002_A1468	Syncc9902_2317	Syncc9605_2691	Synpcc7942_0848	CYB_1196	CYA_0784	SynRCC307_2531
	-----	-----	-----	-----	-----	-----	-----	-----	-----	-----	-----	-----	-----	-----	-----	CPCC7001_656	-----	-----	-----	-----	-----	-----	-----	-----	-----	-----	-----	-----	-----	-----	-----	-----	-----	-----	-----	-----	-----	-----	-----	-----	-----	-----	-----	-----	-----	-----	-----	-----	-----
Group 263	AM1_3789	all1758	Ava_0278	NIES39_C00770	AmaxDRAFT_3018	APCC8_010100003279	CwatDRAFT_1494	cce_0234	PCC7424_2891	Cyan7425_4764	PCC8801_3662	Cy51472_1291	CY0110_20273	Cyan7822_3115	Cyan8802_3716	CPCC7001_1728	FJSC11DRAFT_3989	glr1672	L8106_12640	MAE_03040	MC7420_1122	N9414_18735	Aazo_1587	Npun_F0082	OSCI_3630007	Pro0011	PMM0011	PMT0012	PMN2A_1338	PMT9312_0011	A9601_00101	P9515_00101	P9303_00111	NATL1_00101	P9301_00101	P9215_00101	P9211_00101	P9202_1877	slr2031	SYNW0012	syc1631_c	sync_0012	SYNPCC7002_A0371	Syncc9902_0012	Syncc9605_0012	Synpcc7942_2473	CYB_2066	CYA_0100	SynRCC307_0012
	-----	-----	-----	-----	-----	-----	-----	-----	-----	-----	-----	-----	-----	-----	-----	-----	-----	-----	-----	-----	-----	-----	-----	-----	-----	-----	-----	-----	-----	-----	-----	-----	-----	-----	-----	-----	P9211_00111	-----	-----	-----	-----	-----	-----	-----	-----	-----	-----	-----	-----
Group 264	AM1_0425	alr2449	Ava_0381	NIES39_C04870	AmaxDRAFT_2902	APCC8_010100021070	CwatDRAFT_5601	cce_1297	PCC7424_0558	Cyan7425_4690	PCC8801_3189	Cy51472_2331	CY0110_03584	Cyan7822_3747	Cyan8802_2930	CPCC7001_397	FJSC11DRAFT_2208	glr4268	L8106_00455	MAE_49420	MC7420_6814	N9414_13887	Aazo_1982	Npun_F0125	OSCI_3340026	Pro0019	PMM0019	PMT0024	PMN2A_1346	PMT9312_0019	A9601_00181	P9515_00181	P9303_00231	NATL1_00181	P9301_00181	P9215_00181	P9211_00191	P9202_1032	sll0898	SYNW0026	syc2017_c	sync_0025	SYNPCC7002_A0691	Syncc9902_0022	Syncc9605_0026	Synpcc7942_2076	CYB_2937	CYA_0790	SynRCC307_0024
	-----	-----	-----	-----	-----	-----	-----	-----	-----	-----	-----	-----	-----	-----	-----	-----	-----	-----	-----	-----	-----	-----	-----	-----	OSCI_3360007	-----	-----	-----	-----	-----	-----	-----	-----	-----	-----	-----	-----	-----	-----	-----	-----	-----	-----	-----	-----	-----	-----	-----	-----
Group 265	AM1_0603	alr5059	Ava_2316	NIES39_D07450	AmaxDRAFT_3595	APCC8_010100018295	CwatDRAFT_5868	cce_0505	PCC7424_5085	Cyan7425_1278	PCC8801_0453	Cy51472_1563	CY0110_29944	Cyan7822_4018	Cyan8802_0466	CPCC7001_387	FJSC11DRAFT_2970	gll3308	L8106_21422	MAE_13090	MC7420_3218	N9414_23133	Aazo_0811	Npun_F0441	OSCI_2210001	Pro0025	PMM0025	PMT0030	PMN2A_1352	PMT9312_0025	A9601_00241	P9515_00241	P9303_00291	NATL1_00241	P9301_00241	P9215_00241	P9211_00251	P9202_3	sll0408	SYNW0032	syc1544_c	sync_0031	SYNPCC7002_A2294	Syncc9902_0028	Syncc9605_0032	Synpcc7942_2566	CYB_2506	CYA_2088	SynRCC307_0030
	-----	-----	-----	-----	-----	-----	-----	-----	-----	-----	-----	-----	-----	-----	-----	-----	-----	glr1500	-----	-----	-----	-----	-----	-----	-----	-----	-----	-----	-----	-----	-----	-----	-----	-----	-----	-----	-----	-----	-----	-----	-----	-----	-----	-----	-----	-----	-----	-----	-----
Group 266	AM1_3953	all2705	Ava_4273	NIES39_L03180	AmaxDRAFT_5118	APCC8_010100015045	CwatDRAFT_2006	cce_3721	PCC7424_1966	Cyan7425_0675	PCC8801_0483	Cy51472_0055	CY0110_25336	Cyan7822_5278	Cyan8802_0496	CPCC7001_2258	FJSC11DRAFT_4486	glr4150	L8106_17907	MAE_06000	MC7420_5534	N9414_03678	Aazo_2035	Npun_F2904	OSCI_880002	Pro0088	PMM0075	PMT1608	PMN2A_1438	PMT9312_0077	A9601_00871	P9515_00841	P9303_02991	NATL1_01391	P9301_00861	P9215_00871	P9211_00841	P9202_1885	sll0185	SYNW0313	syc0572_d	sync_2489	SYNPCC7002_A0168	Syncc9902_0398	Syncc9605_2288	Synpcc7942_0971	CYB_0334	CYA_0986	SynRCC307_2026
	-----	-----	-----	-----	-----	-----	-----	-----	-----	-----	-----	-----	-----	-----	-----	-----	-----	-----	-----	-----	-----	-----	-----	-----	-----	-----	-----	-----	-----	-----	-----	-----	-----	-----	-----	-----	-----	-----	-----	-----	-----	-----	-----	-----	-----	-----	-----	-----	-----
Group 267	AM1_1059	all3075	Ava_0836	NIES39_E01310	AmaxDRAFT_2245	APCC8_010100016980	CwatDRAFT_2247	cce_0803	PCC7424_1128	Cyan7425_4892	PCC8801_2532	Cy51472_1859	CY0110_15420	Cyan7822_3866	Cyan8802_3574	CPCC7001_152	FJSC11DRAFT_3731	glr2715	L8106_24210	MAE_24240	MC7420_970	N9414_09376	Aazo_0095	Npun_F5518	OSCI_580039	Pro1257	PMM1159	PMT1181	PMN2A_0769	PMT9312_1258	A9601_13361	P9515_13261	P9303_08381	NATL1_16091	P9301_13511	P9215_13651	P9211_12351	P9202_141	sll0905	SYNW1702	syc1303_d	sync_0895	SYNPCC7002_A1304	Syncc9902_1594	Syncc9605_0768	Synpcc7942_0209	CYB_0709	CYA_0360	SynRCC307_1697
	-----	-----	-----	-----	-----	-----	-----	-----	-----	-----	-----	-----	-----	-----	-----	-----	-----	-----	-----	-----	-----	-----	-----	-----	-----	-----	-----	-----	-----	-----	-----	-----	-----	-----	-----	-----	-----	P9202_721	-----	-----	-----	-----	-----	-----	-----	-----	-----	-----	-----
Group 283	AM1_3733	alr3402	Ava_3424	NIES39_A03300	AmaxDRAFT_4401	APCC8_010100010401	CwatDRAFT_6188	cce_0688	PCC7424_2870	Cyan7425_3912	PCC8801_2188	Cy51472_1745	CY0110_09525	Cyan7822_1362	Cyan8802_2250	CPCC7001_539	FJSC11DRAFT_2028	glr0710	L8106_09721	MAE_56740	MC7420_6281	N9414_19587	Aazo_1845	Npun_R6278	OSCI_630003	Pro0050	PMM0046	PMT2148	PMN2A_1379	PMT9312_0047	A9601_00471	P9515_00531	P9303_28301	NATL1_00601	P9301_00491	P9215_00561	P9211_00531	P9202_847	sll1852	SYNW2358	syc1609_d	sync_2741	SYNPCC7002_A0814	Syncc9902_2171	Syncc9605_2512	Synpcc7942_2497	CYB_0270	CYA_1063	SynRCC307_2377
Group 284	AM1_0940	alr1396	Ava_3952	NIES39_E03060	AmaxDRAFT_0109	APCC8_010100016068	CwatDRAFT_2913	cce_1674	PCC7424_3567	Cyan7425_1438	PCC8801_1161	Cy51472_2703	CY0110_20475	Cyan7822_4475	Cyan8802_1188	CPCC7001_1482	FJSC11DRAFT_3848	gll2342	L8106_19551	MAE_03930	MC7420_2390	N9414_18308	Aazo_4363	Npun_R2359	OSCI_3410048	Pro0052	PMM0048	PMT2139	PMN2A_1381	PMT9312_0049	A9601_00491	P9515_00551	P9303_28281	NATL1_00621	P9301_00511	P9215_00581	P9211_00551	P9202_711	sll1435	SYNW2356	syc1386_c	sync_2739	SYNPCC7002_A2536	Syncc9902_2169	Syncc9605_2497	Synpcc7942_0118	CYB_0708	CYA_0359	SynRCC307_2375
Group 285	AM1_1094	alr2073	Ava_3118	NIES39_A05430	AmaxDRAFT_4954	APCC8_010100011361	CwatDRAFT_1272	cce_4314	PCC7424_3560	Cyan7425_5253	PCC8801_0969	Cy51472_0619	CY0110_26742	Cyan7822_4461	Cyan8802_0998	CPCC7001_199	FJSC11DRAFT_3847	glr4034	L8106_03122	MAE_53430	MC7420_7353	N9414_12568	Aazo_4364	Npun_R2358	OSCI_3000014	Pro0054	PMM0050	PMT2135	PMN2A_1383	PMT9312_0051	A9601_00511	P9515_00571	P9303_28231	NATL1_00641	P9301_00531	P9215_00601	P9211_00571	P9202_1145	sll1883	SYNW2353	syc2199_d	sync_2736	SYNPCC7002_A1130	Syncc9902_2166	Syncc9605_2489	Synpcc7942_1896	CYB_2548	CYA_1327	SynRCC307_2373
Group 286	AM1_1640	all4272	Ava_1222	NIES39_J03300	AmaxDRAFT_5345	APCC8_010100008026	CwatDRAFT_4298	cce_1125	PCC7424_2362	Cyan7425_0825	PCC8801_1870	Cy51472_2168	CY0110_09011	Cyan7822_5375	Cyan8802_1896	CPCC7001_800	FJSC11DRAFT_0295	gll3080	L8106_12655	MAE_15970	MC7420_1224	N9414_15547	Aazo_2353	Npun_F0913	OSCI_1870002	Pro0225	PMM0199	PMT2094	PMN2A_1566	PMT9312_0201	A9601_02171	P9515_02281	P9303_27841	NATL1_02751	P9301_02191	P9215_02171	P9211_02171	P9202_1876	slr1418	SYNW2337	syc1222_c	sync_2721	SYNPCC7002_A2195	Syncc9902_2150	Syncc9605_2465	Synpcc7942_0290	CYB_2280	CYA_2620	SynRCC307_2353
Group 287	AM1_4648	alr0477	Ava_2890	NIES39_O01350	AmaxDRAFT_3889	APCC8_010100008503	CwatDRAFT_5832	cce_1284	PCC7424_3506	Cyan7425_1262	PCC8801_4117	Cy51472_2318	CY0110_27174	Cyan7822_5231	Cyan8802_4157	CPCC7001_1107	FJSC11DRAFT_3854	gll1671	L8106_19933	MAE_21740	MC7420_7767	N9414_19297	Aazo_3601	Npun_F2411	OSCI_850003	Pro0223	PMM0197	PMT2101	PMN2A_1564	PMT9312_0199	A9601_02151	P9515_02261	P9303_27911	NATL1_02731	P9301_02171	P9215_02151	P9211_02151	P9202_1789	slr1656	SYNW2333	syc1790_c	sync_2714	SYNPCC7002_A2584	Syncc9902_2147	Syncc9605_2463	Synpcc7942_2312	CYB_2152	CYA_0847	SynRCC307_2225
Group 288	AM1_4647	all0476	Ava_2889	NIES39_O01340	AmaxDRAFT_3888	APCC8_010100008498	CwatDRAFT_5433	cce_1283	PCC7424_3505	Cyan7425_1261	PCC8801_4116	Cy51472_2317	CY0110_27169	Cyan7822_5232	Cyan8802_4156	CPCC7001_376	FJSC11DRAFT_3853	gll2537	L8106_19928	MAE_21730	MC7420_7773	N9414_19292	Aazo_3600	Npun_R2410	OSCI_850002	Pro0222	PMM0196	PMT2102	PMN2A_1563	PMT9312_0198	A9601_02141	P9515_02251	P9303_27921	NATL1_02721	P9301_02161	P9215_02141	P9211_02141	P9202_386	slr2144	SYNW2332	syc1791_d	sync_2713	SYNPCC7002_A2583	Syncc9902_2146	Syncc9605_2462	Synpcc7942_2311	CYB_1024	CYA_1704	SynRCC307_2226
Group 289	AM1_0637	all4131	Ava_0772	NIES39_J00870	AmaxDRAFT_4059	APCC8_010100012950	CwatDRAFT_5524	cce_4219	PCC7424_1584	Cyan7425_0958	PCC8801_4355	Cy51472_0531	CY0110_12707	Cyan7822_1455	Cyan8802_4417	CPCC7001_2631	FJSC11DRAFT_0618	glr2313	L8106_14315	MAE_43670	MC7420_37	N9414_13345	Aazo_4275	Npun_F5938	OSCI_90010	Pro0221	PMM0195	PMT2106	PMN2A_1562	PMT9312_0197	A9601_02131	P9515_02241	P9303_27971	NATL1_02711	P9301_02151	P9215_02131	P9211_02131	P9202_825	slr0394	SYNW2329	syc0433_c	sync_2709	SYNPCC7002_A1585	Syncc9902_2143	Syncc9605_2459	Synpcc7942_1116	CYB_1693	CYA_0315	SynRCC307_2229
Group 290	AM1_2614	all0745	Ava_4647	NIES39_J00890	AmaxDRAFT_4057	APCC8_010100012960	CwatDRAFT_5504	cce_0485	PCC7424_1586	Cyan7425_2557	PCC8801_4089	Cy51472_1544	CY0110_06809	Cyan7822_1458	Cyan8802_4128	CPCC7001_755	FJSC11DRAFT_1122	glr3866	L8106_14295	MAE_14890	MC7420_58	N9414_15165	Aazo_0838	Npun_R4633	OSCI_90012	Pro0220	PMM0194	PMT2108	PMN2A_1561	PMT9312_0196	A9601_02121	P9515_02231	P9303_27991	NATL1_02701	P9301_02141	P9215_02121	P9211_02121	P9202_1716	slr0267	SYNW2327	syc0435_d	sync_2707	SYNPCC7002_A0072	Syncc9902_2142	Syncc9605_2458	Synpcc7942_1114	CYB_0642	CYA_1945	SynRCC307_2231
Group 291	AM1_2337	alr0522	Ava_2924	NIES39_J01550	AmaxDRAFT_2587	APCC8_010100013315	CwatDRAFT_6597	cce_3324	PCC7424_1515	Cyan7425_4642	PCC8801_0749	Cy51472_4301	CY0110_19882	Cyan7822_4215	Cyan8802_0778	CPCC7001_948	FJSC11DRAFT_0803	glr0073	L8106_03227	MAE_52120	MC7420_3282	N9414_13290	Aazo_3490	Npun_R3812	OSCI_3200013	Pro0219	PMM0193	PMT2109	PMN2A_1560	PMT9312_0195	A9601_02111	P9515_02221	P9303_28001	NATL1_02691	P9301_02131	P9215_02111	P9211_02111	P9202_689	slr1629	SYNW2326	syc0437_d	sync_2706	SYNPCC7002_A0958	Syncc9902_2141	Syncc9605_2457	Synpcc7942_1112	CYB_1113	CYA_0740	SynRCC307_2232
Group 292	AM1_1728	all4677	Ava_1989	NIES39_O07090	AmaxDRAFT_1662	APCC8_010100004575	CwatDRAFT_4010	cce_4596	PCC7424_0569	Cyan7425_3656	PCC8801_4164	Cy51472_0895	CY0110_29644	Cyan7822_1689	Cyan8802_4203	CPCC7001_1917	FJSC11DRAFT_2642	glr2452	L8106_18706	MAE_48710	MC7420_5712	N9414_20750	Aazo_1908	Npun_F4302	OSCI_3800100	Pro0214	PMM0189	PMT2074	PMN2A_1556	PMT9312_0191	A9601_02071	P9515_02181	P9303_27541	NATL1_02641	P9301_02091	P9215_02071	P9211_02071	P9202_424	sll1615	SYNW2322	syc0039_c	sync_2699	SYNPCC7002_A1170	Syncc9902_2136	Syncc9605_2453	Synpcc7942_1582	CYB_2687	CYA_2126	SynRCC307_2238
Group 293	AM1_4538	all3717	Ava_3561	NIES39_O01690	AmaxDRAFT_0467	APCC8_010100011561	CwatDRAFT_5034	cce_3576	PCC7424_3238	Cyan7425_3671	PCC8801_0525	Cy51472_4547	CY0110_24176	Cyan7822_0443	Cyan8802_0542	CPCC7001_1936	FJSC11DRAFT_0845	glr4279	L8106_26607	MAE_31900	MC7420_2507	N9414_19112	Aazo_2060	Npun_R4006	OSCI_3360032	Pro0212	PMM0187	PMT2070	PMN2A_1554	PMT9312_0189	A9601_02051	P9515_02161	P9303_27471	NATL1_02621	P9301_02071	P9215_02051	P9211_02051	P9202_1568	sll0502	SYNW2319	syc0034_c	sync_2667	SYNPCC7002_A0599	Syncc9902_2134	Syncc9605_2451	Synpcc7942_1577	CYB_1944	CYA_2732	SynRCC307_2241
Group 294	AM1_5576	all3859	Ava_1836	NIES39_C00550	AmaxDRAFT_3042	APCC8_010100003159	CwatDRAFT_5226	cce_0490	PCC7424_3299	Cyan7425_4828	PCC8801_4010	Cy51472_1549	CY0110_07594	Cyan7822_3018	Cyan8802_4048	CPCC7001_301	FJSC11DRAFT_2221	gll3682	L8106_12775	MAE_07270	MC7420_8086	N9414_17832	Aazo_1904	Npun_F4803	OSCI_2560001	Pro0203	PMM0178	PMT2061	PMN2A_1546	PMT9312_0180	A9601_01961	P9515_02071	P9303_27361	NATL1_02531	P9301_01981	P9215_01961	P9211_01961	P9202_192	slr1238	SYNW2309	syc1778_c	sync_2657	SYNPCC7002_A1147	Syncc9902_2121	Syncc9605_2440	Synpcc7942_2324	CYB_1049	CYA_2216	SynRCC307_2251
Group 295	AM1_1110	alr0033	Ava_2633	NIES39_C00320	AmaxDRAFT_3073	APCC8_010100003024	CwatDRAFT_4882	cce_4479	PCC7424_4753	Cyan7425_5119	PCC8801_1521	Cy51472_0779	CY0110_12032	Cyan7822_0437	Cyan8802_1548	CPCC7001_460	FJSC11DRAFT_3754	gll1578	L8106_09851	MAE_35650	MC7420_7207	N9414_23588	Aazo_1394	Npun_R6460	OSCI_580007	Pro0201	PMM0176	PMT2059	PMN2A_1544	PMT9312_0178	A9601_01941	P9515_02051	P9303_27341	NATL1_02511	P9301_01961	P9215_01941	P9211_01941	P9202_548	slr1518	SYNW2307	syc0189_d	sync_2655	SYNPCC7002_A1984	Syncc9902_2119	Syncc9605_2438	Synpcc7942_1366	CYB_2300	CYA_2456	SynRCC307_2253
Group 296	AM1_0849	all3354	Ava_3196	NIES39_O07120	AmaxDRAFT_1665	APCC8_010100004560	CwatDRAFT_0843	cce_0084	PCC7424_0163	Cyan7425_3751	PCC8801_4161	Cy51472_1141	CY0110_10317	Cyan7822_1654	Cyan8802_4200	CPCC7001_2326	FJSC11DRAFT_1721	glr2927	L8106_29370	MAE_30440	MC7420_4418	N9414_12108	Aazo_2038	Npun_R4969	OSCI_1070013	Pro0196	PMM0171	PMT2048	PMN2A_1539	PMT9312_0173	A9601_01891	P9515_02001	P9303_27231	NATL1_02461	P9301_01911	P9215_01891	P9211_01891	P9202_1785	sll1144	SYNW2298	syc0569_d	sync_2647	SYNPCC7002_A1677	Syncc9902_2111	Syncc9605_2431	Synpcc7942_0975	CYB_1327	CYA_2297	SynRCC307_2258
Group 297	AM1_2217	all1736	Ava_0301	NIES39_L06010	AmaxDRAFT_0936	APCC8_010100006152	CwatDRAFT_2148	cce_4183	PCC7424_2955	Cyan7425_4627	PCC8801_1812	Cy51472_0495	CY0110_28704	Cyan7822_3958	Cyan8802_1838	CPCC7001_2101	FJSC11DRAFT_3498	glr1588	L8106_04151	MAE_17560	MC7420_4984	N9414_00600	Aazo_2987	Npun_F1516	OSCI_1120009	Pro0194	PMM0169	PMT2043	PMN2A_1537	PMT9312_0171	A9601_01871	P9515_01981	P9303_27181	NATL1_02441	P9301_01891	P9215_01871	P9211_01871	P9202_494	slr1783	SYNW2289	syc2234_d	sync_2642	SYNPCC7002_A0608	Syncc9902_2107	Syncc9605_2427	Synpcc7942_1860	CYB_1343	CYA_0796	SynRCC307_2261
Group 298	AM1_3674	alr3201	Ava_3899	NIES39_O06460	AmaxDRAFT_1604	APCC8_010100004865	CwatDRAFT_2923	cce_0315	PCC7424_0965	Cyan7425_1601	PCC8801_4371	Cy51472_1374	CY0110_29569	Cyan7822_2074	Cyan8802_4433	CPCC7001_1499	FJSC11DRAFT_4102	glr4402	L8106_08821	MAE_55430	MC7420_1638	N9414_13185	Aazo_3415	Npun_R1575	OSCI_3490055	Pro0193	PMM0168	PMT2040	PMN2A_1536	PMT9312_0170	A9601_01861	P9515_01971	P9303_27151	NATL1_02431	P9301_01881	P9215_01861	P9211_01861	P9202_693	slr0525	SYNW2287	syc1079_d	sync_2640	SYNPCC7002_A0908	Syncc9902_2105	Syncc9605_2425	Synpcc7942_0439	CYB_2107	CYA_0112	SynRCC307_2263
Group 299	AM1_0857	alr0989	Ava_2953	NIES39_D04100	AmaxDRAFT_4503	APCC8_010100023065	CwatDRAFT_2211	cce_4638	PCC7424_2900	Cyan7425_4292	PCC8801_3164	Cy51472_0936	CY0110_08591	Cyan7822_3129	Cyan8802_2954	CPCC7001_1700	FJSC11DRAFT_4104	gll1251	L8106_22014	MAE_00080	MC7420_1605	N9414_13160	Aazo_3623	Npun_R5266	OSCI_2480009	Pro0191	PMM0167	PMT2038	PMN2A_1534	PMT9312_0169	A9601_01851	P9515_01961	P9303_27131	NATL1_02411	P9301_01871	P9215_01851	P9211_01841	P9202_1197	sll0901	SYNW2285	syc1077_c	sync_2638	SYNPCC7002_A2826	Syncc9902_2103	Syncc9605_2423	Synpcc7942_0441	CYB_1031	CYA_1667	SynRCC307_2265
Group 300	AM1_2158	alr0223	Ava_2714	NIES39_E02860	AmaxDRAFT_0086	APCC8_010100016183	CwatDRAFT_6237	cce_2224	PCC7424_2529	Cyan7425_1666	PCC8801_1010	Cy51472_3239	CY0110_28749	Cyan7822_2520	Cyan8802_1039	CPCC7001_1765	FJSC11DRAFT_2409	gll1584	L8106_10146	MAE_56450	MC7420_5127	N9414_08175	Aazo_0402	Npun_R5626	OSCI_740020	Pro0184	PMM0160	PMT2020	PMN2A_1527	PMT9312_0162	A9601_01781	P9515_01891	P9303_26911	NATL1_02331	P9301_01801	P9215_01781	P9211_01771	P9202_1441	sll0519	SYNW2274	syc0210_c	sync_2625	SYNPCC7002_A0926	Syncc9902_0280	Syncc9605_2412	Synpcc7942_1343	CYB_0870	CYA_0745	SynRCC307_2277
Group 301	AM1_2160	alr0225	Ava_2716	NIES39_E02840	AmaxDRAFT_0084	APCC8_010100016193	CwatDRAFT_6239	cce_2222	PCC7424_2527	Cyan7425_1668	PCC8801_1012	Cy51472_3237	CY0110_28759	Cyan7822_2522	Cyan8802_1041	CPCC7001_1252	FJSC11DRAFT_2411	gll0653	L8106_10156	MAE_56430	MC7420_5054	N9414_08165	Aazo_0400	Npun_R5623	OSCI_740018	Pro0182	PMM0158	PMT2018	PMN2A_1525	PMT9312_0160	A9601_01761	P9515_01871	P9303_26881	NATL1_02311	P9301_01781	P9215_01761	P9211_01751	P9202_269	sll0521	SYNW2272	syc0208_c	sync_2623	SYNPCC7002_A0924	Syncc9902_0282	Syncc9605_2410	Synpcc7942_1345	CYB_1279	CYA_1631	SynRCC307_2279
Group 302	AM1_0782	alr0227	Ava_2718	NIES39_C01820	AmaxDRAFT_4295	APCC8_010100003696	CwatDRAFT_4167	cce_0805	PCC7424_4112	Cyan7425_1517	PCC8801_4353	Cy51472_1861	CY0110_12937	Cyan7822_1432	Cyan8802_4415	CPCC7001_1884	FJSC11DRAFT_2413	gll0473	L8106_02482	MAE_43430	MC7420_3356	N9414_08155	Aazo_0398	Npun_R5621	OSCI_870001	Pro0180	PMM0156	PMT2016	PMN2A_1523	PMT9312_0158	A9601_01741	P9515_01851	P9303_26861	NATL1_02291	P9301_01761	P9215_01741	P9211_01731	P9202_1404	sll1415	SYNW2270	syc2229_c	sync_2621	SYNPCC7002_A2625	Syncc9902_0284	Syncc9605_2408	Synpcc7942_1865	CYB_0465	CYA_2264	SynRCC307_2281
Group 303	AM1_3844	asl2551	Ava_0483	NIES39_N00750	AmaxDRAFT_3434	APCC8_010100001184	CwatDRAFT_0935	cce_4720	PCC7424_3672	Cyan7425_0293	PCC8801_4139	Cy51472_1013	CY0110_29204	Cyan7822_1064	Cyan8802_4179	CPCC7001_230	FJSC11DRAFT_3345	gsl4037	L8106_13325	MAE_54580	MC7420_134	N9414_18178	Aazo_2031	Npun_F4241	OSCI_1000046	Pro0177	PMM0154	PMT2014	PMN2A_1520	PMT9312_0156	A9601_01711	P9515_01821	P9303_26831	NATL1_02261	P9301_01731	P9215_01711	P9211_01701	P9202_1305	ssl0564	SYNW2268	syc1834_d	sync_2619	SYNPCC7002_A0641	Syncc9902_0287	Syncc9605_2406	Synpcc7942_2264	CYB_0859	CYA_2351	SynRCC307_0226
Group 304	AM1_0791	all0783	Ava_2992	NIES39_L05710	AmaxDRAFT_0875	APCC8_010100005877	CwatDRAFT_5476	cce_3533	PCC7424_0350	Cyan7425_1687	PCC8801_2050	Cy51472_4507	CY0110_11467	Cyan7822_3577	Cyan8802_2074	CPCC7001_2633	FJSC11DRAFT_3978	glr0789	L8106_03022	MAE_39290	MC7420_1633	N9414_08969	Aazo_4669	Npun_R5069	OSCI_3850038	Pro0176	PMM0153	PMT2013	PMN2A_1519	PMT9312_0155	A9601_01701	P9515_01811	P9303_26821	NATL1_02251	P9301_01721	P9215_01701	P9211_01691	P9202_996	slr2141	SYNW2267	syc0244_c	sync_2618	SYNPCC7002_A0038	Syncc9902_0288	Syncc9605_2405	Synpcc7942_1309	CYB_0923	CYA_1304	SynRCC307_0227
Group 305	AM1_4499	all5265	Ava_2517	NIES39_L00030	AmaxDRAFT_2608	APCC8_010100024513	CwatDRAFT_6726	cce_0758	PCC7424_3069	Cyan7425_2993	PCC8801_1282	Cy51472_1812	CY0110_00735	Cyan7822_4937	Cyan8802_1311	CPCC7001_469	FJSC11DRAFT_2590	gll2506	L8106_29970	MAE_48230	MC7420_309	N9414_22343	Aazo_2816	Npun_F6373	OSCI_1630043	Pro1796	PMM1634	PMT0121	PMN2A_1213	PMT9312_1727	A9601_18441	P9515_18231	P9303_01571	NATL1_20881	P9301_18251	P9215_19081	P9211_17611	P9202_1293	sll2005	SYNW0095	syc1615_c	sync_0092	SYNPCC7002_A1343	Syncc9902_0133	Syncc9605_0087	Synpcc7942_2491	CYB_0322	CYA_1523	SynRCC307_0092
Group 306	AM1_4498	alr5266	Ava_2518	NIES39_L00020	AmaxDRAFT_2609	APCC8_010100024508	CwatDRAFT_5471	cce_1871	PCC7424_1895	Cyan7425_2991	PCC8801_4133	Cy51472_2893	CY0110_27144	Cyan7822_0087	Cyan8802_4173	CPCC7001_1420	FJSC11DRAFT_2591	gll3248	L8106_29965	MAE_03840	MC7420_250	N9414_22348	Aazo_2815	Npun_R6372	OSCI_1630039	Pro1797	PMM1635	PMT0120	PMN2A_1214	PMT9312_1728	A9601_18451	P9515_18241	P9303_01561	NATL1_20891	P9301_18261	P9215_19091	P9211_17621	P9202_785	sll0817	SYNW0094	syc1616_d	sync_0091	SYNPCC7002_A1195	Syncc9902_0132	Syncc9605_0086	Synpcc7942_2490	CYB_2044	CYA_0081	SynRCC307_0091
Group 307	AM1_1707	all1076	Ava_3734	NIES39_D01490	AmaxDRAFT_0341	APCC8_010100022035	CwatDRAFT_2198	cce_4727	PCC7424_2238	Cyan7425_1082	PCC8801_3775	Cy51472_1020	CY0110_09420	Cyan7822_2108	Cyan8802_3826	CPCC7001_1132	FJSC11DRAFT_3047	glr4252	L8106_09781	MAE_58750	MC7420_4305	N9414_23723	Aazo_2929	Npun_R0854	OSCI_3420012	Pro1799	PMM1637	PMT0118	PMN2A_1216	PMT9312_1730	A9601_18471	P9515_18261	P9303_01531	NATL1_20911	P9301_18281	P9215_19111	P9211_17651	P9202_260	sll1961	SYNW0091	syc1414_c	sync_0088	SYNPCC7002_A0791	Syncc9902_0130	Syncc9605_0083	Synpcc7942_0090	CYB_2078	CYA_2474	SynRCC307_0088
Group 308	AM1_1002	all4037	Ava_1668	NIES39_E00610	AmaxDRAFT_5417	APCC8_010100023270	CwatDRAFT_4128	cce_3879	PCC7424_3701	Cyan7425_0397	PCC8801_1135	Cy51472_0203	CY0110_03124	Cyan7822_5066	Cyan8802_1165	CPCC7001_1296	FJSC11DRAFT_4524	glr2514	L8106_21092	MAE_33980	MC7420_6843	N9414_07756	Aazo_1129	Npun_R5750	OSCI_1450007	Pro1800	PMM1638	PMT0117	PMN2A_1217	PMT9312_1731	A9601_18481	P9515_18271	P9303_01521	NATL1_20921	P9301_18291	P9215_19121	P9211_17661	P9202_765	slr1348	SYNW0090	syc1686_c	sync_0087	SYNPCC7002_A1646	Syncc9902_0129	Syncc9605_0082	Synpcc7942_2420	CYB_2852	CYA_0556	SynRCC307_0087
Group 309	AM1_1087	alr4851	Ava_2124	NIES39_M00550	AmaxDRAFT_1033	APCC8_010100006632	CwatDRAFT_1905	cce_1945	PCC7424_0032	Cyan7425_3658	PCC8801_1077	Cy51472_2962	CY0110_03989	Cyan7822_2151	Cyan8802_1106	CPCC7001_577	FJSC11DRAFT_4346	gll1836	L8106_16729	MAE_31960	MC7420_22	N9414_18683	Aazo_3269	Npun_F0949	OSCI_2510013	Pro1801	PMM1639	PMT0083	PMN2A_1220	PMT9312_1732	A9601_18491	P9515_18281	P9303_01511	NATL1_20951	P9301_18301	P9215_19131	P9211_17671	P9202_1609	sll0616	SYNW0086	syc1223_c	sync_0086	SYNPCC7002_A1259	Syncc9902_0123	Syncc9605_0081	Synpcc7942_0289	CYB_2451	CYA_0762	SynRCC307_0086
Group 310	AM1_1010	alr3993	Ava_1704	NIES39_D03930	AmaxDRAFT_4486	APCC8_010100022965	CwatDRAFT_3807	cce_4679	PCC7424_3262	Cyan7425_2569	PCC8801_2472	Cy51472_0976	CY0110_22052	Cyan7822_5493	Cyan8802_3636	CPCC7001_1551	FJSC11DRAFT_4393	glr1042	L8106_00250	MAE_32220	MC7420_3808	N9414_02496	Aazo_4297	Npun_R0283	OSCI_3780003	Pro1803	PMM1643	PMT0081	PMN2A_1241	PMT9312_1735	A9601_18521	P9515_18331	P9303_00901	NATL1_21111	P9301_18331	P9215_19161	P9211_17691	P9202_1738	sll1282	SYNW0082	syc1854_d	sync_0081	SYNPCC7002_A0136	Syncc9902_0103	Syncc9605_0077	Synpcc7942_2244	CYB_1002	CYA_1078	SynRCC307_0080
Group 311	AM1_5596	alr3638	Ava_3186	NIES39_E03940	AmaxDRAFT_2920	APCC8_010100020990	CwatDRAFT_3608	cce_2152	PCC7424_2515	Cyan7425_3815	PCC8801_2734	Cy51472_3169	CY0110_23726	Cyan7822_2218	Cyan8802_3368	CPCC7001_2083	FJSC11DRAFT_4538	gll1033	L8106_29900	MAE_21630	MC7420_1729	N9414_18228	Aazo_1519	Npun_R3761	OSCI_2700007	Pro1805	PMM1645	PMT0079	PMN2A_1243	PMT9312_1737	A9601_18541	P9515_18351	P9303_00881	NATL1_21131	P9301_18351	P9215_19181	P9211_17711	P9202_589	sll1165	SYNW0078	syc1851_c	sync_0079	SYNPCC7002_A0178	Syncc9902_0081	Syncc9605_0078	Synpcc7942_2247	CYB_2731	CYA_2035	SynRCC307_0078
Group 312	AM1_3663	alr3444	Ava_3469	NIES39_D00170	AmaxDRAFT_4179	APCC8_010100021450	CwatDRAFT_2914	cce_1671	PCC7424_3459	Cyan7425_4684	PCC8801_4181	Cy51472_2700	CY0110_20495	Cyan7822_1292	Cyan8802_4220	CPCC7001_2246	FJSC11DRAFT_1612	gll0066	L8106_24320	MAE_25290	MC7420_2415	N9414_11709	Aazo_3538	Npun_F4117	OSCI_2020003	Pro1807	PMM1647	PMT0074	PMN2A_1245	PMT9312_1739	A9601_18561	P9515_18371	P9303_00831	NATL1_21151	P9301_18371	P9215_19201	P9211_17731	P9202_58	sll0544	SYNW0073	syc1111_c	sync_0077	SYNPCC7002_A1567	Syncc9902_0072	Syncc9605_0072	Synpcc7942_0405	CYB_2699	CYA_1511	SynRCC307_0076
Group 313	AM1_5529	all1132	Ava_4680	NIES39_J03750	AmaxDRAFT_4637	APCC8_010100007721	CwatDRAFT_5490	cce_2046	PCC7424_1767	Cyan7425_5213	PCC8801_3669	Cy51472_3065	CY0110_07074	Cyan7822_3190	Cyan8802_3723	CPCC7001_973	FJSC11DRAFT_2484	gll1855	L8106_19481	MAE_41330	MC7420_1993	N9414_04645	Aazo_3236	Npun_R0467	OSCI_1960006	Pro1809	PMM1649	PMT0071	PMN2A_1247	PMT9312_1741	A9601_18581	P9515_18391	P9303_00791	NATL1_21171	P9301_18391	P9215_19221	P9211_17751	P9202_1581	sll0459	SYNW0077	syc0959_d	sync_0074	SYNPCC7002_A2255	Syncc9902_0077	Syncc9605_0080	Synpcc7942_0563	CYB_0807	CYA_2564	SynRCC307_0074
Group 314	AM1_2169	all3013	Ava_0898	NIES39_K02630	AmaxDRAFT_1198	APCC8_010100026428	CwatDRAFT_5613	cce_1330	PCC7424_0284	Cyan7425_1500	PCC8801_2332	Cy51472_2364	CY0110_27934	Cyan7822_1987	Cyan8802_2383	CPCC7001_1129	FJSC11DRAFT_4436	glr4006	L8106_10066	MAE_59660	MC7420_3093	N9414_16112	Aazo_1220	Npun_R5436	OSCI_2180011	Pro1810	PMM1650	PMT0069	PMN2A_1248	PMT9312_1742	A9601_18591	P9515_18401	P9303_00771	NATL1_21181	P9301_18401	P9215_19231	P9211_17761	P9202_1070	slr2032	SYNW0076	syc0413_d	sync_0072	SYNPCC7002_A2521	Syncc9902_0075	Syncc9605_0075	Synpcc7942_1137	CYB_1743	CYA_0858	SynRCC307_0073
Group 315	AM1_1720	all0932	Ava_0511	NIES39_A01030	AmaxDRAFT_5579	APCC8_010100009391	CwatDRAFT_1864	cce_2601	PCC7424_2997	Cyan7425_3780	PCC8801_0185	Cy51472_3604	CY0110_23376	Cyan7822_3428	Cyan8802_0180	CPCC7001_1938	FJSC11DRAFT_0515	gll0401	L8106_08621	MAE_06690	MC7420_1667	N9414_04385	Aazo_4955	Npun_F5958	OSCI_710001	Pro1811	PMM1651	PMT0068	PMN2A_1249	PMT9312_1743	A9601_18601	P9515_18411	P9303_00761	NATL1_21191	P9301_18411	P9215_19241	P9211_17771	P9202_328	slr1278	SYNW0075	syc0412_c	sync_0071	SYNPCC7002_A1923	Syncc9902_0074	Syncc9605_0074	Synpcc7942_1138	CYB_2368	CYA_2591	SynRCC307_0072
Group 316	AM1_3444	all3678	Ava_3608	NIES39_L00100	AmaxDRAFT_3013	APCC8_010100024563	CwatDRAFT_3452	cce_0295	PCC7424_0755	Cyan7425_4360	PCC8801_2928	Cy51472_1352	CY0110_04648	Cyan7822_1776	Cyan8802_3168	CPCC7001_24	FJSC11DRAFT_3054	glr1019	L8106_07209	MAE_62670	MC7420_4278	N9414_23758	Aazo_2917	Npun_R0846	OSCI_2980003	Pro1812	PMM1652	PMT0066	PMN2A_1250	PMT9312_1744	A9601_18611	P9515_18421	P9303_00741	NATL1_21201	P9301_18421	P9215_19251	P9211_17781	P9202_771	slr0551	SYNW0068	syc2248_d	sync_0069	SYNPCC7002_A1273	Syncc9902_0066	Syncc9605_0069	Synpcc7942_1846	CYB_0047	CYA_0626	SynRCC307_0070
Group 317	AM1_3445	all3679	Ava_3607	NIES39_L00090	AmaxDRAFT_2600	APCC8_010100024558	CwatDRAFT_3451	cce_0294	PCC7424_0756	Cyan7425_4361	PCC8801_2927	Cy51472_1351	CY0110_04643	Cyan7822_1775	Cyan8802_3169	CPCC7001_2102	FJSC11DRAFT_3053	glr1018	L8106_07214	MAE_62680	MC7420_3570	N9414_23753	Aazo_2918	Npun_R0847	OSCI_2980004	Pro1813	PMM1653	PMT0065	PMN2A_1251	PMT9312_1745	A9601_18621	P9515_18431	P9303_00721	NATL1_21211	P9301_18431	P9215_19261	P9211_17791	P9202_958	slr0550	SYNW0067	syc2247_d	sync_0068	SYNPCC7002_A1274	Syncc9902_0065	Syncc9605_0068	Synpcc7942_1847	CYB_0048	CYA_0627	SynRCC307_0069
Group 318	AM1_3447	all3680	Ava_3606	NIES39_L00080	AmaxDRAFT_2601	APCC8_010100024553	CwatDRAFT_3450	cce_0293	PCC7424_0757	Cyan7425_4362	PCC8801_2926	Cy51472_1350	CY0110_04638	Cyan7822_1774	Cyan8802_3170	CPCC7001_2390	FJSC11DRAFT_3052	glr1017	L8106_07219	MAE_62690	MC7420_3487	N9414_23748	Aazo_2919	Npun_R0848	OSCI_2980005	Pro1814	PMM1654	PMT0064	PMN2A_1252	PMT9312_1746	A9601_18631	P9515_18441	P9303_00711	NATL1_21221	P9301_18441	P9215_19271	P9211_17801	P9202_258	slr0549	SYNW0066	syc2246_d	sync_0067	SYNPCC7002_A1275	Syncc9902_0064	Syncc9605_0067	Synpcc7942_1848	CYB_1568	CYA_1867	SynRCC307_0068
Group 319	AM1_3448	alr3681	Ava_3605	NIES39_L00070	AmaxDRAFT_2602	APCC8_010100024548	CwatDRAFT_0331	cce_2913	PCC7424_3133	Cyan7425_4363	PCC8801_2925	Cy51472_3901	CY0110_30553	Cyan7822_1772	Cyan8802_3171	CPCC7001_2111	FJSC11DRAFT_3051	glr4195	L8106_07224	MAE_62700	MC7420_3510	N9414_23743	Aazo_2922	Npun_F0849	OSCI_2980006	Pro1815	PMM1655	PMT0063	PMN2A_1253	PMT9312_1747	A9601_18641	P9515_18451	P9303_00701	NATL1_21241	P9301_18451	P9215_19281	P9211_17811	P9202_1058	sll0533	SYNW0065	syc1585_c	sync_0066	SYNPCC7002_A1276	Syncc9902_0063	Syncc9605_0066	Synpcc7942_2524	CYB_0082	CYA_1238	SynRCC307_0067
Group 320	AM1_3095	alr2009	Ava_0001	NIES39_A07150	AmaxDRAFT_0783	APCC8_010100025598	CwatDRAFT_1540	cce_3667	PCC7424_0001	Cyan7425_0198	PCC8801_0003	Cy51472_0001	CY0110_20455	Cyan7822_0001	Cyan8802_0001	CPCC7001_8	FJSC11DRAFT_0124	gll1473	L8106_24775	MAE_22890	MC7420_6685	N9414_05205	Aazo_2080	Npun_F0001	OSCI_2310012	Pro0567	PMM0565	PMT1187	PMN2A_0001	PMT9312_0565	A9601_06211	P9515_06291	P9303_08301	NATL1_06201	P9301_05911	P9215_06461	P9211_05681	P9202_982	sll0848	SYNW1536	syc0449_d	sync_1933	SYNPCC7002_A0001	Syncc9902_0886	Syncc9605_0973	Synpcc7942_1100	CYB_0001	CYA_0001	SynRCC307_0831
Group 321	AM1_2415	all0888	Ava_4491	NIES39_E02570	AmaxDRAFT_0055	APCC8_010100016338	CwatDRAFT_1827	cce_0103	PCC7424_1014	Cyan7425_4885	PCC8801_4263	Cy51472_1160	CY0110_11322	Cyan7822_0018	Cyan8802_4323	CPCC7001_1572	FJSC11DRAFT_0772	gll0030	L8106_27047	MAE_02500	MC7420_963	N9414_13982	Aazo_4401	Npun_R1123	OSCI_870038	Pro1644	PMM1489	PMT1511	PMN2A_1020	PMT9312_1582	A9601_16931	P9515_16691	P9303_04321	NATL1_18901	P9301_16801	P9215_17581	P9211_16111	P9202_1806	slr0194	SYNW0609	syc0939_d	sync_2363	SYNPCC7002_A1269	Syncc9902_0601	Syncc9605_2071	Synpcc7942_0584	CYB_2038	CYA_2325	SynRCC307_1964
Group 322	AM1_3633	alr4169	Ava_0735	NIES39_E04400	AmaxDRAFT_3768	APCC8_010100020631	CwatDRAFT_4813	cce_1059	PCC7424_1783	Cyan7425_4552	PCC8801_3118	Cy51472_2105	CY0110_26308	Cyan7822_0057	Cyan8802_3002	CPCC7001_1270	FJSC11DRAFT_1226	gsl0787	L8106_17055	MAE_05560	MC7420_5349	N9414_13023	Aazo_2515	Npun_R4341	OSCI_3960012	Pro0895	PMM0823	PMT0824	PMN2A_0224	PMT9312_0977	A9601_10471	P9515_08981	P9303_13821	NATL1_08901	P9301_10471	P9215_10791	P9211_09441	P9202_1098	slr1886	SYNW0832	syc1342_c	sync_1202	SYNPCC7002_A0872	Syncc9902_0838	Syncc9605_1817	Synpcc7942_0164	CYB_0062	CYA_0580	SynRCC307_0982
Group 323	AM1_3436	alr4171	Ava_0733	NIES39_E04380	AmaxDRAFT_3770	APCC8_010100020641	CwatDRAFT_4815	cce_1057	PCC7424_1785	Cyan7425_4556	PCC8801_3120	Cy51472_2103	CY0110_26318	Cyan7822_0059	Cyan8802_3000	CPCC7001_1024	FJSC11DRAFT_1229	gll2939	L8106_17075	MAE_05540	MC7420_5513	N9414_13038	Aazo_2513	Npun_R4339	OSCI_3960014	Pro0893	PMM0821	PMT0825	PMN2A_0222	PMT9312_0979	A9601_10491	P9515_08961	P9303_13811	NATL1_08881	P9301_10491	P9215_10821	P9211_09461	P9202_556	sll0585	SYNW0834	syc1340_c	sync_1200	SYNPCC7002_A1090	Syncc9902_0840	Syncc9605_1815	Synpcc7942_0166	CYB_1038	CYA_0931	SynRCC307_0984
Group 324	AM1_4810	all4450	Ava_1322	NIES39_E01890	AmaxDRAFT_5443	APCC8_010100016670	CwatDRAFT_2160	cce_3346	PCC7424_1229	Cyan7425_0901	PCC8801_1668	Cy51472_4321	CY0110_11902	Cyan7822_0063	Cyan8802_1686	CPCC7001_677	FJSC11DRAFT_0116	gll1616	L8106_11852	MAE_46880	MC7420_163	N9414_00435	Aazo_5174	Npun_R4939	OSCI_4130037	Pro0969	PMM0868	PMT0741	PMN2A_0341	PMT9312_0933	A9601_09941	P9515_09491	P9303_14771	NATL1_10141	P9301_09921	P9215_10251	P9211_08961	P9202_1686	sll1290	SYNW1224	syc0425_c	sync_1336	SYNPCC7002_A0574	Syncc9902_1138	Syncc9605_1336	Synpcc7942_1124	CYB_2552	CYA_1213	SynRCC307_1226
Group 325	AM1_4909	alr0096	Ava_1469	NIES39_N00440	AmaxDRAFT_3281	APCC8_010100001339	CwatDRAFT_5051	cce_2465	PCC7424_1227	Cyan7425_4840	PCC8801_0374	Cy51472_3472	CY0110_02124	Cyan7822_0065	Cyan8802_0383	CPCC7001_695	FJSC11DRAFT_3099	gll0753	L8106_18557	MAE_00010	MC7420_6737	N9414_08370	Aazo_0858	Npun_R1834	OSCI_2890003	Pro1042	PMM0618	PMT0392	PMN2A_0055	PMT9312_0618	A9601_06741	P9515_06831	P9303_18951	NATL1_06761	P9301_06441	P9215_07001	P9211_10311	P9202_1016	slr0611	SYNW1011	syc1741_c	sync_1551	SYNPCC7002_A0580	Syncc9902_1320	Syncc9605_1137	Synpcc7942_2362	CYB_0451	CYA_2276	SynRCC307_1159
Group 326	AM1_2049	all1368	Ava_4017	NIES39_O01400	AmaxDRAFT_3894	APCC8_010100008528	CwatDRAFT_6518	cce_0309	PCC7424_3570	Cyan7425_3947	PCC8801_1502	Cy51472_1368	CY0110_29534	Cyan7822_0076	Cyan8802_1529	CPCC7001_1189	FJSC11DRAFT_3109	glr0407	L8106_22139	MAE_00320	MC7420_926	N9414_17388	Aazo_2143	Npun_F4990	OSCI_990023	Pro1140	PMM1060	PMT1128	PMN2A_0692	PMT9312_1071	A9601_11651	P9515_11501	P9303_09111	NATL1_15261	P9301_11661	P9215_11951	P9211_11301	P9202_1113	slr0084	SYNW0723	syc2467_c	sync_0969	SYNPCC7002_A2529	Syncc9902_0719	Syncc9605_1946	Synpcc7942_1481	CYB_0889	CYA_0969	SynRCC307_0736
Group 327	AM1_4216	alr1240	Ava_0549	NIES39_D02610	AmaxDRAFT_0426	APCC8_010100022535	CwatDRAFT_1835	cce_0113	PCC7424_3422	Cyan7425_4503	PCC8801_1518	Cy51472_1173	CY0110_07174	Cyan7822_0095	Cyan8802_1545	CPCC7001_829	FJSC11DRAFT_1680	gll1448	L8106_21894	MAE_23880	MC7420_183	N9414_01959	Aazo_1800	Npun_F6222	OSCI_2070007	Pro0988	PMM0847	PMT0766	PMN2A_0360	PMT9312_0953	A9601_10221	P9515_09231	P9303_14471	NATL1_10421	P9301_10211	P9215_10541	P9211_09151	P9202_662	sll1910	SYNW1202	syc2184_d	sync_1309	SYNPCC7002_A1543	Syncc9902_1161	Syncc9605_1314	Synpcc7942_1911	CYB_2525	CYA_0181	SynRCC307_1480
Group 328	AM1_2634	all4887	Ava_2157	NIES39_A04310	AmaxDRAFT_1944	APCC8_010100010946	CwatDRAFT_1880	cce_4417	PCC7424_3429	Cyan7425_5242	PCC8801_2338	Cy51472_0714	CY0110_02404	Cyan7822_0102	Cyan8802_2389	CPCC7001_1122	FJSC11DRAFT_2473	gll3487	L8106_00585	MAE_14460	MC7420_6911	N9414_04195	Aazo_3801	Npun_F0489	OSCI_3510045	Pro1112	PMM1084	PMT1066	PMN2A_0665	PMT9312_1095	A9601_11901	P9515_11741	P9303_09861	NATL1_14971	P9301_11911	P9215_12201	P9211_11021	P9202_524	sll1683	SYNW0944	syc0823_d	sync_1022	SYNPCC7002_A1159	Syncc9902_1380	Syncc9605_1621	Synpcc7942_0707	CYB_0482	CYA_1002	SynRCC307_0782
Group 329	AM1_1155	all3875	Ava_1818	NIES39_A04290	AmaxDRAFT_1946	APCC8_010100010936	CwatDRAFT_2764	cce_4267	PCC7424_3431	Cyan7425_2080	PCC8801_2232	Cy51472_0574	CY0110_15245	Cyan7822_0104	Cyan8802_2286	CPCC7001_12	FJSC11DRAFT_2791	gll1396	L8106_00595	MAE_55360	MC7420_6926	N9414_09726	Aazo_1182	Npun_R5818	OSCI_3530029	Pro1111	PMM1085	PMT1065	PMN2A_0664	PMT9312_1096	A9601_11911	P9515_11751	P9303_09871	NATL1_14961	P9301_11921	P9215_12211	P9211_11011	P9202_795	slr1369	SYNW0942	syc1121_d	sync_1023	SYNPCC7002_A2479	Syncc9902_1385	Syncc9605_1623	Synpcc7942_0394	CYB_0300	CYA_0516	SynRCC307_0784
Group 330	AM1_2043	alr2780	Ava_0030	NIES39_K05100	AmaxDRAFT_2620	APCC8_010100024453	CwatDRAFT_4636	cce_1235	PCC7424_3437	Cyan7425_3274	PCC8801_0846	Cy51472_2272	CY0110_23516	Cyan7822_0107	Cyan8802_0873	CPCC7001_1114	FJSC11DRAFT_3942	glr3198	L8106_05276	MAE_56630	MC7420_4610	N9414_02099	Aazo_2193	Npun_R4571	OSCI_3280016	Pro0432	PMM0436	PMT1353	PMN2A_1768	PMT9312_0435	A9601_04911	P9515_04981	P9303_06301	NATL1_04911	P9301_04601	P9215_05151	P9211_04331	P9202_225	slr2058	SYNW1872	syc0139_c	sync_2114	SYNPCC7002_A2546	Syncc9902_1765	Syncc9605_0597	Synpcc7942_1416	CYB_2358	CYA_0561	SynRCC307_0660
Group 331	AM1_5555	all2315	Ava_0133	NIES39_K02910	AmaxDRAFT_4311	APCC8_010100027473	CwatDRAFT_4730	cce_2120	PCC7424_2051	Cyan7425_1343	PCC8801_0991	Cy51472_3137	CY0110_25596	Cyan7822_0132	Cyan8802_1020	CPCC7001_1879	FJSC11DRAFT_1908	gll2657	L8106_28096	MAE_09700	MC7420_1455	N9414_20190	Aazo_0343	Npun_F3618	OSCI_4010022	Pro1389	PMM1315	PMT0313	PMN2A_0881	PMT9312_1412	A9601_15141	P9515_14761	P9303_20051	NATL1_17361	P9301_15011	P9215_15441	P9211_13631	P9202_1689	sll1363	SYNW1650	syc0010_c	sync_0725	SYNPCC7002_A1278	Syncc9902_1550	Syncc9605_0839	Synpcc7942_1552	CYB_1789	CYA_0246	SynRCC307_0594
Group 332	AM1_3782	alr3357	Ava_3205	NIES39_J01320	AmaxDRAFT_4741	APCC8_010100013210	CwatDRAFT_5174	cce_2940	PCC7424_3044	Cyan7425_2351	PCC8801_3820	Cy51472_3926	CY0110_12577	Cyan7822_0139	Cyan8802_3870	CPCC7001_172	FJSC11DRAFT_1367	gll2384	L8106_17747	MAE_53870	MC7420_3157	N9414_16971	Aazo_3886	Npun_F4975	OSCI_1600003	Pro1010	PMM0681	PMT0666	PMN2A_0115	PMT9312_0681	A9601_07361	P9515_07541	P9303_15581	NATL1_07411	P9301_07341	P9215_07661	P9211_07961	P9202_239	slr0351	SYNW1311	syc0458_c	sync_1431	SYNPCC7002_A0702	Syncc9902_1049	Syncc9605_1451	Synpcc7942_1091	CYB_2336	CYA_1998	SynRCC307_1423
Group 333	AM1_4421	all2436	Ava_0247	NIES39_K04250	AmaxDRAFT_5510	APCC8_010100023951	CwatDRAFT_4089	cce_4152	PCC7424_3043	Cyan7425_0961	PCC8801_1822	Cy51472_0468	CY0110_06934	Cyan7822_0140	Cyan8802_1847	CPCC7001_2676	FJSC11DRAFT_1296	gll1928	L8106_24030	MAE_37270	MC7420_6600	N9414_03708	Aazo_5000	Npun_F3458	OSCI_410013	Pro1852	PMM1688	PMT2216	PMN2A_1290	PMT9312_1781	A9601_18981	P9515_18791	P9303_29551	NATL1_21621	P9301_18791	P9215_19611	P9211_18201	P9202_504	slr1720	SYNW2426	syc0240_c	sync_2854	SYNPCC7002_A0422	Syncc9902_2233	Syncc9605_2595	Synpcc7942_1313	CYB_1161	CYA_1681	SynRCC307_2438
Group 334	AM1_3880	alr1348	Ava_5043	NIES39_A07250	AmaxDRAFT_0801	APCC8_010100025498	CwatDRAFT_3229	cce_3180	PCC7424_2931	Cyan7425_3868	PCC8801_1640	Cy51472_4165	CY0110_10897	Cyan7822_0157	Cyan8802_1667	CPCC7001_1592	FJSC11DRAFT_1137	glr1848	L8106_12160	MAE_17290	MC7420_1100	N9414_14192	Aazo_5022	Npun_F0818	OSCI_4020024	Pro0830	PMM0758	PMT0579	PMN2A_0162	PMT9312_0766	A9601_08201	P9515_08251	P9303_16711	NATL1_07941	P9301_08181	P9215_08521	P9211_10051	P9202_835	slr0963	SYNW1095	syc1478_c	sync_1280	SYNPCC7002_A2629	Syncc9902_1242	Syncc9605_1227	Synpcc7942_0019	CYB_0180	CYA_0952	SynRCC307_1269
Group 335	AM1_2931	alr4075	Ava_3145	NIES39_N00660	AmaxDRAFT_3426	APCC8_010100001229	CwatDRAFT_1269	cce_1600	PCC7424_2940	Cyan7425_0943	PCC8801_1208	Cy51472_2632	CY0110_00035	Cyan7822_0162	Cyan8802_1237	CPCC7001_2216	FJSC11DRAFT_2680	glr1449	L8106_18467	MAE_54430	MC7420_533	N9414_10028	Aazo_0638	Npun_F5207	OSCI_4030008	Pro1718	PMM1564	PMT1725	PMN2A_1135	PMT9312_1656	A9601_17711	P9515_17511	P9303_22951	NATL1_20091	P9301_17551	P9215_18361	P9211_16831	P9202_1893	slr1495	SYNW2059	syc0869_d	sync_0446	SYNPCC7002_A1236	Syncc9902_1946	Syncc9605_0384	Synpcc7942_0659	CYB_2646	CYA_1145	SynRCC307_2108
Group 336	AM1_3787	all1759	Ava_0277	NIES39_C00760	AmaxDRAFT_3019	APCC8_010100003274	CwatDRAFT_1403	cce_3928	PCC7424_5042	Cyan7425_2324	PCC8801_3759	Cy51472_0249	CY0110_25001	Cyan7822_0167	Cyan8802_3808	CPCC7001_960	FJSC11DRAFT_4239	glr0251	L8106_12645	MAE_04680	MC7420_5932	N9414_18740	Aazo_1588	Npun_F0081	OSCI_3630006	Pro0010	PMM0010	PMT0011	PMN2A_1337	PMT9312_0010	A9601_00091	P9515_00091	P9303_00101	NATL1_00091	P9301_00091	P9215_00091	P9211_00091	P9202_1596	slr2102	SYNW0011	syc1632_c	sync_0011	SYNPCC7002_A2793	Syncc9902_0011	Syncc9605_0011	Synpcc7942_2472	CYB_0312	CYA_0759	SynRCC307_0011
Group 337	AM1_3786	all1760	Ava_0276	NIES39_C00750	AmaxDRAFT_3020	APCC8_010100003269	CwatDRAFT_4742	cce_1623	PCC7424_5041	Cyan7425_4342	PCC8801_1452	Cy51472_2655	CY0110_03864	Cyan7822_0169	Cyan8802_1478	CPCC7001_1025	FJSC11DRAFT_4238	gll1336	L8106_09621	MAE_23230	MC7420_5824	N9414_18745	Aazo_1589	Npun_F0080	OSCI_3630005	Pro0009	PMM0009	PMT0010	PMN2A_1336	PMT9312_0009	A9601_00081	P9515_00081	P9303_00091	NATL1_00081	P9301_00081	P9215_00081	P9211_00081	P9202_761	sll0271	SYNW0010	syc1633_c	sync_0010	SYNPCC7002_A0931	Syncc9902_0010	Syncc9605_0010	Synpcc7942_2471	CYB_2099	CYA_0350	SynRCC307_0010
Group 338	AM1_2637	alr1602	Ava_4215	NIES39_K00710	AmaxDRAFT_1053	APCC8_010100019207	CwatDRAFT_2823	cce_4743	PCC7424_5038	Cyan7425_2709	PCC8801_1455	Cy51472_1036	CY0110_23056	Cyan7822_0172	Cyan8802_1481	CPCC7001_832	FJSC11DRAFT_2114	glr3180	L8106_16734	MAE_11250	MC7420_5787	N9414_15327	Aazo_1522	Npun_R2520	OSCI_410019	Pro0844	PMM0771	PMT0564	PMN2A_0177	PMT9312_0779	A9601_08331	P9515_08121	P9303_16881	NATL1_08091	P9301_08311	P9215_08651	P9211_09911	P9202_981	sll1479	SYNW1120	syc0992_c	sync_1689	SYNPCC7002_A0928	Syncc9902_1225	Syncc9605_1257	Synpcc7942_0529	CYB_2885	CYA_1259	SynRCC307_1251
Group 339	AM1_1675	all3374	Ava_3391	NIES39_Q00990	AmaxDRAFT_1757	APCC8_010100027953	CwatDRAFT_1897	cce_2613	PCC7424_5273	Cyan7425_2248	PCC8801_1094	Cy51472_3616	CY0110_00625	Cyan7822_0183	Cyan8802_1123	CPCC7001_955	FJSC11DRAFT_2491	gll2405	L8106_03654	MAE_02480	MC7420_5498	N9414_24218	Aazo_1772	Npun_R6169	OSCI_2780018	Pro1728	PMM1573	PMT1715	PMN2A_1145	PMT9312_1665	A9601_17801	P9515_17601	P9303_22781	NATL1_20191	P9301_17641	P9215_18451	P9211_16931	P9202_49	sll1277	SYNW2049	syc1848_d	sync_0457	SYNPCC7002_A2277	Syncc9902_1935	Syncc9605_0394	Synpcc7942_2250	CYB_2719	CYA_2022	SynRCC307_2092
Group 340	AM1_2697	alr4094	Ava_0810	NIES39_C03210	AmaxDRAFT_5315	APCC8_010100004198	CwatDRAFT_6161	cce_0154	PCC7424_3107	Cyan7425_1446	PCC8801_0681	Cy51472_1214	CY0110_21420	Cyan7822_1479	Cyan8802_0708	CPCC7001_2110	FJSC11DRAFT_1430	glr3503	L8106_00855	MAE_42940	MC7420_1675	N9414_12061	Aazo_4817	Npun_R1623	OSCI_270010	Pro0096	PMM0082	PMT1625	PMN2A_1446	PMT9312_0085	A9601_00951	P9515_00921	P9303_02581	NATL1_01471	P9301_00941	P9215_00951	P9211_00911	P9202_1080	slr1743	SYNW2165	syc1598_c	sync_2511	SYNPCC7002_A2120	Syncc9902_0383	Syncc9605_2310	Synpcc7942_2508	CYB_1748	CYA_0862	SynRCC307_0389
Group 341	AM1_5514	all0844	Ava_4448	NIES39_J03930	AmaxDRAFT_4619	APCC8_010100007646	CwatDRAFT_1136	cce_1754	PCC7424_4490	Cyan7425_3516	PCC8801_3654	Cy51472_2781	CY0110_30056	Cyan7822_0207	Cyan8802_3708	CPCC7001_1811	FJSC11DRAFT_3914	gll0538	L8106_14740	MAE_06880	MC7420_2594	N9414_20810	Aazo_1919	Npun_F4317	OSCI_1090012	Pro0281	PMM0250	PMT1835	PMN2A_1616	PMT9312_0252	A9601_02721	P9515_02831	P9303_24601	NATL1_03281	P9301_02731	P9215_02731	P9211_02751	P9202_619	slr0922	SYNW0271	syc1286_c	sync_0312	SYNPCC7002_A2249	Syncc9902_2079	Syncc9605_0265	Synpcc7942_0227	CYB_0725	CYA_1253	SynRCC307_2340
Group 342	AM1_4449	all2452	Ava_0384	NIES39_L01880	AmaxDRAFT_1528	APCC8_010100007256	CwatDRAFT_2936	cce_2959	PCC7424_3951	Cyan7425_1418	PCC8801_0754	Cy51472_3945	CY0110_29464	Cyan7822_0237	Cyan8802_0780	CPCC7001_88	FJSC11DRAFT_3112	glr3039	L8106_14095	MAE_19230	MC7420_7508	N9414_09076	Aazo_1959	Npun_R0131	OSCI_3330018	Pro0459	PMM0461	PMT1323	PMN2A_1793	PMT9312_0461	A9601_05171	P9515_05251	P9303_06641	NATL1_05161	P9301_04861	P9215_05411	P9211_04621	P9202_1517	sll1317	SYNW1842	syc0319_d	sync_2148	SYNPCC7002_A1910	Syncc9902_1735	Syncc9605_0627	Synpcc7942_1231	CYB_1621	CYA_1404	SynRCC307_0703
Group 343	AM1_3575	alr2762	Ava_0014	NIES39_Q02430	AmaxDRAFT_5700	APCC8_010100014675	CwatDRAFT_1727	cce_3967	PCC7424_1320	Cyan7425_4474	PCC8801_2654	Cy51472_0286	CY0110_27650	Cyan7822_0245	Cyan8802_3450	CPCC7001_2526	FJSC11DRAFT_2919	gll4416	L8106_18851	MAE_25780	MC7420_3088	N9414_11144	Aazo_3355	Npun_R5096	OSCI_2570012	Pro1074	PMM0588	PMT0439	PMN2A_0024	PMT9312_0588	A9601_06431	P9515_06531	P9303_18421	NATL1_06441	P9301_06141	P9215_06701	P9211_10631	P9202_423	sll1702	SYNW1489	syc2307_d	sync_1881	SYNPCC7002_A0604	Syncc9902_0924	Syncc9605_1023	Synpcc7942_1786	CYB_0882	CYA_0965	SynRCC307_0923
Group 345	AM1_0858	alr2458	Ava_0390	NIES39_E02910	AmaxDRAFT_0090	APCC8_010100016158	CwatDRAFT_4397	cce_3719	PCC7424_0862	Cyan7425_0681	PCC8801_0897	Cy51472_0053	CY0110_25221	Cyan7822_0264	Cyan8802_0923	CPCC7001_221	FJSC11DRAFT_2402	glr3818	L8106_10126	MAE_48820	MC7420_3309	N9414_08205	Aazo_0412	Npun_F5633	OSCI_4100012	Pro1681	PMM1527	PMT1763	PMN2A_1098	PMT9312_1620	A9601_17351	P9515_17091	P9303_23341	NATL1_19731	P9301_17191	P9215_17991	P9211_16471	P9202_255	slr0827	SYNW2098	syc1896_d	sync_0406	SYNPCC7002_A2489	Syncc9902_1986	Syncc9605_0345	Synpcc7942_2201	CYB_0655	CYA_1462	SynRCC307_2147
Group 346	AM1_2621	alr4853	Ava_2127	NIES39_C02340	AmaxDRAFT_4793	APCC8_010100003836	CwatDRAFT_2196	cce_2693	PCC7424_4784	Cyan7425_4061	PCC8801_2331	Cy51472_3695	CY0110_22879	Cyan7822_0269	Cyan8802_2382	CPCC7001_2478	FJSC11DRAFT_2441	glr2600	L8106_07931	MAE_35390	MC7420_7050	N9414_03161	Aazo_5177	Npun_R0187	OSCI_1140011	Pro1018	PMM0674	PMT0779	PMN2A_0106	PMT9312_0674	A9601_07291	P9515_07471	P9303_14321	NATL1_07311	P9301_07271	P9215_07591	P9211_07871	P9202_845	sll0402	SYNW1171	syc1565_c	sync_1671	SYNPCC7002_A0512	Syncc9902_1182	Syncc9605_1295	Synpcc7942_2545	CYB_1878	CYA_0815	SynRCC307_1458
Group 347	AM1_3693	all2381	Ava_0199	NIES39_B00970	AmaxDRAFT_1409	APCC8_010100006719	CwatDRAFT_5405	cce_2778	PCC7424_0678	Cyan7425_3177	PCC8801_3431	Cy51472_3777	CY0110_26547	Cyan7822_0277	Cyan8802_2685	CPCC7001_2336	FJSC11DRAFT_3287	gll0842	L8106_07826	MAE_55300	MC7420_6017	N9414_04985	Aazo_4789	Npun_R0497	OSCI_90019	Pro0135	PMM0114	PMT1967	PMN2A_1483	PMT9312_0117	A9601_01321	P9515_01281	P9303_26201	NATL1_01881	P9301_01311	P9215_01321	P9211_01301	P9202_290	slr0941	SYNW2212	syc2496_c	sync_2567	SYNPCC7002_A2637	Syncc9902_0336	Syncc9605_2355	Synpcc7942_1511	CYB_1323	CYA_2293	SynRCC307_0276
Group 348	AM1_4245	alr2377	Ava_0196	NIES39_E01490	AmaxDRAFT_2262	APCC8_010100016895	CwatDRAFT_2173	cce_3359	PCC7424_3640	Cyan7425_2747	PCC8801_1628	Cy51472_4334	CY0110_11932	Cyan7822_0287	Cyan8802_1655	CPCC7001_2028	FJSC11DRAFT_3289	glr1772	L8106_16624	MAE_57120	MC7420_7169	N9414_05005	Aazo_3857	Npun_F0495	OSCI_3220014	Pro1259	PMM1160	PMT1183	PMN2A_0771	PMT9312_1259	A9601_13371	P9515_13271	P9303_08361	NATL1_16121	P9301_13521	P9215_13661	P9211_12371	P9202_1008	slr0618	SYNW1704	syc1301_c	sync_0893	SYNPCC7002_A1650	Syncc9902_1596	Syncc9605_0766	Synpcc7942_0211	CYB_2173	CYA_2678	SynRCC307_1699
Group 349	AM1_4053	all0129	Ava_1498	NIES39_H00910	AmaxDRAFT_5331	APCC8_010100020031	CwatDRAFT_6453	cce_0298	PCC7424_3637	Cyan7425_3742	PCC8801_1936	Cy51472_1356	CY0110_04668	Cyan7822_0290	Cyan8802_1963	CPCC7001_641	FJSC11DRAFT_1383	gll4162	L8106_19376	MAE_14910	MC7420_1692	N9414_03001	Aazo_5207	Npun_F3659	OSCI_3770003	Pro0150	PMM0128	PMT1988	PMN2A_1494	PMT9312_0130	A9601_01451	P9515_01561	P9303_26471	NATL1_02001	P9301_01471	P9215_01451	P9211_01421	P9202_976	slr0115	SYNW2236	syc1409_d	sync_2591	SYNPCC7002_A1308	Syncc9902_0314	Syncc9605_2378	Synpcc7942_0095	CYB_0249	CYA_1892	SynRCC307_0256
Group 350	AM1_4052	alr0489	Ava_2902	NIES39_O07080	AmaxDRAFT_1661	APCC8_010100004580	CwatDRAFT_5896	cce_2335	PCC7424_0320	Cyan7425_3743	PCC8801_1286	Cy51472_3345	CY0110_27014	Cyan7822_0298	Cyan8802_1315	CPCC7001_75	FJSC11DRAFT_1990	gll2595	L8106_20113	MAE_13000	MC7420_6219	N9414_22993	Aazo_4420	Npun_R1696	OSCI_1040001	Pro1621	PMM1467	PMT1487	PMN2A_0998	PMT9312_1560	A9601_16691	P9515_16471	P9303_04601	NATL1_18671	P9301_16571	P9215_17351	P9211_15871	P9202_634	slr0451	SYNW0636	syc0229_d	sync_2337	SYNPCC7002_A2252	Syncc9902_0627	Syncc9605_2042	Synpcc7942_1324	CYB_2416	CYA_2653	SynRCC307_1923
Group 351	AM1_4049	alr3863	Ava_1833	NIES39_J05940	AmaxDRAFT_3495	APCC8_010100019556	CwatDRAFT_5108	cce_3022	PCC7424_3964	Cyan7425_3995	PCC8801_0406	Cy51472_4007	CY0110_11372	Cyan7822_0325	Cyan8802_0416	CPCC7001_1358	FJSC11DRAFT_1634	glr2043	L8106_08306	MAE_52770	MC7420_2275	N9414_03016	Aazo_0782	Npun_R5256	OSCI_3400039	Pro1715	PMM1561	PMT1728	PMN2A_1132	PMT9312_1653	A9601_17681	P9515_17431	P9303_22981	NATL1_20061	P9301_17521	P9215_18331	P9211_16801	P9202_805	sll0295	SYNW2063	syc0897_c	sync_0442	SYNPCC7002_A2243	Syncc9902_1950	Syncc9605_0380	Synpcc7942_0627	CYB_1472	CYA_1483	SynRCC307_2112
Group 352	AM1_0918	alr3297	Ava_4956	NIES39_A01720	AmaxDRAFT_5381	APCC8_010100009721	CwatDRAFT_5303	cce_2371	PCC7424_4979	Cyan7425_5012	PCC8801_4346	Cy51472_3379	CY0110_08131	Cyan7822_0345	Cyan8802_4408	CPCC7001_2288	FJSC11DRAFT_2304	glr0874	L8106_06539	MAE_13310	MC7420_2247	N9414_15977	Aazo_2962	Npun_F6444	OSCI_3490041	Pro0991	PMM0845	PMT0769	PMN2A_0363	PMT9312_0955	A9601_10241	P9515_09211	P9303_14441	NATL1_10451	P9301_10231	P9215_10561	P9211_09181	P9202_1507	sll0272	SYNW1199	syc2187_d	sync_1305	SYNPCC7002_A0904	Syncc9902_1164	Syncc9605_1311	Synpcc7942_1908	CYB_0645	CYA_2070	SynRCC307_1477
Group 353	AM1_3653	alr4576	Ava_2476	NIES39_A02620	AmaxDRAFT_2803	APCC8_010100010026	CwatDRAFT_4911	cce_4351	PCC7424_4972	Cyan7425_1530	PCC8801_0143	Cy51472_0652	CY0110_07554	Cyan7822_0355	Cyan8802_0140	CPCC7001_938	FJSC11DRAFT_2614	glr4030	L8106_24600	MAE_00160	MC7420_6710	N9414_24023	Aazo_2329	Npun_R0890	OSCI_3200018	Pro1031	PMM0914	PMT0594	PMN2A_0147	PMT9312_0886	A9601_09471	P9515_09971	P9303_16541	NATL1_07791	P9301_09451	P9215_09771	P9211_10201	P9202_1030	slr1365	SYNW1080	syc2364_d	sync_1560	SYNPCC7002_A0310	Syncc9902_1257	Syncc9605_1212	Synpcc7942_1727	CYB_2460	CYA_2767	SynRCC307_1288
Group 354	AM1_4064	all3970	Ava_1731	NIES39_H00580	AmaxDRAFT_3243	APCC8_010100020191	CwatDRAFT_3216	cce_1268	PCC7424_5194	Cyan7425_1364	PCC8801_2355	Cy51472_2303	CY0110_25741	Cyan7822_0360	Cyan8802_2405	CPCC7001_2572	FJSC11DRAFT_4273	gll0656	L8106_04461	MAE_02870	MC7420_2241	N9414_00705	Aazo_2727	Npun_F4036	OSCI_3520034	Pro0880	PMM0802	PMT0504	PMN2A_0210	PMT9312_0810	A9601_08661	P9515_07791	P9303_17641	NATL1_08421	P9301_08631	P9215_08971	P9211_09581	P9202_1337	slr1822	SYNW1342	syc1071_d	sync_1850	SYNPCC7002_A2455	Syncc9902_1009	Syncc9605_1489	Synpcc7942_0447	CYB_0991	CYA_0912	SynRCC307_1045
Group 356	AM1_3535	alr4888	Ava_2159	NIES39_B01110	AmaxDRAFT_5690	APCC8_010100002869	CwatDRAFT_4179	cce_2013	PCC7424_0060	Cyan7425_0781	PCC8801_4383	Cy51472_3035	CY0110_04433	Cyan7822_0382	Cyan8802_4445	CPCC7001_2190	FJSC11DRAFT_1866	glr4287	L8106_07991	MAE_09030	MC7420_6078	N9414_16117	Aazo_1936	Npun_R1620	OSCI_440002	Pro0529	PMM0529	PMT1234	PMN2A_1860	PMT9312_0529	A9601_05851	P9515_05931	P9303_07741	NATL1_05851	P9301_05551	P9215_06101	P9211_05321	P9202_747	sll2002	SYNW1741	syc0047_c	sync_1994	SYNPCC7002_A1122	Syncc9902_1638	Syncc9605_0725	Synpcc7942_1590	CYB_1137	CYA_1247	SynRCC307_1589
Group 357	AM1_1539	alr3441	Ava_3466	NIES39_L01300	AmaxDRAFT_4345	APCC8_010100027293	CwatDRAFT_0967	cce_1954	PCC7424_0359	Cyan7425_3666	PCC8801_2892	Cy51472_2971	CY0110_26228	Cyan7822_0387	Cyan8802_3204	CPCC7001_2354	FJSC11DRAFT_4150	glr0215	L8106_00335	MAE_53860	MC7420_7804	N9414_06999	Aazo_3531	Npun_R4932	OSCI_3460042	Pro0545	PMM0544	PMT1216	PMN2A_1874	PMT9312_0544	A9601_06001	P9515_06081	P9303_07941	NATL1_05991	P9301_05701	P9215_06251	P9211_05461	P9202_1888	slr0772	SYNW1724	syc2256_d	sync_1974	SYNPCC7002_A1652	Syncc9902_1620	Syncc9605_0746	Synpcc7942_1838	CYB_2193	CYA_0895	SynRCC307_1565
Group 358	AM1_4234	alr4798	Ava_2068	NIES39_M01900	AmaxDRAFT_5459	APCC8_010100002159	CwatDRAFT_0464	cce_4370	PCC7424_0369	Cyan7425_1848	PCC8801_4385	Cy51472_0670	CY0110_26959	Cyan7822_0392	Cyan8802_4448	CPCC7001_1103	FJSC11DRAFT_0534	glr2933	L8106_07059	MAE_02090	MC7420_6265	N9414_06584	Aazo_4888	Npun_R5563	OSCI_3560019	Pro1875	PMM1707	PMT2261	PMN2A_1317	PMT9312_1800	A9601_19171	P9515_18981	P9303_30091	NATL1_21901	P9301_18981	P9215_19801	P9211_18441	P9202_1019	slr0585	SYNW2513	syc1488_c	sync_2928	SYNPCC7002_A2806	Syncc9902_2308	Syncc9605_2679	Synpcc7942_0009	CYB_1752	CYA_0710	SynRCC307_2522
Group 359	AM1_4646	alr3455	Ava_3477	NIES39_H00840	AmaxDRAFT_5325	APCC8_010100020061	CwatDRAFT_0566	cce_2476	PCC7424_3020	Cyan7425_1260	PCC8801_3350	Cy51472_3481	CY0110_02179	Cyan7822_0409	Cyan8802_2767	CPCC7001_718	FJSC11DRAFT_4316	glr1992	L8106_28341	MAE_38860	MC7420_6717	N9414_05674	Aazo_1992	Npun_F3647	OSCI_1050009	Pro0364	PMM0322	PMT1652	PMN2A_1699	PMT9312_0328	A9601_03461	P9515_03541	P9303_21881	NATL1_04141	P9301_03481	P9215_03471	P9211_03581	P9202_1873	sll0288	SYNW1970	syc2095_d	sync_0546	SYNPCC7002_A0513	Syncc9902_1852	Syncc9605_0482	Synpcc7942_2001	CYB_0316	CYA_1264	SynRCC307_0441
Group 360	AM1_4645	alr3456	Ava_3478	NIES39_H00830	AmaxDRAFT_5324	APCC8_010100020066	CwatDRAFT_0567	cce_2475	PCC7424_3019	Cyan7425_1259	PCC8801_3349	Cy51472_3480	CY0110_02174	Cyan7822_0410	Cyan8802_2768	CPCC7001_1870	FJSC11DRAFT_4317	glr1993	L8106_28346	MAE_38850	MC7420_6689	N9414_05669	Aazo_1993	Npun_F3648	OSCI_940001	Pro0363	PMM0321	PMT1653	PMN2A_1698	PMT9312_0327	A9601_03451	P9515_03531	P9303_21891	NATL1_04131	P9301_03471	P9215_03461	P9211_03571	P9202_91	sll0289	SYNW1971	syc0644_c	sync_0545	SYNPCC7002_A0514	Syncc9902_1853	Syncc9605_0481	Synpcc7942_0896	CYB_0317	CYA_1265	SynRCC307_0437
Group 361	AM1_4644	asr3457	Ava_3479	NIES39_H00820	AmaxDRAFT_5323	APCC8_010100020071	CwatDRAFT_0568	cce_2473	PCC7424_3018	Cyan7425_1258	PCC8801_3348	Cy51472_3479	CY0110_02169	Cyan7822_0411	Cyan8802_2769	CPCC7001_1255	FJSC11DRAFT_4318	gsr1994	L8106_28356	MAE_38840	MC7420_6797	N9414_05664	Aazo_1994	Npun_F3649	OSCI_940003	Pro0362	PMM0320	PMT1654	PMN2A_1697	PMT9312_0326	A9601_03441	P9515_03521	P9303_21901	NATL1_04121	P9301_03461	P9215_03451	P9211_03561	P9202_666	ssl0546	SYNW1972	syc0643_c	sync_0544	SYNPCC7002_A0515	Syncc9902_1854	Syncc9605_0480	Synpcc7942_0897	CYB_0318	CYA_1266	SynRCC307_0436
Group 362	AM1_4907	all0152	Ava_1519	NIES39_A01170	AmaxDRAFT_4034	APCC8_010100009471	CwatDRAFT_6292	cce_0199	PCC7424_0648	Cyan7425_0970	PCC8801_0454	Cy51472_1254	CY0110_01734	Cyan7822_0578	Cyan8802_0467	CPCC7001_2586	FJSC11DRAFT_1725	glr1714	L8106_28466	MAE_48880	MC7420_1902	N9414_03638	Aazo_3280	Npun_F6313	OSCI_990018	Pro1146	PMM1055	PMT1135	PMN2A_0698	PMT9312_1066	A9601_11601	P9515_11461	P9303_08951	NATL1_15321	P9301_11611	P9215_11901	P9211_11361	P9202_655	slr1030	SYNW0716	syc0940_c	sync_0962	SYNPCC7002_A2256	Syncc9902_0713	Syncc9605_1952	Synpcc7942_0583	CYB_0107	CYA_1936	SynRCC307_0729
Group 363	AM1_4581	all4699	Ava_1967	NIES39_C02890	AmaxDRAFT_4654	APCC8_010100004093	CwatDRAFT_5189	cce_0054	PCC7424_4345	Cyan7425_2585	PCC8801_1165	Cy51472_1113	CY0110_27815	Cyan7822_0586	Cyan8802_1192	CPCC7001_1000	FJSC11DRAFT_1322	gll4393	L8106_05715	MAE_61870	MC7420_3239	N9414_20135	Aazo_0904	Npun_F3951	OSCI_2920017	Pro0458	PMM0460	PMT1324	PMN2A_1792	PMT9312_0460	A9601_05161	P9515_05241	P9303_06631	NATL1_05151	P9301_04851	P9215_05401	P9211_04611	P9202_1085	sll1187	SYNW1843	syc0320_d	sync_2147	SYNPCC7002_A1562	Syncc9902_1736	Syncc9605_0626	Synpcc7942_1230	CYB_1960	CYA_1091	SynRCC307_0702
Group 364	AM1_4663	alr3079	Ava_0830	NIES39_A01210	AmaxDRAFT_4030	APCC8_010100009491	CwatDRAFT_3502	cce_4608	PCC7424_2066	Cyan7425_2533	PCC8801_3965	Cy51472_0907	CY0110_07024	Cyan7822_0655	Cyan8802_4010	CPCC7001_1618	FJSC11DRAFT_0995	gll2228	L8106_07761	MAE_14510	MC7420_7359	N9414_00655	Aazo_2722	Npun_F4046	OSCI_3520040	Pro0081	PMM0068	PMT1601	PMN2A_1431	PMT9312_0070	A9601_00801	P9515_00771	P9303_03091	NATL1_01321	P9301_00791	P9215_00801	P9211_00761	P9202_1529	slr1549	SYNW0324	syc0213_d	sync_2473	SYNPCC7002_A2348	Syncc9902_0409	Syncc9605_2274	Synpcc7942_1340	CYB_2769	CYA_0120	SynRCC307_0355
Group 365	AM1_1752	alr3230	Ava_4887	NIES39_D07310	AmaxDRAFT_3613	APCC8_010100018205	CwatDRAFT_2379	cce_1317	PCC7424_4466	Cyan7425_0570	PCC8801_1003	Cy51472_2350	CY0110_28454	Cyan7822_0696	Cyan8802_1032	CPCC7001_820	FJSC11DRAFT_0537	gll0102	L8106_06619	MAE_04520	MC7420_5196	N9414_19889	Aazo_3809	Npun_R4911	OSCI_870014	Pro0764	PMM0932	PMT0620	PMN2A_0279	PMT9312_0867	A9601_09281	P9515_10151	P9303_16181	NATL1_09481	P9301_09261	P9215_09581	P9211_07121	P9202_209	sll0711	SYNW1053	syc1203_d	sync_1593	SYNPCC7002_A2416	Syncc9902_1282	Syncc9605_1188	Synpcc7942_0310	CYB_1390	CYA_0285	SynRCC307_1314
Group 366	AM1_2151	alr1254	Ava_0581	NIES39_R00530	AmaxDRAFT_1309	APCC8_010100014290	CwatDRAFT_3308	cce_2255	PCC7424_4231	Cyan7425_0850	PCC8801_3109	Cy51472_3270	CY0110_25781	Cyan7822_0705	Cyan8802_3011	CPCC7001_2756	FJSC11DRAFT_1339	gll0636	L8106_12395	MAE_18110	MC7420_1426	N9414_10268	Aazo_0136	Npun_F6197	OSCI_3860047	Pro1234	PMM1140	PMT1157	PMN2A_0748	PMT9312_1236	A9601_13151	P9515_13041	P9303_08691	NATL1_15881	P9301_13291	P9215_13441	P9211_12141	P9202_1541	slr0707	SYNW0702	syc1317_d	sync_0928	SYNPCC7002_A1280	Syncc9902_0693	Syncc9605_1966	Synpcc7942_0194	CYB_0126	CYA_0531	SynRCC307_1669
Group 367	AM1_1867	alr0051	Ava_2653	NIES39_G00770	AmaxDRAFT_2045	APCC8_010100000472	CwatDRAFT_4808	cce_3209	PCC7424_1873	Cyan7425_4230	PCC8801_0365	Cy51472_4191	CY0110_10652	Cyan7822_0720	Cyan8802_0372	CPCC7001_1459	FJSC11DRAFT_2700	glr1603	L8106_22049	MAE_54850	MC7420_6421	N9414_13727	Aazo_3501	Npun_R5588	OSCI_2450002	Pro1138	PMM1062	PMT1126	PMN2A_0690	PMT9312_1073	A9601_11671	P9515_11521	P9303_09131	NATL1_15241	P9301_11681	P9215_11971	P9211_11281	P9202_869	slr1722	SYNW0725	syc2263_d	sync_0971	SYNPCC7002_A0266	Syncc9902_0721	Syncc9605_1944	Synpcc7942_1831	CYB_1616	CYA_1409	SynRCC307_0739
Group 368	AM1_5193	alr1155	Ava_4410	NIES39_O04040	AmaxDRAFT_0653	APCC8_010100028867	CwatDRAFT_5089	cce_0902	PCC7424_3196	Cyan7425_1942	PCC8801_0381	Cy51472_1955	CY0110_24261	Cyan7822_0772	Cyan8802_0390	CPCC7001_1028	FJSC11DRAFT_0352	gll3543	L8106_28651	MAE_28430	MC7420_3903	N9414_03201	Aazo_2282	Npun_R1193	OSCI_4060007	Pro0745	PMM0951	PMT0653	PMN2A_0259	PMT9312_0848	A9601_09091	P9515_10341	P9303_15771	NATL1_09281	P9301_09071	P9215_09401	P9211_06931	P9202_713	sll1498	SYNW1026	syc1970_d	sync_1636	SYNPCC7002_A2505	Syncc9902_1307	Syncc9605_1152	Synpcc7942_2122	CYB_1236	CYA_0195	SynRCC307_1331
Group 369	AM1_5196	alr1159	Ava_4413	NIES39_O04060	AmaxDRAFT_0655	APCC8_010100028877	CwatDRAFT_2518	cce_1799	PCC7424_4146	Cyan7425_2629	PCC8801_0265	Cy51472_2825	CY0110_03519	Cyan7822_0775	Cyan8802_0264	CPCC7001_344	FJSC11DRAFT_0355	glr4181	L8106_28636	MAE_28400	MC7420_3852	N9414_03186	Aazo_2285	Npun_R1190	OSCI_4060010	Pro0748	PMM0948	PMT0650	PMN2A_0262	PMT9312_0851	A9601_09121	P9515_10311	P9303_15801	NATL1_09311	P9301_09101	P9215_09421	P9211_06961	P9202_22	slr0955	SYNW1029	syc1973_d	sync_1633	SYNPCC7002_A0385	Syncc9902_1304	Syncc9605_1155	Synpcc7942_2119	CYB_2829	CYA_0291	SynRCC307_1328
Group 370	AM1_1704	alr0379	Ava_2824	NIES39_Q02910	AmaxDRAFT_5292	APCC8_010100014915	CwatDRAFT_1697	cce_1645	PCC7424_3225	Cyan7425_3403	PCC8801_1169	Cy51472_2673	CY0110_09697	Cyan7822_0780	Cyan8802_1196	CPCC7001_812	FJSC11DRAFT_1160	gll3727	L8106_14640	MAE_30240	MC7420_6027	N9414_00240	Aazo_0507	Npun_R0273	OSCI_3720017	Pro0302	PMM0270	PMT1861	PMN2A_1636	PMT9312_0272	A9601_02921	P9515_03031	P9303_24891	NATL1_03491	P9301_02931	P9215_02941	P9211_02971	P9202_1379	slr0636	SYNW0245	syc1064_d	sync_0285	SYNPCC7002_A2782	Syncc9902_0268	Syncc9605_0239	Synpcc7942_0454	CYB_2204	CYA_2408	SynRCC307_2312
Group 371	AM1_3850	alr1885	Ava_3755	NIES39_Q02930	AmaxDRAFT_5294	APCC8_010100014925	CwatDRAFT_6159	cce_0159	PCC7424_3227	Cyan7425_0919	PCC8801_2795	Cy51472_1218	CY0110_21400	Cyan7822_0782	Cyan8802_3305	CPCC7001_995	FJSC11DRAFT_1162	glr0802	L8106_14630	MAE_11890	MC7420_6075	N9414_00250	Aazo_0505	Npun_F0275	OSCI_330001	Pro0303	PMM0271	PMT1862	PMN2A_1637	PMT9312_0273	A9601_02931	P9515_03041	P9303_24901	NATL1_03501	P9301_02941	P9215_02951	P9211_02981	P9202_788	slr0713	SYNW0244	syc1063_c	sync_0284	SYNPCC7002_A2780	Syncc9902_0267	Syncc9605_0238	Synpcc7942_0455	CYB_0511	CYA_2841	SynRCC307_2311
Group 372	AM1_1404	all1663	Ava_1147	NIES39_O04450	AmaxDRAFT_0697	APCC8_010100029087	CwatDRAFT_3769	cce_0818	PCC7424_4221	Cyan7425_0619	PCC8801_0277	Cy51472_1872	CY0110_21220	Cyan7822_0796	Cyan8802_0277	CPCC7001_255	FJSC11DRAFT_4171	gll3492	L8106_00960	MAE_53520	MC7420_1900	N9414_09231	Aazo_4205	Npun_R2486	OSCI_4110031	Pro0412	PMM0413	PMT0230	PMN2A_1747	PMT9312_0408	A9601_04631	P9515_04741	P9303_21131	NATL1_04641	P9301_04321	P9215_04891	P9211_04111	P9202_1520	slr0528	SYNW1690	syc2470_c	sync_0632	SYNPCC7002_A0121	Syncc9902_1587	Syncc9605_0790	Synpcc7942_1484	CYB_1235	CYA_0196	SynRCC307_0624
Group 373	AM1_1405	asl1664	Ava_1148	NIES39_O04460	AmaxDRAFT_0698	APCC8_010100029092	CwatDRAFT_6031	cce_2401	PCC7424_4220	Cyan7425_3715	PCC8801_4055	Cy51472_3409	CY0110_09867	Cyan7822_0797	Cyan8802_4094	CPCC7001_705	FJSC11DRAFT_4170	gsl3494	L8106_00970	MAE_18720	MC7420_1953	N9414_09236	Aazo_4204	Npun_R2487	OSCI_4110032	Pro0411	PMM0412	PMT0229	PMN2A_1746	PMT9312_0407	A9601_04621	P9515_04731	P9303_21141	NATL1_04631	P9301_04311	P9215_04881	P9211_04101	P9202_1530	ssr1391	SYNW1692	syc2471_c	sync_0631	SYNPCC7002_A0179	Syncc9902_1588	Syncc9605_0789	Synpcc7942_1485	CYB_1182	CYA_0056	SynRCC307_0623
Group 374	AM1_3531	all1053	Ava_3747	NIES39_E01380	AmaxDRAFT_2251	APCC8_010100016950	CwatDRAFT_3245	cce_1710	PCC7424_4217	Cyan7425_2535	PCC8801_3501	Cy51472_2739	CY0110_13416	Cyan7822_0801	Cyan8802_2615	CPCC7001_2051	FJSC11DRAFT_2809	gll1528	L8106_00745	MAE_11950	MC7420_5991	N9414_21335	Aazo_4434	Npun_R1308	OSCI_3590001	Pro0750	PMM0946	PMT0648	PMN2A_0264	PMT9312_0853	A9601_09141	P9515_10291	P9303_15821	NATL1_09331	P9301_09121	P9215_09441	P9211_06981	P9202_928	slr0877	SYNW1031	syc1975_d	sync_1631	SYNPCC7002_A1025	Syncc9902_1302	Syncc9605_1157	Synpcc7942_2117	CYB_1605	CYA_1419	SynRCC307_1326
Group 375	AM1_2615	all1318	Ava_2982	NIES39_E02040	AmaxDRAFT_0011	APCC8_010100016598	CwatDRAFT_3526	cce_4258	PCC7424_4227	Cyan7425_1070	PCC8801_0678	Cy51472_0565	CY0110_22707	Cyan7822_0806	Cyan8802_0705	CPCC7001_1540	FJSC11DRAFT_2752	glr2919	L8106_08131	MAE_62520	MC7420_4366	N9414_04045	Aazo_4102	Npun_R4682	OSCI_2410004	Pro1844	PMM1682	PMT2191	PMN2A_1281	PMT9312_1775	A9601_18921	P9515_18731	P9303_29141	NATL1_21531	P9301_18731	P9215_19551	P9211_18101	P9202_444	slr0557	SYNW2396	syc0936_c	sync_2825	SYNPCC7002_A1216	Syncc9902_2213	Syncc9605_2558	Synpcc7942_0587	CYB_0301	CYA_0512	SynRCC307_2416
Group 376	AM1_0559	all3552	Ava_3530	NIES39_A02170	AmaxDRAFT_2823	APCC8_010100009926	CwatDRAFT_1948	cce_0600	PCC7424_1160	Cyan7425_1083	PCC8801_3658	Cy51472_1659	CY0110_28269	Cyan7822_0815	Cyan8802_3712	CPCC7001_1315	FJSC11DRAFT_0677	gll0510	L8106_17227	MAE_53740	MC7420_8140	N9414_18058	Aazo_4141	Npun_R4665	OSCI_740009	Pro0456	PMM0457	PMT1327	PMN2A_1789	PMT9312_0457	A9601_05131	P9515_05201	P9303_06591	NATL1_05121	P9301_04821	P9215_05371	P9211_04581	P9202_1271	sll1546	SYNW1846	syc2130_c	sync_2143	SYNPCC7002_A1401	Syncc9902_1739	Syncc9605_0623	Synpcc7942_1965	CYB_1493	CYA_2432	SynRCC307_0687
Group 377	AM1_4569	alr3464	Ava_3485	NIES39_Q02250	AmaxDRAFT_1377	APCC8_010100014580	CwatDRAFT_6625	cce_1266	PCC7424_2328	Cyan7425_2634	PCC8801_3946	Cy51472_2301	CY0110_07649	Cyan7822_0820	Cyan8802_3995	CPCC7001_234	FJSC11DRAFT_3140	gll2215	L8106_09586	MAE_27050	MC7420_1658	N9414_05639	Aazo_5218	Npun_F5214	OSCI_3370011	Pro1766	PMM1606	PMT1953	PMN2A_1183	PMT9312_1699	A9601_18161	P9515_17941	P9303_26041	NATL1_20581	P9301_17991	P9215_18801	P9211_17311	P9202_1233	sll0220	SYNW0145	syc0987_d	sync_0134	SYNPCC7002_A1150	Syncc9902_0172	Syncc9605_0128	Synpcc7942_0534	CYB_1089	CYA_1543	SynRCC307_0134
Group 378	AM1_1883	all1681	Ava_1174	NIES39_G00980	AmaxDRAFT_2066	APCC8_010100000352	CwatDRAFT_6596	cce_4693	PCC7424_2742	Cyan7425_3762	PCC8801_3160	Cy51472_0989	CY0110_07134	Cyan7822_0834	Cyan8802_2958	CPCC7001_2474	FJSC11DRAFT_0724	gll2875	L8106_30165	MAE_40920	MC7420_7950	N9414_05714	Aazo_1472	Npun_F5181	OSCI_3280057	Pro0262	PMM0233	PMT1807	PMN2A_1600	PMT9312_0235	A9601_02541	P9515_02651	P9303_23931	NATL1_03121	P9301_02551	P9215_02551	P9211_02551	P9202_887	slr1476	SYNW0296	syc0859_c	sync_0343	SYNPCC7002_A0884	Syncc9902_2051	Syncc9605_0292	Synpcc7942_0670	CYB_1917	CYA_1730	SynRCC307_2204
Group 379	AM1_1459	all3116	Ava_4852	NIES39_D01230	AmaxDRAFT_0319	APCC8_010100021885	CwatDRAFT_3614	cce_4698	PCC7424_2296	Cyan7425_2561	PCC8801_2736	Cy51472_0994	CY0110_22082	Cyan7822_0982	Cyan8802_3366	CPCC7001_2476	FJSC11DRAFT_1435	glr2792	L8106_14580	MAE_50780	MC7420_3002	N9414_16062	Aazo_0482	Npun_R2561	OSCI_2510002	Pro0950	PMM0886	PMT0718	PMN2A_0324	PMT9312_0914	A9601_09751	P9515_09681	P9303_15001	NATL1_09971	P9301_09731	P9215_10061	P9211_08781	P9202_633	slr1702	SYNW1252	syc2164_c	sync_1366	SYNPCC7002_A0014	Syncc9902_1109	Syncc9605_1369	Synpcc7942_1930	CYB_0277	CYA_0013	SynRCC307_1192
Group 380	AM1_5186	alr0599	Ava_4532	NIES39_K03410	AmaxDRAFT_5454	APCC8_010100023496	CwatDRAFT_6606	cce_1401	PCC7424_4569	Cyan7425_4130	PCC8801_0471	Cy51472_2432	CY0110_07871	Cyan7822_0988	Cyan8802_0484	CPCC7001_2638	FJSC11DRAFT_2895	gll0194	L8106_21769	MAE_62650	MC7420_2536	N9414_13992	Aazo_4395	Npun_F5466	OSCI_3460020	Pro0928	PMM0907	PMT0685	PMN2A_0300	PMT9312_0893	A9601_09541	P9515_09901	P9303_15371	NATL1_09721	P9301_09521	P9215_09851	P9211_08521	P9202_1894	sll1945	SYNW1292	syc1087_c	sync_1410	SYNPCC7002_A1172	Syncc9902_1069	Syncc9605_1430	Synpcc7942_0430	CYB_1983	CYA_1701	SynRCC307_1390
Group 381	AM1_5610	asl4325	Ava_1275	NIES39_Q02010	AmaxDRAFT_1368	APCC8_010100014530	CwatDRAFT_2462	cce_2238	PCC7424_1638	Cyan7425_3401	PCC8801_1157	Cy51472_3252	CY0110_29844	Cyan7822_0995	Cyan8802_1186	CPCC7001_240	FJSC11DRAFT_1510	gsl0746	L8106_10627	MAE_52450	MC7420_5912	N9414_10163	Aazo_0673	Npun_F3897	OSCI_3740003	Pro1654	PMM1499	PMT1792	PMN2A_1065	PMT9312_1591	A9601_17021	P9515_16791	P9303_23751	NATL1_19401	P9301_16901	P9215_17671	P9211_16211	P9202_706	ssr2723	SYNW2148	syc0839_d	sync_0371	SYNPCC7002_A2281	Syncc9902_2032	Syncc9605_0310	Synpcc7942_0690	CYB_0683	CYA_2507	SynRCC307_2180
Group 382	AM1_6351	all3909	Ava_1788	NIES39_A07410	AmaxDRAFT_0820	APCC8_010100025393	CwatDRAFT_4517	cce_2966	PCC7424_2671	Cyan7425_4408	PCC8801_2998	Cy51472_3950	CY0110_29319	Cyan7822_1006	Cyan8802_3121	CPCC7001_1100	FJSC11DRAFT_2897	gll3877	L8106_06974	MAE_31290	MC7420_5114	N9414_00495	Aazo_5159	Npun_R2542	OSCI_3130012	Pro1079	PMM0583	PMT0445	PMN2A_0019	PMT9312_0583	A9601_06391	P9515_06481	P9303_18361	NATL1_06391	P9301_06091	P9215_06651	P9211_10691	P9202_1776	slr0536	SYNW1495	syc0463_c	sync_1887	SYNPCC7002_A0823	Syncc9902_0918	Syncc9605_1017	Synpcc7942_1086	CYB_1861	CYA_0376	SynRCC307_0919
Group 383	AM1_5419	alr1286	Ava_3010	NIES39_L03190	AmaxDRAFT_5615	APCC8_010100015040	CwatDRAFT_3155	cce_0166	PCC7424_1063	Cyan7425_3314	PCC8801_1583	Cy51472_1223	CY0110_21380	Cyan7822_1019	Cyan8802_1608	CPCC7001_48	FJSC11DRAFT_2758	gll2047	L8106_20108	MAE_02020	MC7420_5668	N9414_02154	Aazo_2203	Npun_R3824	OSCI_2530026	Pro1726	PMM1571	PMT1717	PMN2A_1143	PMT9312_1663	A9601_17781	P9515_17581	P9303_22871	NATL1_20171	P9301_17621	P9215_18431	P9211_16911	P9202_995	slr1717	SYNW2051	syc0168_c	sync_0454	SYNPCC7002_A0394	Syncc9902_1937	Syncc9605_0392	Synpcc7942_1387	CYB_1309	CYA_0568	SynRCC307_2095
Group 384	AM1_3988	all2919	Ava_0981	NIES39_E01650	AmaxDRAFT_5039	APCC8_010100016810	CwatDRAFT_4700	cce_1665	PCC7424_0512	Cyan7425_3903	PCC8801_0537	Cy51472_2693	CY0110_26602	Cyan7822_1057	Cyan8802_0554	CPCC7001_2642	FJSC11DRAFT_1394	gll3182	L8106_00485	MAE_41230	MC7420_3987	N9414_18568	Aazo_0890	Npun_F1157	OSCI_350007	Pro0993	PMM0898	PMT2195	PMN2A_0228	PMT9312_0902	A9601_09631	P9515_09801	P9303_29191	NATL1_08951	P9301_09611	P9215_09941	P9211_09201	P9202_1203	sll1382	SYNW1274	syc1529_c	sync_1394	SYNPCC7002_A0624	Syncc9902_1087	Syncc9605_1400	Synpcc7942_2581	CYB_2282	CYA_0027	SynRCC307_1367
Group 385	AM1_3989	all2917	Ava_0983	NIES39_E01670	AmaxDRAFT_5041	APCC8_010100016800	CwatDRAFT_4701	cce_2786	PCC7424_0511	Cyan7425_3902	PCC8801_0538	Cy51472_3784	CY0110_26592	Cyan7822_1058	Cyan8802_0555	CPCC7001_745	FJSC11DRAFT_1582	glr1322	L8106_00475	MAE_41220	MC7420_6331	N9414_18558	Aazo_0888	Npun_F1159	OSCI_3380002	Pro0937	PMM0899	PMT0699	PMN2A_0308	PMT9312_0901	A9601_09621	P9515_09811	P9303_15221	NATL1_09811	P9301_09601	P9215_09931	P9211_08621	P9202_44	sll1383	SYNW1275	syc1528_c	sync_1395	SYNPCC7002_A0623	Syncc9902_1086	Syncc9605_1401	Synpcc7942_2582	CYB_2170	CYA_2675	SynRCC307_1368
Group 386	AM1_5523	asr3342	Ava_3647	NIES39_Q02310	AmaxDRAFT_1382	APCC8_010100014605	CwatDRAFT_6014	cce_4117	PCC7424_4067	Cyan7425_4504	PCC8801_3247	Cy51472_0434	CY0110_25176	Cyan7822_1074	Cyan8802_2874	CPCC7001_2523	FJSC11DRAFT_2067	glr2311	L8106_09601	MAE_14950	MC7420_838	N9414_15292	Aazo_1633	Npun_R4559	OSCI_3750013	Pro1768	PMM1608	PMT1955	PMN2A_1185	PMT9312_1701	A9601_18181	P9515_17961	P9303_26061	NATL1_20601	P9301_18011	P9215_18821	P9211_17331	P9202_1722	ssl2084	SYNW0143	syc0985_c	sync_0132	SYNPCC7002_A1024	Syncc9902_0170	Syncc9605_0126	Synpcc7942_0536	CYB_1665	CYA_2874	SynRCC307_0132
Group 387	AM1_5521	alr3344	Ava_3645	NIES39_D06150	AmaxDRAFT_4108	APCC8_010100017665	CwatDRAFT_5431	cce_4627	PCC7424_4065	Cyan7425_4511	PCC8801_0843	Cy51472_0927	CY0110_08541	Cyan7822_1076	Cyan8802_0870	CPCC7001_9	FJSC11DRAFT_2069	glr2297	L8106_08071	MAE_14970	MC7420_672	N9414_15282	Aazo_1635	Npun_R4557	OSCI_3750008	Pro1770	PMM1610	PMT1957	PMN2A_1187	PMT9312_1703	A9601_18201	P9515_17981	P9303_26081	NATL1_20621	P9301_18031	P9215_18841	P9211_17351	P9202_1330	sll1070	SYNW0141	syc0983_c	sync_0130	SYNPCC7002_A1022	Syncc9902_0168	Syncc9605_0124	Synpcc7942_0538	CYB_1119	CYA_2346	SynRCC307_0130
Group 388	AM1_0602	alr0094	Ava_1467	NIES39_Q02330	AmaxDRAFT_1384	APCC8_010100014615	CwatDRAFT_5050	cce_2466	PCC7424_1797	Cyan7425_1276	PCC8801_0588	Cy51472_3473	CY0110_02129	Cyan7822_1098	Cyan8802_0603	CPCC7001_1796	FJSC11DRAFT_3097	gll1496	L8106_18532	MAE_55590	MC7420_983	N9414_08360	Aazo_0860	Npun_F1847	OSCI_2890001	Pro1043	PMM0617	PMT0393	PMN2A_0054	PMT9312_0617	A9601_06731	P9515_06821	P9303_18941	NATL1_06751	P9301_06431	P9215_06991	P9211_10321	P9202_640	slr1746	SYNW1010	syc1742_c	sync_1550	SYNPCC7002_A0579	Syncc9902_1321	Syncc9605_1136	Synpcc7942_2361	CYB_0359	CYA_2180	SynRCC307_1158
Group 389	AM1_0514	all2906	Ava_0994	NIES39_K02240	AmaxDRAFT_1144	APCC8_010100026198	CwatDRAFT_0536	cce_2667	PCC7424_3386	Cyan7425_1769	PCC8801_2905	Cy51472_3668	CY0110_23886	Cyan7822_1102	Cyan8802_3191	CPCC7001_316	FJSC11DRAFT_0112	gll3412	L8106_08036	MAE_32660	MC7420_1946	N9414_18523	Aazo_0718	Npun_F2020	OSCI_4110018	Pro1724	PMM1569	PMT1719	PMN2A_1141	PMT9312_1661	A9601_17761	P9515_17561	P9303_22891	NATL1_20151	P9301_17601	P9215_18411	P9211_16891	P9202_1599	sll1536	SYNW2053	syc1348_d	sync_0452	SYNPCC7002_A0363	Syncc9902_1940	Syncc9605_0390	Synpcc7942_0158	CYB_2075	CYA_2471	SynRCC307_2102
Group 390	AM1_0414	all2995	Ava_0914	NIES39_D00210	AmaxDRAFT_4183	APCC8_010100021470	CwatDRAFT_4269	cce_1349	PCC7424_0844	Cyan7425_4700	PCC8801_0128	Cy51472_2382	CY0110_30628	Cyan7822_1151	Cyan8802_0125	CPCC7001_1822	FJSC11DRAFT_2820	gll0108	L8106_18946	MAE_25380	MC7420_6791	N9414_23388	Aazo_4734	Npun_F5991	OSCI_3610007	Pro1103	PMM1092	PMT1057	PMN2A_0656	PMT9312_1103	A9601_11981	P9515_11831	P9303_09951	NATL1_14881	P9301_11991	P9215_12281	P9211_10941	P9202_1268	sll0506	SYNW0934	syc1249_c	sync_1031	SYNPCC7002_A0099	Syncc9902_1393	Syncc9605_1631	Synpcc7942_0264	CYB_1646	CYA_2893	SynRCC307_0792
Group 391	AM1_0413	all2996	Ava_0913	NIES39_D00220	AmaxDRAFT_4184	APCC8_010100021480	CwatDRAFT_4268	cce_1350	PCC7424_0843	Cyan7425_4701	PCC8801_0127	Cy51472_2383	CY0110_30633	Cyan7822_1152	Cyan8802_0124	CPCC7001_1029	FJSC11DRAFT_2819	gll0109	L8106_18951	MAE_25390	MC7420_6818	N9414_23393	Aazo_4735	Npun_F5990	OSCI_3610006	Pro1104	PMM1091	PMT1058	PMN2A_0657	PMT9312_1102	A9601_11971	P9515_11821	P9303_09941	NATL1_14891	P9301_11981	P9215_12271	P9211_10951	P9202_1154	sll0505	SYNW0935	syc1250_c	sync_1030	SYNPCC7002_A0098	Syncc9902_1392	Syncc9605_1630	Synpcc7942_0263	CYB_1645	CYA_2894	SynRCC307_0791
Group 392	AM1_0412	all2997	Ava_0912	NIES39_D00230	AmaxDRAFT_4185	APCC8_010100021485	CwatDRAFT_4267	cce_1351	PCC7424_0842	Cyan7425_4702	PCC8801_0126	Cy51472_2384	CY0110_30638	Cyan7822_1153	Cyan8802_0123	CPCC7001_1278	FJSC11DRAFT_2818	gll0110	L8106_18961	MAE_25400	MC7420_6695	N9414_23398	Aazo_4736	Npun_F5989	OSCI_3610005	Pro1105	PMM1090	PMT1059	PMN2A_0658	PMT9312_1101	A9601_11961	P9515_11811	P9303_09931	NATL1_14901	P9301_11971	P9215_12261	P9211_10961	P9202_292	sll0504	SYNW0936	syc1251_c	sync_1029	SYNPCC7002_A0097	Syncc9902_1391	Syncc9605_1629	Synpcc7942_0262	CYB_1644	CYA_2895	SynRCC307_0790
Group 393	AM1_5386	alr4784	Ava_2053	NIES39_R00490	AmaxDRAFT_1345	APCC8_010100014405	CwatDRAFT_4351	cce_4221	PCC7424_4740	Cyan7425_2532	PCC8801_0706	Cy51472_0533	CY0110_12717	Cyan7822_1156	Cyan8802_0735	CPCC7001_1629	FJSC11DRAFT_3394	glr3280	L8106_05206	MAE_19610	MC7420_7586	N9414_07384	Aazo_3524	Npun_F0612	OSCI_630018	Pro0506	PMM0506	PMT1261	PMN2A_1839	PMT9312_0507	A9601_05631	P9515_05701	P9303_07421	NATL1_05641	P9301_05331	P9215_05881	P9211_05071	P9202_84	sll1823	SYNW1773	syc1696_d	sync_2023	SYNPCC7002_A0882	Syncc9902_1667	Syncc9605_0691	Synpcc7942_2409	CYB_0079	CYA_2899	SynRCC307_0879
Group 394	AM1_2051	all1367	Ava_4018	NIES39_O01410	AmaxDRAFT_3895	APCC8_010100008533	CwatDRAFT_3528	cce_4256	PCC7424_3082	Cyan7425_3944	PCC8801_1500	Cy51472_0563	CY0110_22717	Cyan7822_1166	Cyan8802_1527	CPCC7001_1491	FJSC11DRAFT_3108	gll2930	L8106_22144	MAE_17070	MC7420_6639	N9414_17393	Aazo_2142	Npun_F4991	OSCI_990024	Pro1141	PMM1059	PMT1129	PMN2A_0693	PMT9312_1070	A9601_11641	P9515_11491	P9303_09101	NATL1_15271	P9301_11651	P9215_11941	P9211_11311	P9202_1232	slr0383	SYNW0722	syc2466_c	sync_0968	SYNPCC7002_A0020	Syncc9902_0718	Syncc9605_1947	Synpcc7942_1480	CYB_1733	CYA_2649	SynRCC307_0735
Group 395	AM1_0533	all0278	Ava_3084	NIES39_J04110	AmaxDRAFT_5264	APCC8_010100007556	CwatDRAFT_1440	cce_1074	PCC7424_4044	Cyan7425_0799	PCC8801_3505	Cy51472_2120	CY0110_06659	Cyan7822_1201	Cyan8802_2611	CPCC7001_1191	FJSC11DRAFT_2931	glr0870	L8106_10852	MAE_45780	MC7420_777	N9414_16996	Aazo_4577	Npun_F1336	OSCI_3730008	Pro0319	PMM0288	PMT1887	PMN2A_1654	PMT9312_0290	A9601_03111	P9515_03211	P9303_25201	NATL1_03681	P9301_03121	P9215_03131	P9211_03141	P9202_82	slr1777	SYNW0213	syc1825_c	sync_0248	SYNPCC7002_A0596	Syncc9902_0236	Syncc9605_0209	Synpcc7942_2274	CYB_0714	CYA_0365	SynRCC307_0221
Group 396	AM1_5559	all1359	Ava_4065	NIES39_Q02550	AmaxDRAFT_5478	APCC8_010100014750	CwatDRAFT_4024	cce_3638	PCC7424_2218	Cyan7425_1346	PCC8801_3542	Cy51472_4608	CY0110_22157	Cyan7822_1216	Cyan8802_2572	CPCC7001_1111	FJSC11DRAFT_0833	gll0551	L8106_16564	MAE_48350	MC7420_1619	N9414_07846	Aazo_1582	Npun_F5444	OSCI_3550002	Pro1365	PMM1291	PMT0344	PMN2A_0858	PMT9312_1387	A9601_14901	P9515_14521	P9303_19621	NATL1_17111	P9301_14761	P9215_15191	P9211_13381	P9202_64	sll0844	SYNW1622	syc2494_d	sync_0759	SYNPCC7002_A2709	Syncc9902_1521	Syncc9605_0877	Synpcc7942_1509	CYB_1191	CYA_0046	SynRCC307_1702
Group 397	AM1_4825	alr1833	Ava_4794	NIES39_C00950	AmaxDRAFT_5063	APCC8_010100003354	CwatDRAFT_0948	cce_3755	PCC7424_1158	Cyan7425_4189	PCC8801_0309	Cy51472_0089	CY0110_11242	Cyan7822_1222	Cyan8802_0309	CPCC7001_1487	FJSC11DRAFT_3385	glr1744	L8106_05750	MAE_12920	MC7420_5723	N9414_14563	Aazo_2874	Npun_R2771	OSCI_3800006	Pro0166	PMM0143	PMT2003	PMN2A_1509	PMT9312_0145	A9601_01601	P9515_01711	P9303_26641	NATL1_02151	P9301_01621	P9215_01601	P9211_01581	P9202_1630	slr1255	SYNW2256	syc2112_c	sync_2607	SYNPCC7002_A1936	Syncc9902_0299	Syncc9605_2394	Synpcc7942_1984	CYB_1695	CYA_0317	SynRCC307_0239
Group 398	AM1_1531	all4608	Ava_2761	NIES39_D05880	AmaxDRAFT_2153	APCC8_010100017506	CwatDRAFT_4606	cce_2643	PCC7424_1156	Cyan7425_2036	PCC8801_1269	Cy51472_3645	CY0110_18162	Cyan7822_1224	Cyan8802_1300	CPCC7001_1532	FJSC11DRAFT_2851	glr3531	L8106_24520	MAE_32670	MC7420_1868	N9414_10987	Aazo_4864	Npun_R3755	OSCI_860027	Pro1830	PMM1669	PMT2170	PMN2A_1268	PMT9312_1761	A9601_18781	P9515_18591	P9303_28911	NATL1_21391	P9301_18591	P9215_19421	P9211_17961	P9202_1601	slr0879	SYNW2375	syc2047_c	sync_2789	SYNPCC7002_A0351	Syncc9902_2189	Syncc9605_2539	Synpcc7942_2046	CYB_0348	CYA_0482	SynRCC307_2391
Group 399	AM1_3428	all4792	Ava_2061	NIES39_O05420	AmaxDRAFT_1555	APCC8_010100005095	CwatDRAFT_4199	cce_0705	PCC7424_1153	Cyan7425_4236	PCC8801_2578	Cy51472_1761	CY0110_00215	Cyan7822_1226	Cyan8802_3528	CPCC7001_2677	FJSC11DRAFT_2867	gll1830	L8106_28681	MAE_44930	MC7420_6746	N9414_06629	Aazo_4883	Npun_R5570	OSCI_2020024	Pro0825	PMM0753	PMT0584	PMN2A_0157	PMT9312_0761	A9601_08141	P9515_08311	P9303_16641	NATL1_07891	P9301_08131	P9215_08471	P9211_10101	P9202_1770	sll1260	SYNW1090	syc1580_c	sync_1275	SYNPCC7002_A1959	Syncc9902_1247	Syncc9605_1222	Synpcc7942_2530	CYB_1534	CYA_1638	SynRCC307_1274
Group 400	AM1_3427	all4791	Ava_2060	NIES39_O05410	AmaxDRAFT_1554	APCC8_010100005100	CwatDRAFT_4200	cce_0704	PCC7424_1152	Cyan7425_4235	PCC8801_2579	Cy51472_1760	CY0110_00220	Cyan7822_1227	Cyan8802_3527	CPCC7001_1616	FJSC11DRAFT_2866	gll1829	L8106_28686	MAE_44940	MC7420_6727	N9414_06634	Aazo_4882	Npun_R5569	OSCI_2020025	Pro0826	PMM0754	PMT0583	PMN2A_0158	PMT9312_0762	A9601_08151	P9515_08301	P9303_16651	NATL1_07901	P9301_08141	P9215_08481	P9211_10091	P9202_408	sll1261	SYNW1091	syc1579_c	sync_1276	SYNPCC7002_A1958	Syncc9902_1246	Syncc9605_1223	Synpcc7942_2531	CYB_1535	CYA_1639	SynRCC307_1273
Group 401	AM1_4555	all0136	Ava_1505	NIES39_R00610	AmaxDRAFT_1299	APCC8_010100014250	CwatDRAFT_3414	cce_0219	PCC7424_3490	Cyan7425_4028	PCC8801_3072	Cy51472_1274	CY0110_05959	Cyan7822_1267	Cyan8802_3048	CPCC7001_2289	FJSC11DRAFT_4057	glr0987	L8106_00230	MAE_43910	MC7420_3590	N9414_04520	Aazo_4111	Npun_R2469	OSCI_2090003	Pro0351	PMM0312	PMT1668	PMN2A_1689	PMT9312_0318	A9601_03361	P9515_03451	P9303_22161	NATL1_04021	P9301_03371	P9215_03371	P9211_03471	P9202_1496	slr1356	SYNW1985	syc0836_d	sync_0531	SYNPCC7002_A0955	Syncc9902_1867	Syncc9605_0468	Synpcc7942_0694	CYB_2353	CYA_2379	SynRCC307_0415
Group 402	AM1_5701	alr4124	Ava_0780	NIES39_R00630	AmaxDRAFT_1297	APCC8_010100014230	CwatDRAFT_5852	cce_1822	PCC7424_3478	Cyan7425_4132	PCC8801_1832	Cy51472_2847	CY0110_11162	Cyan7822_1269	Cyan8802_1858	CPCC7001_511	FJSC11DRAFT_4114	gll2577	L8106_00220	MAE_45970	MC7420_807	N9414_21963	Aazo_4838	Npun_F2753	OSCI_3200008	Pro0349	PMM0311	PMT1670	PMN2A_1687	PMT9312_0317	A9601_03351	P9515_03441	P9303_22181	NATL1_04001	P9301_03361	P9215_03361	P9211_03451	P9202_891	sll0927	SYNW1987	syc1641_d	sync_0529	SYNPCC7002_A1714	Syncc9902_1869	Syncc9605_0466	Synpcc7942_2463	CYB_2590	CYA_1186	SynRCC307_0413
Group 403	AM1_1676	all3791	Ava_1914	NIES39_O06190	AmaxDRAFT_1577	APCC8_010100004995	CwatDRAFT_5036	cce_1016	PCC7424_3799	Cyan7425_2246	PCC8801_1118	Cy51472_2063	CY0110_08826	Cyan7822_1285	Cyan8802_1147	CPCC7001_1292	FJSC11DRAFT_4167	gll3123	L8106_26627	MAE_26030	MC7420_7488	N9414_02181	Aazo_2509	Npun_R4168	OSCI_3500010	Pro1740	PMM1584	PMT1703	PMN2A_1157	PMT9312_1676	A9601_17921	P9515_17711	P9303_22631	NATL1_20321	P9301_17761	P9215_18571	P9211_17051	P9202_1470	sll0320	SYNW2036	syc0851_c	sync_0471	SYNPCC7002_A2054	Syncc9902_1922	Syncc9605_0407	Synpcc7942_0678	CYB_1361	CYA_1113	SynRCC307_2079
Group 404	AM1_4360	alr4746	Ava_1926	NIES39_D07270	AmaxDRAFT_3616	APCC8_010100018185	CwatDRAFT_6707	cce_2305	PCC7424_3801	Cyan7425_5042	PCC8801_3489	Cy51472_3315	CY0110_25356	Cyan7822_1287	Cyan8802_2627	CPCC7001_1430	FJSC11DRAFT_2630	gll2556	L8106_29180	MAE_45030	MC7420_4614	N9414_03276	Aazo_0100	Npun_R4178	OSCI_3020045	Pro1371	PMM1297	PMT0336	PMN2A_0863	PMT9312_1393	A9601_14961	P9515_14581	P9303_19771	NATL1_17161	P9301_14821	P9215_15251	P9211_13441	P9202_1205	slr0546	SYNW1629	syc0353_d	sync_0751	SYNPCC7002_A1348	Syncc9902_1529	Syncc9605_0870	Synpcc7942_1197	CYB_2343	CYA_2369	SynRCC307_0616
Group 405	AM1_1461	alr1080	Ava_3730	NIES39_D01260	AmaxDRAFT_0322	APCC8_010100021905	CwatDRAFT_5161	cce_3094	PCC7424_5154	Cyan7425_0637	PCC8801_1986	Cy51472_4079	CY0110_05627	Cyan7822_1302	Cyan8802_2013	CPCC7001_1745	FJSC11DRAFT_0337	glr0547	L8106_04866	MAE_15720	MC7420_7086	N9414_11824	Aazo_3003	Npun_R4958	OSCI_3540001	Pro1375	PMM1301	PMT0331	PMN2A_0867	PMT9312_1397	A9601_15001	P9515_14621	P9303_19841	NATL1_17211	P9301_14871	P9215_15301	P9211_13491	P9202_271	slr1022	SYNW1634	syc0599_c	sync_0744	SYNPCC7002_A0326	Syncc9902_1534	Syncc9605_0858	Synpcc7942_0943	CYB_1419	CYA_1537	SynRCC307_0611
Group 406	AM1_3632	all0147	Ava_1516	NIES39_L01150	AmaxDRAFT_4320	APCC8_010100027393	CwatDRAFT_3729	cce_1391	PCC7424_3466	Cyan7425_0646	PCC8801_3346	Cy51472_2423	CY0110_07921	Cyan7822_1304	Cyan8802_2771	CPCC7001_2296	FJSC11DRAFT_3086	gll0825	L8106_12905	MAE_08010	MC7420_3756	N9414_16716	Aazo_0423	Npun_R6114	OSCI_3460072	Pro1425	PMM1344	PMT1420	PMN2A_0915	PMT9312_1442	A9601_15451	P9515_15051	P9303_05411	NATL1_17711	P9301_15301	P9215_15731	P9211_13981	P9202_1267	slr1678	SYNW0547	syc0331_c	sync_2223	SYNPCC7002_A0490	Syncc9902_0546	Syncc9605_2127	Synpcc7942_1219	CYB_0742	CYA_2052	SynRCC307_1827
Group 407	AM1_4761	alr2742	Ava_4308	NIES39_A07340	AmaxDRAFT_0814	APCC8_010100025428	CwatDRAFT_3651	cce_1273	PCC7424_1116	Cyan7425_5169	PCC8801_0574	Cy51472_2308	CY0110_25873	Cyan7822_1306	Cyan8802_0591	CPCC7001_916	FJSC11DRAFT_2442	gll1252	L8106_18187	MAE_02130	MC7420_6415	N9414_20004	Aazo_0363	Npun_R4072	OSCI_1110026	Pro1008	PMM0683	PMT0669	PMN2A_0117	PMT9312_0683	A9601_07381	P9515_07561	P9303_15551	NATL1_07431	P9301_07361	P9215_07681	P9211_07981	P9202_1088	sll0578	SYNW1308	syc0128_c	sync_1428	SYNPCC7002_A0606	Syncc9902_1052	Syncc9605_1448	Synpcc7942_1428	CYB_1214	CYA_1770	SynRCC307_1417
Group 408	AM1_1801	alr4542	Ava_1407	NIES39_A07810	AmaxDRAFT_4885	APCC8_010100025173	CwatDRAFT_2722	cce_3001	PCC7424_0492	Cyan7425_1148	PCC8801_2349	Cy51472_3985	CY0110_28899	Cyan7822_1324	Cyan8802_2399	CPCC7001_2125	FJSC11DRAFT_2959	glr2140	L8106_18057	MAE_18690	MC7420_87	N9414_05170	Aazo_4224	Npun_F2298	OSCI_270001	Pro1144	PMM1056	PMT1132	PMN2A_0696	PMT9312_1067	A9601_11611	P9515_11471	P9303_08981	NATL1_15301	P9301_11621	P9215_11911	P9211_11341	P9202_196	slr0120	SYNW0719	syc0059_d	sync_0965	SYNPCC7002_A0342	Syncc9902_0716	Syncc9605_1949	Synpcc7942_1602	CYB_2783	CYA_1953	SynRCC307_0732
Group 409	AM1_3124	all0980	Ava_0360	NIES39_A05590	AmaxDRAFT_4945	APCC8_010100011406	CwatDRAFT_4357	cce_4735	PCC7424_0104	Cyan7425_1199	PCC8801_3354	Cy51472_1028	CY0110_29014	Cyan7822_1355	Cyan8802_2763	CPCC7001_1999	FJSC11DRAFT_4388	gll0297	L8106_30305	MAE_24510	MC7420_5250	N9414_21903	Aazo_0272	Npun_R6628	OSCI_3150022	Pro1380	PMM1306	PMT0322	PMN2A_0872	PMT9312_1402	A9601_15051	P9515_14671	P9303_19931	NATL1_17261	P9301_14921	P9215_15351	P9211_13541	P9202_1171	slr1874	SYNW1641	syc1730_c	sync_0734	SYNPCC7002_A1584	Syncc9902_1541	Syncc9605_0849	Synpcc7942_2375	CYB_2109	CYA_0110	SynRCC307_0603
Group 410	AM1_5621	all1211	Ava_0632	NIES39_O06710	AmaxDRAFT_1630	APCC8_010100004740	CwatDRAFT_3902	cce_4300	PCC7424_2541	Cyan7425_1883	PCC8801_2244	Cy51472_0605	CY0110_26193	Cyan7822_1363	Cyan8802_2296	CPCC7001_2532	FJSC11DRAFT_4415	glr2775	L8106_06519	MAE_12050	MC7420_173	N9414_19762	Aazo_0459	Npun_R4506	OSCI_3300010	Pro0117	PMM0098	PMT0181	PMN2A_1466	PMT9312_0102	A9601_01141	P9515_01101	P9303_02221	NATL1_01681	P9301_01131	P9215_01141	P9211_01111	P9202_1809	slr2030	SYNW2188	syc2127_c	sync_2542	SYNPCC7002_A0259	Syncc9902_0359	Syncc9605_2331	Synpcc7942_1968	CYB_0373	CYA_1809	SynRCC307_0307
Group 411	AM1_0625	alr5256	Ava_1418	NIES39_N00560	AmaxDRAFT_3268	APCC8_010100001284	CwatDRAFT_5316	cce_1774	PCC7424_0566	Cyan7425_3253	PCC8801_2770	Cy51472_2801	CY0110_30366	Cyan7822_1391	Cyan8802_3332	CPCC7001_2704	FJSC11DRAFT_3363	gll1338	L8106_00690	MAE_13400	MC7420_4359	N9414_13565	Aazo_2760	Npun_F0057	OSCI_4020038	Pro0429	PMM0433	PMT1359	PMN2A_1765	PMT9312_0432	A9601_04881	P9515_04951	P9303_06231	NATL1_04871	P9301_04571	P9215_05121	P9211_04301	P9202_602	sll1655	SYNW1876	syc1168_d	sync_2109	SYNPCC7002_A0084	Syncc9902_1773	Syncc9605_0591	Synpcc7942_0345	CYB_0457	CYA_2270	SynRCC307_0656
Group 412	AM1_1068	all4673	Ava_1991	NIES39_B00940	AmaxDRAFT_1414	APCC8_010100006734	CwatDRAFT_5797	cce_3716	PCC7424_0314	Cyan7425_4975	PCC8801_0787	Cy51472_0050	CY0110_24821	Cyan7822_1398	Cyan8802_0815	CPCC7001_2004	FJSC11DRAFT_0310	gll0192	L8106_25645	MAE_32960	MC7420_2000	N9414_05849	Aazo_2907	Npun_R6452	OSCI_3490030	Pro1013	PMM0678	PMT0661	PMN2A_0112	PMT9312_0678	A9601_07331	P9515_07511	P9303_15631	NATL1_07381	P9301_07311	P9215_07631	P9211_07931	P9202_1446	sll0622	SYNW1316	syc0109_c	sync_1436	SYNPCC7002_A1968	Syncc9902_1044	Syncc9605_1456	Synpcc7942_1448	CYB_2482	CYA_0946	SynRCC307_1430
Group 413	AM1_1938	alr4806	Ava_2076	NIES39_L06330	AmaxDRAFT_0970	APCC8_010100006322	CwatDRAFT_5077	cce_3951	PCC7424_4802	Cyan7425_1678	PCC8801_0756	Cy51472_0270	CY0110_18077	Cyan7822_1465	Cyan8802_0782	CPCC7001_2382	FJSC11DRAFT_0526	glr4369	L8106_20423	MAE_38800	MC7420_3894	N9414_06534	Aazo_4898	Npun_F5156	OSCI_2200008	Pro0290	PMM0258	PMT1847	PMN2A_1624	PMT9312_0260	A9601_02801	P9515_02911	P9303_24721	NATL1_03361	P9301_02811	P9215_02821	P9211_02841	P9202_1157	sll1931	SYNW0259	syc1231_d	sync_0300	SYNPCC7002_A2430	Syncc9902_2091	Syncc9605_0253	Synpcc7942_0282	CYB_2810	CYA_2015	SynRCC307_2328
Group 414	AM1_1933	all4802	Ava_2072	NIES39_E01770	AmaxDRAFT_5055	APCC8_010100016730	CwatDRAFT_5452	cce_2725	PCC7424_4806	Cyan7425_1682	PCC8801_0713	Cy51472_3727	CY0110_10632	Cyan7822_1469	Cyan8802_0742	CPCC7001_342	FJSC11DRAFT_0530	gsl0434	L8106_20438	MAE_11310	MC7420_3943	N9414_06554	Aazo_4893	Npun_F5559	OSCI_2640008	Pro1874	PMM1706	PMT2259	PMN2A_1316	PMT9312_1799	A9601_19161	P9515_18971	P9303_30071	NATL1_21891	P9301_18971	P9215_19791	P9211_18431	P9202_803	sll1767	SYNW2511	syc1485_d	sync_2926	SYNPCC7002_A0443	Syncc9902_2306	Syncc9605_2677	Synpcc7942_0012	CYB_1664	CYA_2875	SynRCC307_2520
Group 415	AM1_1806	alr3739	Ava_1586	NIES39_K03910	AmaxDRAFT_5163	APCC8_010100023781	CwatDRAFT_0702	cce_1961	PCC7424_5260	Cyan7425_2049	PCC8801_4390	Cy51472_2978	CY0110_24346	Cyan7822_1500	Cyan8802_4453	CPCC7001_2322	FJSC11DRAFT_1134	glr4375	L8106_12045	MAE_57610	MC7420_1670	N9414_19352	Aazo_3952	Npun_F3262	OSCI_3510046	Pro0246	PMM0218	PMT1544	PMN2A_1586	PMT9312_0220	A9601_02381	P9515_02481	P9303_03941	NATL1_02961	P9301_02391	P9215_02381	P9211_02391	P9202_367	slr1090	SYNW1928	syc0583_d	sync_2394	SYNPCC7002_A1521	Syncc9902_1824	Syncc9605_0511	Synpcc7942_0959	CYB_2352	CYA_2378	SynRCC307_0311
Group 416	AM1_1514	all4506	Ava_3372	NIES39_L02660	AmaxDRAFT_2709	APCC8_010100015215	CwatDRAFT_6327	cce_4140	PCC7424_4950	Cyan7425_2496	PCC8801_0331	Cy51472_0457	CY0110_20178	Cyan7822_1507	Cyan8802_0338	CPCC7001_1898	FJSC11DRAFT_0286	glr0706	L8106_25215	MAE_54570	MC7420_4581	N9414_17263	Aazo_2744	Npun_R0051	OSCI_1630024	Pro0872	PMM0796	PMT0520	PMN2A_0204	PMT9312_0804	A9601_08601	P9515_07851	P9303_17461	NATL1_08361	P9301_08571	P9215_08911	P9211_09651	P9202_1294	slr0652	SYNW0773	syc2265_c	sync_1723	SYNPCC7002_A1890	Syncc9902_0777	Syncc9605_1876	Synpcc7942_1829	CYB_1964	CYA_2513	SynRCC307_1010
Group 417	AM1_2027	alr2812	Ava_1091	NIES39_D07390	AmaxDRAFT_3606	APCC8_010100018240	CwatDRAFT_2515	cce_1802	PCC7424_1386	Cyan7425_4970	PCC8801_4078	Cy51472_2828	CY0110_03534	Cyan7822_1517	Cyan8802_4117	CPCC7001_415	FJSC11DRAFT_3310	gll1505	L8106_00940	MAE_13730	MC7420_157	N9414_06719	Aazo_0164	Npun_F1948	OSCI_2050003	Pro1764	PMM1605	PMT1951	PMN2A_1181	PMT9312_1698	A9601_18151	P9515_17931	P9303_26021	NATL1_20561	P9301_17981	P9215_18791	P9211_17291	P9202_1074	slr0808	SYNW0149	syc1839_c	sync_0195	SYNPCC7002_A1245	Syncc9902_0176	Syncc9605_0130	Synpcc7942_2259	CYB_0323	CYA_1525	SynRCC307_0135
Group 418	AM1_5120	alr1978	Ava_4342	NIES39_K00490	AmaxDRAFT_3542	APCC8_010100019327	CwatDRAFT_4743	cce_0497	PCC7424_1385	Cyan7425_1359	PCC8801_2726	Cy51472_1556	CY0110_15395	Cyan7822_1518	Cyan8802_3376	CPCC7001_588	FJSC11DRAFT_0595	gll2868	L8106_13165	MAE_14450	MC7420_3973	N9414_15727	Aazo_3035	Npun_R0570	OSCI_3430011	Pro0563	PMM0561	PMT1192	PMN2A_1891	PMT9312_0561	A9601_06171	P9515_06251	P9303_08241	NATL1_06161	P9301_05871	P9215_06421	P9211_05641	P9202_1315	slr1149	SYNW1541	syc0755_d	sync_1939	SYNPCC7002_A0712	Syncc9902_0881	Syncc9605_0968	Synpcc7942_0782	CYB_1689	CYA_0311	SynRCC307_0837
Group 419	AM1_3315	all4008	Ava_1694	NIES39_P00240	AmaxDRAFT_0242	APCC8_010100015571	CwatDRAFT_6560	cce_3420	PCC7424_3440	Cyan7425_3905	PCC8801_2582	Cy51472_4393	CY0110_10762	Cyan7822_1523	Cyan8802_3524	CPCC7001_1343	FJSC11DRAFT_2000	gll3495	L8106_30225	MAE_27980	MC7420_2187	N9414_01562	Aazo_2208	Npun_F4277	OSCI_920006	Pro0923	PMM0912	PMT0679	PMN2A_0295	PMT9312_0888	A9601_09491	P9515_09951	P9303_15431	NATL1_09671	P9301_09471	P9215_09791	P9211_08471	P9202_1678	sll1275	SYNW1298	syc1406_d	sync_1415	SYNPCC7002_A1658	Syncc9902_1063	Syncc9605_1436	Synpcc7942_0098	CYB_1545	CYA_2206	SynRCC307_1399
Group 420	AM1_0149	all2501	Ava_0433	NIES39_A07760	AmaxDRAFT_0866	APCC8_010100025198	CwatDRAFT_0949	cce_2312	PCC7424_5324	Cyan7425_3649	PCC8801_2798	Cy51472_3322	CY0110_21962	Cyan7822_1548	Cyan8802_3302	CPCC7001_2117	FJSC11DRAFT_4022	gll3622	L8106_08116	MAE_28180	MC7420_7515	N9414_20370	Aazo_0299	Npun_F5054	OSCI_3530014	Pro1015	PMM0676	PMT0777	PMN2A_0109	PMT9312_0676	A9601_07311	P9515_07491	P9303_14341	NATL1_07341	P9301_07291	P9215_07611	P9211_07901	P9202_1177	slr2136	SYNW1174	syc0817_d	sync_1674	SYNPCC7002_A0743	Syncc9902_1179	Syncc9605_1298	Synpcc7942_0713	CYB_0121	CYA_2387	SynRCC307_1462
Group 421	AM1_4929	all0906	Ava_4511	NIES39_J00470	AmaxDRAFT_3351	APCC8_010100012665	CwatDRAFT_0290	cce_0914	PCC7424_0907	Cyan7425_2026	PCC8801_4361	Cy51472_1966	CY0110_24716	Cyan7822_1553	Cyan8802_4423	CPCC7001_1582	FJSC11DRAFT_0091	gll3181	L8106_18756	MAE_52830	MC7420_7734	N9414_03563	Aazo_3711	Npun_R5264	OSCI_3060034	Pro1617	PMM1464	PMT1482	PMN2A_0994	PMT9312_1557	A9601_16661	P9515_16431	P9303_04661	NATL1_18631	P9301_16541	P9215_17321	P9211_15831	P9202_896	slr0950	SYNW0482	syc1194_c	sync_2332	SYNPCC7002_A0475	Syncc9902_0476	Syncc9605_2200	Synpcc7942_0319	CYB_1073	CYA_1556	SynRCC307_1896
Group 422	AM1_0188	alr4386	Ava_3289	NIES39_O04200	AmaxDRAFT_0675	APCC8_010100028977	CwatDRAFT_1038	cce_4305	PCC7424_4007	Cyan7425_2076	PCC8801_2354	Cy51472_0610	CY0110_26223	Cyan7822_1609	Cyan8802_2404	CPCC7001_2539	FJSC11DRAFT_0391	glr0540	L8106_30430	MAE_06780	MC7420_2504	N9414_05769	Aazo_1075	Npun_R4321	OSCI_3520008	Pro0902	PMM0830	PMT0816	PMN2A_0381	PMT9312_0970	A9601_10401	P9515_09051	P9303_13921	NATL1_10631	P9301_10401	P9215_10721	P9211_09371	P9202_474	slr2026	SYNW0822	syc1798_c	sync_1211	SYNPCC7002_A1294	Syncc9902_0829	Syncc9605_1826	Synpcc7942_2303	CYB_2922	CYA_0022	SynRCC307_0973
Group 423	AM1_5373	alr1924	Ava_4386	NIES39_J03140	AmaxDRAFT_5349	APCC8_010100008041	CwatDRAFT_2950	cce_4440	PCC7424_5301	Cyan7425_3553	PCC8801_4183	Cy51472_0737	CY0110_07219	Cyan7822_1617	Cyan8802_4222	CPCC7001_2340	FJSC11DRAFT_2430	glr2513	L8106_16829	MAE_26120	MC7420_2064	N9414_19152	Aazo_5179	Npun_R5729	OSCI_2780007	Pro1009	PMM0682	PMT0667	PMN2A_0116	PMT9312_0682	A9601_07371	P9515_07551	P9303_15571	NATL1_07421	P9301_07351	P9215_07671	P9211_07971	P9202_760	slr2130	SYNW1310	syc0996_d	sync_1430	SYNPCC7002_A1146	Syncc9902_1050	Syncc9605_1450	Synpcc7942_0525	CYB_1570	CYA_1866	SynRCC307_1419
Group 424	AM1_2069	all3976	Ava_1724	NIES39_E02670	AmaxDRAFT_0065	APCC8_010100016288	CwatDRAFT_1711	cce_0927	PCC7424_1828	Cyan7425_4645	PCC8801_3186	Cy51472_1978	CY0110_08266	Cyan7822_1678	Cyan8802_2932	CPCC7001_399	FJSC11DRAFT_4276	glr0716	L8106_17832	MAE_13050	MC7420_2301	N9414_00735	Aazo_2729	Npun_F4034	OSCI_3520031	Pro1304	PMM1188	PMT1374	PMN2A_0807	PMT9312_1289	A9601_13811	P9515_13601	P9303_06061	NATL1_16621	P9301_13891	P9215_14021	P9211_12751	P9202_557	slr1703	SYNW1894	syc1069_d	sync_2091	SYNPCC7002_A2328	Syncc9902_1791	Syncc9605_0573	Synpcc7942_0449	CYB_1790	CYA_0247	SynRCC307_0547
Group 425	AM1_1351	all2707	Ava_4275	NIES39_L03150	AmaxDRAFT_5119	APCC8_010100015050	CwatDRAFT_1278	cce_0291	PCC7424_0584	Cyan7425_0985	PCC8801_3250	Cy51472_1348	CY0110_09727	Cyan7822_1702	Cyan8802_2871	CPCC7001_2641	FJSC11DRAFT_1648	glr3481	L8106_00010	MAE_44490	MC7420_5879	N9414_03668	Aazo_2059	Npun_R5579	OSCI_2980017	Pro1361	PMM1287	PMT0348	PMN2A_0854	PMT9312_1383	A9601_14861	P9515_14481	P9303_19571	NATL1_17071	P9301_14721	P9215_15151	P9211_13341	P9202_491	sll0169	SYNW1619	syc2151_d	sync_0765	SYNPCC7002_A0354	Syncc9902_1518	Syncc9605_0881	Synpcc7942_1943	CYB_1455	CYA_1493	SynRCC307_1707
Group 426	AM1_3917	alr4977	Ava_2253	NIES39_C04450	AmaxDRAFT_0151	APCC8_010100015873	CwatDRAFT_4760	cce_2826	PCC7424_0593	Cyan7425_4182	PCC8801_1180	Cy51472_3820	CY0110_02014	Cyan7822_1713	Cyan8802_1207	CPCC7001_1451	FJSC11DRAFT_0976	glr3499	L8106_09396	MAE_46790	MC7420_5456	N9414_03850	Aazo_3680	Npun_F4120	OSCI_3480027	Pro1098	PMM1097	PMT1077	PMN2A_0651	PMT9312_1108	A9601_12031	P9515_11881	P9303_09731	NATL1_14831	P9301_12041	P9215_12331	P9211_10891	P9202_1193	slr1426	SYNW0928	syc0186_c	sync_1038	SYNPCC7002_A1744	Syncc9902_1399	Syncc9605_1639	Synpcc7942_1369	CYB_2895	CYA_1368	SynRCC307_0801
Group 427	AM1_4855	alr0212	Ava_2703	NIES39_J00830	AmaxDRAFT_4062	APCC8_010100012935	CwatDRAFT_5626	cce_0811	PCC7424_0607	Cyan7425_0973	PCC8801_1592	Cy51472_1866	CY0110_12892	Cyan7822_1730	Cyan8802_1617	CPCC7001_759	FJSC11DRAFT_4549	gll1884	L8106_16594	MAE_46740	MC7420_6980	N9414_04865	Aazo_1506	Npun_F3769	OSCI_3290004	Pro1130	PMM1069	PMT1110	PMN2A_0682	PMT9312_1080	A9601_11741	P9515_11591	P9303_09321	NATL1_15161	P9301_11751	P9215_12041	P9211_11201	P9202_256	sll0753	SYNW0740	syc0759_d	sync_0990	SYNPCC7002_A0889	Syncc9902_0737	Syncc9605_1928	Synpcc7942_0777	CYB_0090	CYA_1974	SynRCC307_0749
Group 428	AM1_1862	alr3596	Ava_3168	NIES39_A07210	AmaxDRAFT_0799	APCC8_010100025508	CwatDRAFT_1117	cce_3735	PCC7424_3063	Cyan7425_1380	PCC8801_3392	Cy51472_0069	CY0110_12187	Cyan7822_1754	Cyan8802_2721	CPCC7001_262	FJSC11DRAFT_2258	gll1742	L8106_12170	MAE_43970	MC7420_2586	N9414_09931	Aazo_0611	Npun_F5761	OSCI_4020026	Pro0500	PMM0500	PMT1267	PMN2A_1833	PMT9312_0501	A9601_05571	P9515_05641	P9303_07351	NATL1_05581	P9301_05271	P9215_05821	P9211_05001	P9202_1571	slr0575	SYNW1779	syc2483_c	sync_2028	SYNPCC7002_A2400	Syncc9902_1673	Syncc9605_0685	Synpcc7942_1497	CYB_0483	CYA_1001	SynRCC307_0885
Group 429	AM1_1449	alr0652	Ava_4583	NIES39_D01080	AmaxDRAFT_0301	APCC8_010100021805	CwatDRAFT_1043	cce_0923	PCC7424_3055	Cyan7425_2597	PCC8801_4070	Cy51472_1974	CY0110_05934	Cyan7822_1763	Cyan8802_4109	CPCC7001_1409	FJSC11DRAFT_3149	glr1480	L8106_17697	MAE_24150	MC7420_2316	N9414_22038	Aazo_2622	Npun_R5166	OSCI_2870002	Pro1736	PMM1581	PMT1707	PMN2A_1153	PMT9312_1673	A9601_17881	P9515_17681	P9303_22681	NATL1_20271	P9301_17721	P9215_18531	P9211_17011	P9202_63	slr0067	SYNW2041	syc0444_d	sync_0466	SYNPCC7002_A0914	Syncc9902_1927	Syncc9605_0402	Synpcc7942_1105	CYB_0769	CYA_0553	SynRCC307_2084
Group 430	AM1_4567	alr1215	Ava_0634	NIES39_O06740	AmaxDRAFT_1632	APCC8_010100004730	CwatDRAFT_2720	cce_1935	PCC7424_4190	Cyan7425_3550	PCC8801_4211	Cy51472_2953	CY0110_24001	Cyan7822_1798	Cyan8802_4250	CPCC7001_2467	FJSC11DRAFT_4417	glr3755	L8106_17045	MAE_43930	MC7420_3633	N9414_19772	Aazo_0451	Npun_F4508	OSCI_2920002	Pro0118	PMM0099	PMT0179	PMN2A_1467	PMT9312_0103	A9601_01151	P9515_01111	P9303_02201	NATL1_01701	P9301_01141	P9215_01151	P9211_01121	P9202_266	slr1990	SYNW2190	syc0202_c	sync_2544	SYNPCC7002_A0261	Syncc9902_0357	Syncc9605_2333	Synpcc7942_1353	CYB_0973	CYA_2132	SynRCC307_0305
Group 431	AM1_3088	alr3185	Ava_3883	NIES39_D02270	AmaxDRAFT_0395	APCC8_010100022375	CwatDRAFT_6612	cce_0157	PCC7424_4188	Cyan7425_4467	PCC8801_2876	Cy51472_1216	CY0110_21410	Cyan7822_1800	Cyan8802_3220	CPCC7001_1217	FJSC11DRAFT_3439	gll4414	L8106_05246	MAE_17720	MC7420_3651	N9414_11684	Aazo_3031	Npun_F2874	OSCI_3900029	Pro0398	PMM0401	PMT0214	PMN2A_1736	PMT9312_0397	A9601_04521	P9515_04631	P9303_21401	NATL1_04531	P9301_04211	P9215_04781	P9211_03991	P9202_1107	slr0994	SYNW0668	syc1750_c	sync_0607	SYNPCC7002_A0262	Syncc9902_0659	Syncc9605_2012	Synpcc7942_2353	CYB_1921	CYA_1727	SynRCC307_1797
Group 432	AM1_3087	all3184	Ava_3882	NIES39_D02380	AmaxDRAFT_0410	APCC8_010100022440	CwatDRAFT_6160	cce_0155	PCC7424_4187	Cyan7425_4466	PCC8801_2875	Cy51472_1215	CY0110_21415	Cyan7822_1801	Cyan8802_3221	CPCC7001_1433	FJSC11DRAFT_3438	glr0786	L8106_05241	MAE_11430	MC7420_2836	N9414_11679	Aazo_3032	Npun_R2873	OSCI_3900030	Pro0397	PMM0400	PMT0213	PMN2A_1735	PMT9312_0396	A9601_04511	P9515_04621	P9303_21411	NATL1_04521	P9301_04201	P9215_04771	P9211_03981	P9202_688	sll0947	SYNW0667	syc1751_d	sync_0606	SYNPCC7002_A0263	Syncc9902_0658	Syncc9605_2013	Synpcc7942_2352	CYB_2541	CYA_2445	SynRCC307_1798
Group 433	AM1_4350	alr3885	Ava_1809	NIES39_G01180	AmaxDRAFT_2088	APCC8_010100000225	CwatDRAFT_2156	cce_2642	PCC7424_3810	Cyan7425_2595	PCC8801_2653	Cy51472_3644	CY0110_06329	Cyan7822_1811	Cyan8802_3451	CPCC7001_2658	FJSC11DRAFT_1458	gll1462	L8106_18342	MAE_62660	MC7420_3870	N9414_09666	Aazo_1171	Npun_F5829	OSCI_620010	Pro1352	PMM1278	PMT0358	PMN2A_0845	PMT9312_1372	A9601_14771	P9515_14391	P9303_19441	NATL1_16981	P9301_14631	P9215_15031	P9211_13241	P9202_1532	sll1489	SYNW1608	syc0382_d	sync_0783	SYNPCC7002_A0905	Syncc9902_1506	Syncc9605_0892	Synpcc7942_1168	CYB_1083	CYA_1548	SynRCC307_1733
Group 434	AM1_5128	all3205	Ava_4861	NIES39_F00010	AmaxDRAFT_3754	APCC8_010100020566	CwatDRAFT_5986	cce_1758	PCC7424_4302	Cyan7425_3196	PCC8801_2309	Cy51472_2785	CY0110_30004	Cyan7822_1844	Cyan8802_2361	CPCC7001_729	FJSC11DRAFT_4321	gll2378	L8106_04836	MAE_52690	MC7420_3377	N9414_01485	Aazo_3060	Npun_R1357	OSCI_3490049	Pro0471	PMM0473	PMT1308	PMN2A_1806	PMT9312_0473	A9601_05281	P9515_05371	P9303_06791	NATL1_05291	P9301_04981	P9215_05531	P9211_04741	P9202_964	sll0179	SYNW1826	syc1712_c	sync_2163	SYNPCC7002_A1394	Syncc9902_1719	Syncc9605_0641	Synpcc7942_2393	CYB_1680	CYA_2715	SynRCC307_1666
Group 435	AM1_2612	all3652	Ava_3636	NIES39_A08180	AmaxDRAFT_3110	APCC8_010100025003	CwatDRAFT_4475	cce_1210	PCC7424_4321	Cyan7425_3587	PCC8801_3688	Cy51472_2249	CY0110_23631	Cyan7822_1863	Cyan8802_3742	CPCC7001_937	FJSC11DRAFT_0229	glr2113	L8106_25937	MAE_15400	MC7420_4038	N9414_23968	Aazo_3394	Npun_F0880	OSCI_980001	Pro0003	PMM0003	PMT0003	PMN2A_1330	PMT9312_0003	A9601_00021	P9515_00021	P9303_00021	NATL1_00021	P9301_00021	P9215_00021	P9211_00021	P9202_1800	sll1056	SYNW0003	syc1494_c	sync_0003	SYNPCC7002_A1667	Syncc9902_0003	Syncc9605_0003	Synpcc7942_0003	CYB_2807	CYA_1361	SynRCC307_0003
Group 436	AM1_2613	all3651	Ava_3637	NIES39_A08190	AmaxDRAFT_3111	APCC8_010100024998	CwatDRAFT_4479	cce_1211	PCC7424_4318	Cyan7425_3588	PCC8801_4178	Cy51472_2250	CY0110_23636	Cyan7822_1866	Cyan8802_4217	CPCC7001_2128	FJSC11DRAFT_0230	glr2114	L8106_05446	MAE_15390	MC7420_3858	N9414_23973	Aazo_3396	Npun_F0881	OSCI_980004	Pro0004	PMM0004	PMT0004	PMN2A_1331	PMT9312_0004	A9601_00031	P9515_00031	P9303_00031	NATL1_00031	P9301_00031	P9215_00031	P9211_00031	P9202_1220	sll0757	SYNW0004	syc1493_c	sync_0004	SYNPCC7002_A0550	Syncc9902_0004	Syncc9605_0004	Synpcc7942_0004	CYB_2131	CYA_0277	SynRCC307_0004
Group 437	AM1_4356	all3873	Ava_1820	NIES39_A04270	AmaxDRAFT_1948	APCC8_010100010926	CwatDRAFT_6561	cce_4507	PCC7424_4316	Cyan7425_0394	PCC8801_1557	Cy51472_0806	CY0110_23321	Cyan7822_1869	Cyan8802_1581	CPCC7001_2460	FJSC11DRAFT_2787	glr4397	L8106_00605	MAE_37390	MC7420_5168	N9414_09736	Aazo_1184	Npun_R5816	OSCI_440015	Pro1114	PMM0658	PMT1069	PMN2A_0601	PMT9312_1204	A9601_12611	P9515_12541	P9303_09831	NATL1_14081	P9301_12681	P9215_13041	P9211_11041	P9202_278	slr0361	SYNW0949	syc0535_d	sync_1017	SYNPCC7002_A2357	Syncc9902_1377	Syncc9605_1616	Synpcc7942_1010	CYB_0196	CYA_0773	SynRCC307_0777
Group 438	AM1_5629	all5037	Ava_2296	NIES39_O01820	AmaxDRAFT_0494	APCC8_010100028570	CwatDRAFT_3193	cce_3276	PCC7424_1346	Cyan7425_3652	PCC8801_2731	Cy51472_4255	CY0110_24886	Cyan7822_1881	Cyan8802_3371	CPCC7001_139	FJSC11DRAFT_4581	glr2334	L8106_07756	MAE_15230	MC7420_1629	N9414_06864	Aazo_0013	Npun_R6094	OSCI_2610003	Pro1187	PMM1001	PMT1386	PMN2A_0396	PMT9312_1009	A9601_10881	P9515_10841	P9303_05891	NATL1_10861	P9301_10881	P9215_11171	P9211_11731	P9202_1370	sll0157	SYNW2402	syc0733_c	sync_0890	SYNPCC7002_A2410	Syncc9902_2221	Syncc9605_2567	Synpcc7942_0805	CYB_2412	CYA_2246	SynRCC307_2299
Group 439	AM1_3992	alr1965	Ava_4346	NIES39_G00810	AmaxDRAFT_2049	APCC8_010100000447	CwatDRAFT_5365	cce_4249	PCC7424_5072	Cyan7425_3496	PCC8801_3353	Cy51472_0557	CY0110_28049	Cyan7822_1885	Cyan8802_2764	CPCC7001_1359	FJSC11DRAFT_1913	glr3383	L8106_13155	MAE_61200	MC7420_8277	N9414_11209	Aazo_2454	Npun_F6361	OSCI_3430010	Pro0562	PMM0560	PMT1193	PMN2A_1890	PMT9312_0560	A9601_06161	P9515_06241	P9303_08231	NATL1_06151	P9301_05861	P9215_06411	P9211_05631	P9202_1591	sll0900	SYNW1542	syc0754_d	sync_1940	SYNPCC7002_A0620	Syncc9902_0880	Syncc9605_0967	Synpcc7942_0783	CYB_1550	CYA_1232	SynRCC307_0838
Group 440	AM1_4640	alr2450	Ava_0382	NIES39_A05350	AmaxDRAFT_1840	APCC8_010100011336	CwatDRAFT_3569	cce_1752	PCC7424_5064	Cyan7425_3806	PCC8801_1304	Cy51472_2779	CY0110_30066	Cyan7822_1891	Cyan8802_1332	CPCC7001_120	FJSC11DRAFT_2209	glr4151	L8106_21549	MAE_60830	MC7420_8265	N9414_13892	Aazo_1983	Npun_F0126	OSCI_3000005	Pro1135	PMM1065	PMT1122	PMN2A_0687	PMT9312_1076	A9601_11701	P9515_11551	P9303_09171	NATL1_15211	P9301_11711	P9215_12001	P9211_11251	P9202_622	sll0735	SYNW0729	syc2206_d	sync_0975	SYNPCC7002_A2819	Syncc9902_0726	Syncc9605_1940	Synpcc7942_1889	CYB_0647	CYA_2072	SynRCC307_0745
Group 441	AM1_2504	all3600	Ava_3171	NIES39_A03740	AmaxDRAFT_1999	APCC8_010100010656	CwatDRAFT_3584	cce_1751	PCC7424_5063	Cyan7425_0691	PCC8801_1303	Cy51472_2778	CY0110_30071	Cyan7822_1892	Cyan8802_1331	CPCC7001_1568	FJSC11DRAFT_0389	gll0814	L8106_08251	MAE_60820	MC7420_8344	N9414_09916	Aazo_0609	Npun_R5764	OSCI_2310008	Pro1121	PMM1077	PMT1099	PMN2A_0674	PMT9312_1088	A9601_11831	P9515_11671	P9303_09431	NATL1_15071	P9301_11841	P9215_12131	P9211_11111	P9202_1407	sll0750	SYNW0753	syc1978_c	sync_1006	SYNPCC7002_A2818	Syncc9902_0751	Syncc9605_1915	Synpcc7942_2114	CYB_1895	CYA_0637	SynRCC307_0762
Group 442	AM1_1983	all5258	Ava_1416	NIES39_D05990	AmaxDRAFT_4126	APCC8_010100017565	CwatDRAFT_2643	cce_2342	PCC7424_0243	Cyan7425_4388	PCC8801_1220	Cy51472_3351	CY0110_24906	Cyan7822_1906	Cyan8802_1250	CPCC7001_646	FJSC11DRAFT_3365	glr3604	L8106_28071	MAE_50290	MC7420_4352	N9414_13555	Aazo_2762	Npun_R0059	OSCI_4130027	Pro0438	PMM0442	PMT1346	PMN2A_1773	PMT9312_0441	A9601_04971	P9515_05041	P9303_06371	NATL1_04961	P9301_04661	P9215_05211	P9211_04391	P9202_1715	sll0300	SYNW1865	syc0082_c	sync_2122	SYNPCC7002_A2264	Syncc9902_1758	Syncc9605_0604	Synpcc7942_1624	CYB_1738	CYA_2645	SynRCC307_0667
Group 443	AM1_4361	alr4745	Ava_1927	NIES39_C03380	AmaxDRAFT_4148	APCC8_010100004380	CwatDRAFT_2494	cce_0735	PCC7424_0247	Cyan7425_5041	PCC8801_3920	Cy51472_1790	CY0110_25046	Cyan7822_1909	Cyan8802_3968	CPCC7001_273	FJSC11DRAFT_2631	glr3029	L8106_29185	MAE_50450	MC7420_4714	N9414_03266	Aazo_0099	Npun_R4179	OSCI_2290003	Pro1372	PMM1298	PMT0335	PMN2A_0864	PMT9312_1394	A9601_14971	P9515_14591	P9303_19781	NATL1_17171	P9301_14831	P9215_15261	P9211_13451	P9202_439	slr1096	SYNW1630	syc0352_d	sync_0750	SYNPCC7002_A1126	Syncc9902_1530	Syncc9605_0869	Synpcc7942_1198	CYB_0749	CYA_2059	SynRCC307_0615
Group 444	AM1_1811	all0154	Ava_1521	NIES39_A07700	AmaxDRAFT_0860	APCC8_010100025243	CwatDRAFT_5218	cce_4540	PCC7424_3025	Cyan7425_4997	PCC8801_2753	Cy51472_0840	CY0110_24411	Cyan7822_1955	Cyan8802_3349	CPCC7001_1503	FJSC11DRAFT_2042	gll3581	L8106_09751	MAE_16870	MC7420_2153	N9414_05494	Aazo_3408	Npun_R4834	OSCI_3500035	Pro1611	PMM1458	PMT1475	PMN2A_0988	PMT9312_1551	A9601_16601	P9515_16371	P9303_04731	NATL1_18571	P9301_16481	P9215_17261	P9211_15771	P9202_884	slr1267	SYNW0475	syc1189_d	sync_2326	SYNPCC7002_A1218	Syncc9902_0474	Syncc9605_2202	Synpcc7942_0324	CYB_0293	CYA_0961	SynRCC307_1890
Group 445	AM1_0035	alr3101	Ava_3805	NIES39_L01030	AmaxDRAFT_1234	APCC8_010100026693	CwatDRAFT_2498	cce_1571	PCC7424_3027	Cyan7425_2515	PCC8801_3640	Cy51472_2603	CY0110_21515	Cyan7822_1957	Cyan8802_2474	CPCC7001_1839	FJSC11DRAFT_3934	gll1131	L8106_14420	MAE_50640	MC7420_8276	N9414_18103	Aazo_4149	Npun_F0325	OSCI_3710022	Pro0866	PMM0790	PMT0527	PMN2A_0198	PMT9312_0798	A9601_08541	P9515_07911	P9303_17381	NATL1_08301	P9301_08511	P9215_08851	P9211_09711	P9202_344	sll1109	SYNW0780	syc1708_d	sync_1716	SYNPCC7002_A1717	Syncc9902_0784	Syncc9605_1869	Synpcc7942_2397	CYB_2138	CYA_0231	SynRCC307_1001
Group 446	AM1_2650	alr4846	Ava_2116	NIES39_N00990	AmaxDRAFT_3461	APCC8_010100001034	CwatDRAFT_2497	cce_1570	PCC7424_3028	Cyan7425_3723	PCC8801_3639	Cy51472_2602	CY0110_21520	Cyan7822_1958	Cyan8802_2475	CPCC7001_183	FJSC11DRAFT_4341	gll0444	L8106_16694	MAE_50650	MC7420_1456	N9414_18653	Aazo_3256	Npun_F0941	OSCI_760004	Pro1345	PMM1271	PMT0366	PMN2A_0837	PMT9312_1365	A9601_14701	P9515_14321	P9303_19351	NATL1_16901	P9301_14561	P9215_14961	P9211_13151	P9202_145	sll1108	SYNW1601	syc2030_d	sync_0795	SYNPCC7002_A0492	Syncc9902_1499	Syncc9605_0899	Synpcc7942_2063	CYB_0884	CYA_0967	SynRCC307_1740
Group 447	AM1_1373	all4845	Ava_2115	NIES39_N01130	AmaxDRAFT_3464	APCC8_010100001019	CwatDRAFT_2609	cce_1318	PCC7424_4662	Cyan7425_3303	PCC8801_3637	Cy51472_2351	CY0110_21667	Cyan7822_1960	Cyan8802_2477	CPCC7001_1399	FJSC11DRAFT_4340	glr3128	L8106_16689	MAE_32120	MC7420_1488	N9414_18648	Aazo_3254	Npun_R0940	OSCI_1600009	Pro1344	PMM1270	PMT0367	PMN2A_0836	PMT9312_1364	A9601_14691	P9515_14311	P9303_19341	NATL1_16891	P9301_14551	P9215_14951	P9211_13141	P9202_1540	sll0454	SYNW1600	syc2029_c	sync_0796	SYNPCC7002_A0493	Syncc9902_1498	Syncc9605_0900	Synpcc7942_2064	CYB_0735	CYA_2045	SynRCC307_1741
Group 448	AM1_5748	alr1605	Ava_4218	NIES39_O05000	AmaxDRAFT_5355	APCC8_010100029329	CwatDRAFT_3019	cce_0183	PCC7424_0278	Cyan7425_5043	PCC8801_1362	Cy51472_1238	CY0110_21310	Cyan7822_1991	Cyan8802_1392	CPCC7001_2312	FJSC11DRAFT_3239	glr2386	L8106_17957	MAE_58180	MC7420_2492	N9414_07214	Aazo_4515	Npun_R5249	OSCI_180009	Pro1429	PMM1348	PMT1425	PMN2A_0919	PMT9312_1446	A9601_15491	P9515_15091	P9303_05351	NATL1_17751	P9301_15341	P9215_15771	P9211_14021	P9202_297	sll1283	SYNW0539	syc2083_c	sync_2248	SYNPCC7002_A1891	Syncc9902_0533	Syncc9605_2144	Synpcc7942_2012	CYB_0633	CYA_2753	SynRCC307_1838
Group 449	AM1_3347	alr2982	Ava_0925	NIES39_J00680	AmaxDRAFT_4076	APCC8_010100012870	CwatDRAFT_6746	cce_1032	PCC7424_1292	Cyan7425_0857	PCC8801_2901	Cy51472_2078	CY0110_08876	Cyan7822_1993	Cyan8802_3195	CPCC7001_1244	FJSC11DRAFT_2799	gll4415	L8106_17392	MAE_01230	MC7420_6811	N9414_04890	Aazo_2067	Npun_R3869	OSCI_3910004	Pro1410	PMM1329	PMT1403	PMN2A_0900	PMT9312_1427	A9601_15291	P9515_14901	P9303_05611	NATL1_17561	P9301_15151	P9215_15581	P9211_13831	P9202_1028	slr1031	SYNW0568	syc1540_d	sync_2203	SYNPCC7002_A1609	Syncc9902_0567	Syncc9605_2102	Synpcc7942_2570	CYB_2511	CYA_2096	SynRCC307_1805
Group 452	AM1_4313	alr4958	Ava_2221	NIES39_N00910	AmaxDRAFT_3453	APCC8_010100001074	CwatDRAFT_3932	cce_1321	PCC7424_4756	Cyan7425_0396	PCC8801_2833	Cy51472_2354	CY0110_21677	Cyan7822_2090	Cyan8802_3264	CPCC7001_2492	FJSC11DRAFT_4177	gll2926	L8106_12580	MAE_35510	MC7420_3928	N9414_17523	Aazo_4963	Npun_F1087	OSCI_1480017	Pro0966	PMM0871	PMT0738	PMN2A_0338	PMT9312_0930	A9601_09911	P9515_09521	P9303_14801	NATL1_10111	P9301_09891	P9215_10221	P9211_08931	P9202_1324	sll1553	SYNW1227	syc0260_d	sync_1339	SYNPCC7002_A0447	Syncc9902_1135	Syncc9605_1339	Synpcc7942_1293	CYB_2916	CYA_0309	SynRCC307_1223
Group 453	AM1_4894	asr0798	Ava_0590	NIES39_A06290	AmaxDRAFT_0725	APCC8_010100025918	CwatDRAFT_1569	cce_1811	PCC7424_5266	Cyan7425_4729	PCC8801_3378	Cy51472_2837	CY0110_08426	Cyan7822_2107	Cyan8802_2733	CPCC7001_711	FJSC11DRAFT_1522	gsr4417	L8106_03137	MAE_46690	MC7420_3040	N9414_17233	Aazo_2783	Npun_R3910	OSCI_100004	Pro1086	PMM1110	PMT1094	PMN2A_0640	PMT9312_1121	A9601_12161	P9515_12011	P9303_09531	NATL1_14721	P9301_12171	P9215_12461	P9211_10771	P9202_72	ssr3122	SYNW0907	syc0404_d	sync_1148	SYNPCC7002_A0546	Syncc9902_1417	Syncc9605_1660	Synpcc7942_1146	CYB_2713	CYA_0979	SynRCC307_1550
Group 454	AM1_1797	all4340	Ava_1290	NIES39_J05490	AmaxDRAFT_3474	APCC8_010100019686	CwatDRAFT_4692	cce_4091	PCC7424_0052	Cyan7425_0711	PCC8801_1539	Cy51472_0408	CY0110_20253	Cyan7822_2134	Cyan8802_1564	CPCC7001_2002	FJSC11DRAFT_1496	glr3925	L8106_09936	MAE_42790	MC7420_3727	N9414_10093	Aazo_0659	Npun_F3881	OSCI_1480041	Pro1667	PMM1511	PMT1779	PMN2A_1077	PMT9312_1603	A9601_17141	P9515_16911	P9303_23611	NATL1_19521	P9301_17021	P9215_17791	P9211_16341	P9202_426	sll1096	SYNW2135	syc0653_d	sync_0384	SYNPCC7002_A2064	Syncc9902_2019	Syncc9605_0323	Synpcc7942_0887	CYB_0918	CYA_1299	SynRCC307_2167
Group 455	AM1_1794	all4337	Ava_1287	NIES39_J05460	AmaxDRAFT_4881	APCC8_010100019701	CwatDRAFT_4696	cce_4088	PCC7424_0049	Cyan7425_0708	PCC8801_1536	Cy51472_0405	CY0110_20238	Cyan7822_2138	Cyan8802_1561	CPCC7001_1608	FJSC11DRAFT_1499	glr3928	L8106_09951	MAE_42760	MC7420_3770	N9414_10108	Aazo_0662	Npun_F3884	OSCI_1480044	Pro1664	PMM1508	PMT1782	PMN2A_1074	PMT9312_1600	A9601_17111	P9515_16881	P9303_23641	NATL1_19491	P9301_16991	P9215_17761	P9211_16311	P9202_923	sll1099	SYNW2138	syc0656_d	sync_0381	SYNPCC7002_A2061	Syncc9902_2022	Syncc9605_0320	Synpcc7942_0884	CYB_0921	CYA_1302	SynRCC307_2170
Group 456	AM1_1793	all4336	Ava_1286	NIES39_J05450	AmaxDRAFT_4880	APCC8_010100019706	CwatDRAFT_4697	cce_4087	PCC7424_0048	Cyan7425_0707	PCC8801_1535	Cy51472_0404	CY0110_20233	Cyan7822_2139	Cyan8802_1560	CPCC7001_1490	FJSC11DRAFT_1500	glr3929	L8106_09956	MAE_42750	MC7420_3628	N9414_10113	Aazo_0663	Npun_F3885	OSCI_1480045	Pro1663	PMM1507	PMT1783	PMN2A_1073	PMT9312_1599	A9601_17101	P9515_16871	P9303_23661	NATL1_19481	P9301_16981	P9215_17751	P9211_16301	P9202_1458	sll1101	SYNW2139	syc0657_d	sync_0380	SYNPCC7002_A2060	Syncc9902_2023	Syncc9605_0319	Synpcc7942_0883	CYB_0922	CYA_1303	SynRCC307_2171
Group 457	AM1_1839	alr4334	Ava_1284	NIES39_J05430	AmaxDRAFT_4877	APCC8_010100019726	CwatDRAFT_2758	cce_4666	PCC7424_0046	Cyan7425_4418	PCC8801_1067	Cy51472_0965	CY0110_15220	Cyan7822_2141	Cyan8802_1096	CPCC7001_624	FJSC11DRAFT_1502	gll0524	L8106_09971	MAE_48950	MC7420_3679	N9414_10123	Aazo_0665	Npun_R3887	OSCI_3490021	Pro1660	PMM1504	PMT1786	PMN2A_1070	PMT9312_1596	A9601_17071	P9515_16841	P9303_23691	NATL1_19451	P9301_16951	P9215_17721	P9211_16271	P9202_428	sll1662	SYNW2142	syc0659_c	sync_0377	SYNPCC7002_A2404	Syncc9902_2026	Syncc9605_0316	Synpcc7942_0881	CYB_0653	CYA_1460	SynRCC307_2174
Group 458	AM1_1705	alr4331	Ava_1281	NIES39_J05380	AmaxDRAFT_4874	APCC8_010100019741	CwatDRAFT_4186	cce_0277	PCC7424_0042	Cyan7425_3404	PCC8801_1064	Cy51472_1333	CY0110_09802	Cyan7822_2144	Cyan8802_1093	CPCC7001_363	FJSC11DRAFT_1505	glr1506	L8106_09986	MAE_15200	MC7420_3778	N9414_10138	Aazo_0668	Npun_R3890	OSCI_4090001	Pro1657	PMM1501	PMT1789	PMN2A_1067	PMT9312_1593	A9601_17041	P9515_16811	P9303_23721	NATL1_19421	P9301_16921	P9215_17691	P9211_16241	P9202_1111	slr1129	SYNW2145	syc0662_c	sync_0374	SYNPCC7002_A0788	Syncc9902_2029	Syncc9605_0313	Synpcc7942_0878	CYB_1823	CYA_0821	SynRCC307_2177
Group 459	AM1_3100	alr5068	Ava_2323	NIES39_N00600	AmaxDRAFT_3417	APCC8_010100001269	CwatDRAFT_1345	cce_1168	PCC7424_0030	Cyan7425_5051	PCC8801_3156	Cy51472_2207	CY0110_12312	Cyan7822_2153	Cyan8802_2962	CPCC7001_2747	FJSC11DRAFT_2968	gll3174	L8106_20545	MAE_00280	MC7420_3589	N9414_23168	Aazo_0818	Npun_F0449	OSCI_420001	Pro1747	PMM1591	PMT1688	PMN2A_1166	PMT9312_1683	A9601_18001	P9515_17781	P9303_22461	NATL1_20411	P9301_17831	P9215_18641	P9211_17121	P9202_767	slr0328	SYNW2026	syc1055_d	sync_0484	SYNPCC7002_A0973	Syncc9902_1913	Syncc9605_0417	Synpcc7942_0463	CYB_0906	CYA_1629	SynRCC307_2068
Group 460	AM1_4108	alr1245	Ava_0554	NIES39_O06160	AmaxDRAFT_1574	APCC8_010100005010	CwatDRAFT_6710	cce_3224	PCC7424_0028	Cyan7425_1152	PCC8801_1131	Cy51472_4205	CY0110_21465	Cyan7822_2157	Cyan8802_1162	CPCC7001_1332	FJSC11DRAFT_2016	gll3931	L8106_16429	MAE_24410	MC7420_1504	N9414_19542	Aazo_1854	Npun_R6289	OSCI_3240032	Pro0499	PMM0499	PMT1268	PMN2A_1832	PMT9312_0500	A9601_05561	P9515_05631	P9303_07341	NATL1_05571	P9301_05261	P9215_05811	P9211_04991	P9202_1400	slr1898	SYNW1780	syc2482_c	sync_2029	SYNPCC7002_A2516	Syncc9902_1674	Syncc9605_0684	Synpcc7942_1496	CYB_1687	CYA_0310	SynRCC307_0886
Group 461	AM1_3579	all1800	Ava_4804	NIES39_D02720	AmaxDRAFT_0431	APCC8_010100022560	CwatDRAFT_4117	cce_0389	PCC7424_2828	Cyan7425_3209	PCC8801_4052	Cy51472_1448	CY0110_25421	Cyan7822_2205	Cyan8802_4091	CPCC7001_2351	FJSC11DRAFT_1426	glr0516	L8106_07319	MAE_18650	MC7420_4982	N9414_21265	Aazo_3465	Npun_F6025	OSCI_2860013	Pro0099	PMM0085	PMT1629	PMN2A_1449	PMT9312_0088	A9601_00981	P9515_00951	P9303_02541	NATL1_01511	P9301_00971	P9215_00981	P9211_00941	P9202_849	sll0493	SYNW2169	syc0468_c	sync_2515	SYNPCC7002_A2267	Syncc9902_0379	Syncc9605_2314	Synpcc7942_1081	CYB_1337	CYA_0801	SynRCC307_1571
Group 462	AM1_4065	all3969	Ava_1732	NIES39_H00570	AmaxDRAFT_3242	APCC8_010100020196	CwatDRAFT_1798	cce_0081	PCC7424_2822	Cyan7425_3311	PCC8801_1588	Cy51472_1138	CY0110_04024	Cyan7822_2211	Cyan8802_1613	CPCC7001_1385	FJSC11DRAFT_1001	gsl3914	L8106_04456	MAE_53380	MC7420_2190	N9414_00700	Aazo_2726	Npun_F4037	OSCI_4110005	Pro1306	PMM1190	PMT1376	PMN2A_0809	PMT9312_1291	A9601_13831	P9515_13621	P9303_06031	NATL1_16641	P9301_13911	P9215_14041	P9211_12771	P9202_652	slr0628	SYNW1896	syc1072_d	sync_2089	SYNPCC7002_A0391	Syncc9902_1793	Syncc9605_0571	Synpcc7942_0446	CYB_1362	CYA_1114	SynRCC307_0545
Group 463	AM1_3878	all3257	Ava_4911	NIES39_J03880	AmaxDRAFT_4623	APCC8_010100007666	CwatDRAFT_0926	cce_3523	PCC7424_3094	Cyan7425_1702	PCC8801_4051	Cy51472_4497	CY0110_28539	Cyan7822_2227	Cyan8802_4090	CPCC7001_47	FJSC11DRAFT_4072	glr1519	L8106_11522	MAE_27170	MC7420_7352	N9414_13230	Aazo_3835	Npun_R1556	OSCI_3800065	Pro0548	PMM0547	PMT1208	PMN2A_1876	PMT9312_0547	A9601_06031	P9515_06111	P9303_08041	NATL1_06011	P9301_05731	P9215_06281	P9211_05491	P9202_1553	slr0169	SYNW1721	syc1000_c	sync_1970	SYNPCC7002_A2025	Syncc9902_1617	Syncc9605_0749	Synpcc7942_0520	CYB_0552	CYA_0495	SynRCC307_0814
Group 464	AM1_4812	asl4451	Ava_1321	NIES39_E01900	AmaxDRAFT_5444	APCC8_010100016665	CwatDRAFT_2159	cce_3347	PCC7424_3096	Cyan7425_0902	PCC8801_1669	Cy51472_4322	CY0110_11907	Cyan7822_2229	Cyan8802_1687	CPCC7001_477	FJSC11DRAFT_0117	gsl3059	L8106_11847	MAE_48050	MC7420_160	N9414_00425	Aazo_5173	Npun_R4940	OSCI_4130036	Pro0968	PMM0869	PMT0740	PMN2A_0340	PMT9312_0932	A9601_09931	P9515_09501	P9303_14781	NATL1_10131	P9301_09911	P9215_10241	P9211_08951	P9202_627	ssr1399	SYNW1225	syc0426_c	sync_1337	SYNPCC7002_A0573	Syncc9902_1137	Syncc9605_1337	Synpcc7942_1123	CYB_1633	CYA_1651	SynRCC307_1225
Group 465	AM1_0036	alr3100	Ava_3804	NIES39_L01050	AmaxDRAFT_1233	APCC8_010100026688	CwatDRAFT_2320	cce_1480	PCC7424_3098	Cyan7425_2514	PCC8801_1942	Cy51472_2513	CY0110_07679	Cyan7822_2235	Cyan8802_1969	CPCC7001_2650	FJSC11DRAFT_3933	gll1132	L8106_14415	MAE_50370	MC7420_4390	N9414_18098	Aazo_4148	Npun_F0324	OSCI_2040001	Pro0867	PMM0791	PMT0526	PMN2A_0199	PMT9312_0799	A9601_08551	P9515_07901	P9303_17391	NATL1_08311	P9301_08521	P9215_08861	P9211_09701	P9202_352	sll1547	SYNW0779	syc1707_d	sync_1717	SYNPCC7002_A0946	Syncc9902_0783	Syncc9605_1870	Synpcc7942_2398	CYB_1750	CYA_0707	SynRCC307_1002
Group 466	AM1_2861	alr5297	Ava_2549	NIES39_A03690	AmaxDRAFT_2005	APCC8_010100010621	CwatDRAFT_2249	cce_0801	PCC7424_1023	Cyan7425_0439	PCC8801_1743	Cy51472_1857	CY0110_15430	Cyan7822_2724	Cyan8802_1767	CPCC7001_2307	FJSC11DRAFT_2885	glr0828	L8106_06874	MAE_36590	MC7420_1505	N9414_09581	Aazo_1043	Npun_F5848	OSCI_2120002	Pro0473	PMM0475	PMT1306	PMN2A_1808	PMT9312_0475	A9601_05301	P9515_05391	P9303_06821	NATL1_05311	P9301_05001	P9215_05561	P9211_04761	P9202_1307	sll1740	SYNW1824	syc1569_c	sync_2168	SYNPCC7002_A1033	Syncc9902_1716	Syncc9605_0643	Synpcc7942_2541	CYB_2889	CYA_1619	SynRCC307_1664
Group 467	AM1_1062	all1019	Ava_3676	NIES39_L06000	AmaxDRAFT_0935	APCC8_010100006147	CwatDRAFT_4501	cce_1586	PCC7424_2580	Cyan7425_1534	PCC8801_1125	Cy51472_2619	CY0110_02792	Cyan7822_5464	Cyan8802_1154	CPCC7001_2672	FJSC11DRAFT_2658	glr0412	L8106_23565	MAE_06840	MC7420_7847	N9414_20220	Aazo_0333	Npun_R4996	OSCI_3720021	Pro0475	PMM0477	PMT1305	PMN2A_1809	PMT9312_0477	A9601_05321	P9515_05401	P9303_06841	NATL1_05331	P9301_05021	P9215_05581	P9211_04771	P9202_757	sll0555	SYNW1822	syc1660_d	sync_2170	SYNPCC7002_A2343	Syncc9902_1714	Syncc9605_0645	Synpcc7942_2446	CYB_2617	CYA_1158	SynRCC307_1662
Group 468	AM1_4579	all4665	Ava_1998	NIES39_D05610	AmaxDRAFT_2158	APCC8_010100017481	CwatDRAFT_5799	cce_0822	PCC7424_3353	Cyan7425_0427	PCC8801_3126	Cy51472_1876	CY0110_03829	Cyan7822_4654	Cyan8802_2994	CPCC7001_2045	FJSC11DRAFT_2775	glr0255	L8106_25620	MAE_14440	MC7420_2253	N9414_03990	Aazo_3303	Npun_R4741	OSCI_3790026	Pro0477	PMM0479	PMT1302	PMN2A_1811	PMT9312_0479	A9601_05341	P9515_05421	P9303_06871	NATL1_05351	P9301_05041	P9215_05601	P9211_04791	P9202_1443	slr0039	SYNW1819	syc0677_c	sync_2172	SYNPCC7002_A0744	Syncc9902_1711	Syncc9605_0648	Synpcc7942_0863	CYB_1339	CYA_0799	SynRCC307_1660
Group 469	AM1_0549	alr3265	Ava_4920	NIES39_G00900	AmaxDRAFT_2058	APCC8_010100000397	CwatDRAFT_2647	cce_0172	PCC7424_2971	Cyan7425_4345	PCC8801_2361	Cy51472_1229	CY0110_21355	Cyan7822_2823	Cyan8802_2411	CPCC7001_1506	FJSC11DRAFT_0322	glr0071	L8106_15360	MAE_38680	MC7420_7168	N9414_15432	Aazo_2675	Npun_R4096	OSCI_3590030	Pro0482	PMM0483	PMT1296	PMN2A_1816	PMT9312_0484	A9601_05391	P9515_05471	P9303_06961	NATL1_05401	P9301_05101	P9215_05651	P9211_04841	P9202_1583	sll0017	SYNW1809	syc0881_c	sync_2058	SYNPCC7002_A2206	Syncc9902_1701	Syncc9605_0659	Synpcc7942_0645	CYB_1012	CYA_2386	SynRCC307_1648
Group 470	AM1_5136	all0200	Ava_2692	NIES39_E02100	AmaxDRAFT_0017	APCC8_010100016563	CwatDRAFT_6650	cce_1732	PCC7424_1474	Cyan7425_3737	PCC8801_2415	Cy51472_2760	CY0110_27273	Cyan7822_4153	Cyan8802_3696	CPCC7001_1015	FJSC11DRAFT_0632	gll0542	L8106_18926	MAE_11470	MC7420_6008	N9414_21846	Aazo_4936	Npun_R0697	OSCI_3620014	Pro0486	PMM0487	PMT1291	PMN2A_1820	PMT9312_0488	A9601_05431	P9515_05511	P9303_07031	NATL1_05441	P9301_05141	P9215_05691	P9211_04881	P9202_1076	slr1411	SYNW1802	syc1752_c	sync_2051	SYNPCC7002_A1710	Syncc9902_1694	Syncc9605_0666	Synpcc7942_2351	CYB_0182	CYA_0950	SynRCC307_1641
Group 471	AM1_0808	alr2014	Ava_0006	NIES39_A01320	AmaxDRAFT_4020	APCC8_010100009546	CwatDRAFT_1104	cce_0131	PCC7424_0617	Cyan7425_2390	PCC8801_2598	Cy51472_1191	CY0110_27780	Cyan7822_2705	Cyan8802_3508	CPCC7001_1741	FJSC11DRAFT_2978	glr1395	L8106_00885	MAE_08400	MC7420_6041	N9414_13912	Aazo_1684	Npun_F5484	OSCI_1070002	Pro1025	PMM0667	PMT0787	PMN2A_0099	PMT9312_0667	A9601_07221	P9515_07401	P9303_14241	NATL1_07241	P9301_07201	P9215_07521	P9211_07801	P9202_641	slr1195	SYNW1155	syc0960_c	sync_1274	SYNPCC7002_A0499	Syncc9902_1193	Syncc9605_1284	Synpcc7942_0562	CYB_2089	CYA_2482	SynRCC307_1449
Group 472	AM1_3429	alr1349	Ava_5042	NIES39_A07260	AmaxDRAFT_0802	APCC8_010100025493	CwatDRAFT_1242	cce_4339	PCC7424_1175	Cyan7425_4176	PCC8801_1295	Cy51472_0640	CY0110_06779	Cyan7822_3159	Cyan8802_1323	CPCC7001_2272	FJSC11DRAFT_4122	gll4381	L8106_12155	MAE_31820	MC7420_2528	N9414_14197	Aazo_0765	Npun_F0820	OSCI_4020023	Pro1024	PMM0668	PMT0786	PMN2A_0100	PMT9312_0668	A9601_07231	P9515_07411	P9303_14251	NATL1_07251	P9301_07211	P9215_07531	P9211_07811	P9202_861	slr0722	SYNW1156	syc0732_c	sync_1662	SYNPCC7002_A2310	Syncc9902_1192	Syncc9605_1285	Synpcc7942_0806	CYB_0695	CYA_2494	SynRCC307_1450
Group 473	AM1_4673	alr1612	Ava_4223	NIES39_A01260	AmaxDRAFT_4026	APCC8_010100009516	CwatDRAFT_1691	cce_2068	PCC7424_4898	Cyan7425_5222	PCC8801_2637	Cy51472_3087	CY0110_20143	Cyan7822_2615	Cyan8802_3466	CPCC7001_1002	FJSC11DRAFT_1146	gll0900	L8106_14035	MAE_57090	MC7420_1420	N9414_14228	Aazo_1453	Npun_R0867	OSCI_3080027	Pro1023	PMM0669	PMT0785	PMN2A_0101	PMT9312_0669	A9601_07241	P9515_07421	P9303_14261	NATL1_07261	P9301_07221	P9215_07541	P9211_07821	P9202_1160	sll0875	SYNW1158	syc1256_d	sync_1664	SYNPCC7002_A2321	Syncc9902_1190	Syncc9605_1287	Synpcc7942_0257	CYB_2576	CYA_1197	SynRCC307_1453
Group 474	AM1_4147	all5215	Ava_2767	NIES39_L00760	AmaxDRAFT_2960	APCC8_010100026838	CwatDRAFT_4970	cce_3710	PCC7424_3738	Cyan7425_1827	PCC8801_4312	Cy51472_0044	CY0110_00380	Cyan7822_5030	Cyan8802_4373	CPCC7001_45	FJSC11DRAFT_0011	gll3837	L8106_02142	MAE_20800	MC7420_1311	N9414_14513	Aazo_4404	Npun_R5494	OSCI_3830001	Pro1000	PMM0839	PMT0775	PMN2A_0369	PMT9312_0961	A9601_10301	P9515_09151	P9303_14371	NATL1_10511	P9301_10301	P9215_10621	P9211_09271	P9202_1840	sll0377	SYNW1177	syc0227_c	sync_1679	SYNPCC7002_A1287	Syncc9902_1176	Syncc9605_1300	Synpcc7942_1326	CYB_1207	CYA_1763	SynRCC307_1465
Group 475	AM1_2893	alr5134	Ava_2378	NIES39_K02310	AmaxDRAFT_1155	APCC8_010100026238	CwatDRAFT_3304	cce_2793	PCC7424_2538	Cyan7425_4685	PCC8801_1085	Cy51472_3790	CY0110_20800	Cyan7822_3093	Cyan8802_1114	CPCC7001_2238	FJSC11DRAFT_2995	gsr0120	L8106_24130	MAE_06240	MC7420_3843	N9414_09306	Aazo_2417	Npun_R4751	OSCI_3210002	Pro0986	PMM0849	PMT0764	PMN2A_0358	PMT9312_0951	A9601_10201	P9515_09251	P9303_14491	NATL1_10401	P9301_10191	P9215_10521	P9211_09131	P9202_230	slr1170	SYNW1204	syc0933_c	sync_1311	SYNPCC7002_A2757	Syncc9902_1159	Syncc9605_1316	Synpcc7942_0590	CYB_2290	CYA_2423	SynRCC307_1482
Group 476	AM1_3882	all2364	Ava_0185	NIES39_J05880	AmaxDRAFT_3491	APCC8_010100019576	CwatDRAFT_6124	cce_2082	PCC7424_4661	Cyan7425_3866	PCC8801_0202	Cy51472_3101	CY0110_02299	Cyan7822_3259	Cyan8802_0197	CPCC7001_2213	FJSC11DRAFT_2359	glr1605	L8106_04896	MAE_57530	MC7420_5633	N9414_18443	Aazo_0969	Npun_R2799	OSCI_250006	Pro0859	PMM0784	PMT0534	PMN2A_0191	PMT9312_0792	A9601_08481	P9515_07971	P9303_17311	NATL1_08231	P9301_08451	P9215_08791	P9211_09771	P9202_1	sll0336	SYNW0788	syc2139_c	sync_1707	SYNPCC7002_A0058	Syncc9902_0793	Syncc9605_1860	Synpcc7942_1956	CYB_2665	CYA_2104	SynRCC307_0993
Group 477	AM1_0898	alr1313	Ava_2987	NIES39_B00890	AmaxDRAFT_1419	APCC8_010100006759	CwatDRAFT_5260	cce_3617	PCC7424_4657	Cyan7425_2577	PCC8801_0340	Cy51472_4587	CY0110_04808	Cyan7822_3255	Cyan8802_0347	CPCC7001_1170	FJSC11DRAFT_2363	gll3551	L8106_28851	MAE_00210	MC7420_1632	N9414_18458	Aazo_0972	Npun_R2802	OSCI_3790016	Pro0862	PMM0786	PMT0531	PMN2A_0194	PMT9312_0794	A9601_08501	P9515_07951	P9303_17341	NATL1_08261	P9301_08471	P9215_08811	P9211_09751	P9202_55	slr1517	SYNW0784	syc2490_c	sync_1712	SYNPCC7002_A2354	Syncc9902_0788	Syncc9605_1865	Synpcc7942_1505	CYB_1631	CYA_1798	SynRCC307_0997
Group 478	AM1_4676	alr3103	Ava_3807	NIES39_L01000	AmaxDRAFT_1237	APCC8_010100026708	CwatDRAFT_3087	cce_0594	PCC7424_2164	Cyan7425_1670	PCC8801_0986	Cy51472_1653	CY0110_28304	Cyan7822_3648	Cyan8802_1015	CPCC7001_1021	FJSC11DRAFT_0523	gll0069	L8106_04064	MAE_21650	MC7420_8267	N9414_18113	Aazo_4151	Npun_F0328	OSCI_3710027	Pro0864	PMM0788	PMT0529	PMN2A_0196	PMT9312_0796	A9601_08521	P9515_07931	P9303_17361	NATL1_08281	P9301_08491	P9215_08831	P9211_09731	P9202_623	slr2035	SYNW0782	syc1900_c	sync_1714	SYNPCC7002_A1782	Syncc9902_0786	Syncc9605_1867	Synpcc7942_2197	CYB_0519	CYA_2177	SynRCC307_0999
Group 479	AM1_2339	all2545	Ava_0477	NIES39_N00780	AmaxDRAFT_3437	APCC8_010100001169	CwatDRAFT_1000	cce_1969	PCC7424_4510	Cyan7425_0910	PCC8801_1313	Cy51472_2985	CY0110_22262	Cyan7822_3292	Cyan8802_1341	CPCC7001_1374	FJSC11DRAFT_2079	gll4395	L8106_08361	MAE_37870	MC7420_4426	N9414_08280	Aazo_0158	Npun_R4920	OSCI_2560003	Pro1011	PMM0680	PMT0665	PMN2A_0114	PMT9312_0680	A9601_07351	P9515_07531	P9303_15591	NATL1_07401	P9301_07331	P9215_07651	P9211_07951	P9202_1217	sll1071	SYNW1312	syc0459_d	sync_1432	SYNPCC7002_A0381	Syncc9902_1048	Syncc9605_1452	Synpcc7942_1090	CYB_2694	CYA_2399	SynRCC307_1424
Group 480	AM1_4118	alr2751	Ava_4317	NIES39_N00090	AmaxDRAFT_3319	APCC8_010100001534	CwatDRAFT_2653	cce_3695	PCC7424_1655	Cyan7425_2296	PCC8801_3928	Cy51472_0029	CY0110_00570	Cyan7822_4368	Cyan8802_3977	CPCC7001_1470	FJSC11DRAFT_2452	gll3484	L8106_01577	MAE_23570	MC7420_2685	N9414_07419	Aazo_3700	Npun_F0086	OSCI_2820003	Pro0879	PMM0801	PMT0506	PMN2A_0209	PMT9312_0809	A9601_08651	P9515_07801	P9303_17611	NATL1_08411	P9301_08621	P9215_08961	P9211_09591	P9202_918	sll1218	SYNW1336	syc1019_d	sync_1836	SYNPCC7002_A1385	Syncc9902_0956	Syncc9605_2224	Synpcc7942_0501	CYB_0515	CYA_1139	SynRCC307_0501
Group 481	AM1_1489	asl2061	Ava_3109	NIES39_C05070	AmaxDRAFT_2881	APCC8_010100021170	CwatDRAFT_2505	cce_0072	PCC7424_3329	Cyan7425_4335	PCC8801_2521	Cy51472_1129	CY0110_25451	Cyan7822_5304	Cyan8802_3585	CPCC7001_1975	FJSC11DRAFT_1141	gsr3540	L8106_26212	MAE_07300	MC7420_2818	N9414_19237	Aazo_0994	Npun_F4228	OSCI_3120014	Pro0925	PMM0910	PMT0682	PMN2A_0297	PMT9312_0890	A9601_09511	P9515_09931	P9303_15401	NATL1_09691	P9301_09491	P9215_09811	P9211_08491	P9202_1455	ssr2142	SYNW1295	syc1042_d	sync_1413	SYNPCC7002_A1687	Syncc9902_1066	Syncc9605_1433	Synpcc7942_0477	CYB_1064	CYA_1565	SynRCC307_1394
Group 482	AM1_0136	all5166	Ava_2413	NIES39_J00160	AmaxDRAFT_3387	APCC8_010100012490	CwatDRAFT_5148	cce_0429	PCC7424_3666	Cyan7425_1721	PCC8801_1105	Cy51472_1491	CY0110_21155	Cyan7822_4718	Cyan8802_1132	CPCC7001_2138	FJSC11DRAFT_4027	glr1858	L8106_19833	MAE_06440	MC7420_5180	N9414_20350	Aazo_0308	Npun_F5021	OSCI_2530016	Pro0926	PMM0909	PMT0683	PMN2A_0298	PMT9312_0891	A9601_09521	P9515_09921	P9303_15391	NATL1_09701	P9301_09501	P9215_09821	P9211_08501	P9202_545	slr1577	SYNW1294	syc1091_d	sync_1412	SYNPCC7002_A2473	Syncc9902_1067	Syncc9605_1432	Synpcc7942_0426	CYB_0114	CYA_2848	SynRCC307_1392
Group 483	AM1_2940	all2556	Ava_0485	NIES39_L02380	AmaxDRAFT_2738	APCC8_010100015390	CwatDRAFT_5651	cce_1296	PCC7424_2927	Cyan7425_2289	PCC8801_1115	Cy51472_2330	CY0110_03579	Cyan7822_2751	Cyan8802_1144	CPCC7001_66	FJSC11DRAFT_1604	glr3389	L8106_03057	MAE_15330	MC7420_2683	N9414_06179	Aazo_0231	Npun_F2425	OSCI_3310004	Pro0932	PMM0903	PMT1012	PMN2A_0304	PMT9312_0897	A9601_09581	P9515_09851	P9303_10801	NATL1_09761	P9301_09561	P9215_09891	P9211_08571	P9202_1476	sll0221	SYNW1280	syc0883_d	sync_1400	SYNPCC7002_A0109	Syncc9902_1080	Syncc9605_1406	Synpcc7942_0642	CYB_2186	CYA_0907	SynRCC307_1384
Group 484	AM1_5927	alr2323	Ava_0141	NIES39_F00580	AmaxDRAFT_2126	APCC8_010100000080	CwatDRAFT_3711	cce_2925	PCC7424_2852	Cyan7425_2005	PCC8801_2614	Cy51472_3912	CY0110_00005	Cyan7822_4665	Cyan8802_3489	CPCC7001_2172	FJSC11DRAFT_4225	glr1814	L8106_07591	MAE_39990	MC7420_1775	N9414_18805	Aazo_1199	Npun_F3515	OSCI_800016	Pro0934	PMM0901	PMT0696	PMN2A_0306	PMT9312_0899	A9601_09601	P9515_09831	P9303_15251	NATL1_09791	P9301_09581	P9215_09911	P9211_08591	P9202_1412	sll0430	SYNW1278	syc2281_d	sync_1398	SYNPCC7002_A1902	Syncc9902_1082	Syncc9605_1404	Synpcc7942_1813	CYB_1003	CYA_1079	SynRCC307_1371
Group 486	AM1_1037	alr3283	Ava_4936	NIES39_L06470	AmaxDRAFT_0981	APCC8_010100006387	CwatDRAFT_3636	cce_4237	PCC7424_1860	Cyan7425_3031	PCC8801_3236	Cy51472_0548	CY0110_12657	Cyan7822_5283	Cyan8802_2882	CPCC7001_1849	FJSC11DRAFT_3665	gll4081	L8106_02882	MAE_45590	MC7420_8184	N9414_04665	Aazo_4197	Npun_F4156	OSCI_3850050	Pro0947	PMM0889	PMT0715	PMN2A_0321	PMT9312_0911	A9601_09721	P9515_09711	P9303_15061	NATL1_09941	P9301_09701	P9215_10031	P9211_08751	P9202_477	sll1074	SYNW1255	syc2174_d	sync_1375	SYNPCC7002_A1694	Syncc9902_1106	Syncc9605_1380	Synpcc7942_1920	CYB_2881	CYA_1256	SynRCC307_1188
Group 487	AM1_4068	alr4700	Ava_1966	NIES39_J00700	AmaxDRAFT_4074	APCC8_010100012880	CwatDRAFT_3716	cce_0878	PCC7424_1994	Cyan7425_3308	PCC8801_0611	Cy51472_1928	CY0110_28829	Cyan7822_3385	Cyan8802_0627	CPCC7001_1043	FJSC11DRAFT_1324	glr0847	L8106_30335	MAE_06810	MC7420_5739	N9414_20140	Aazo_0903	Npun_R3950	OSCI_3760018	Pro0952	PMM0884	PMT0722	PMN2A_0326	PMT9312_0916	A9601_09771	P9515_09661	P9303_14961	NATL1_09991	P9301_09751	P9215_10081	P9211_08801	P9202_1589	slr0847	SYNW1248	syc2088_d	sync_1362	SYNPCC7002_A0316	Syncc9902_1113	Syncc9605_1365	Synpcc7942_2007	CYB_2196	CYA_2681	SynRCC307_1196
Group 488	AM1_5740	all3174	Ava_3872	NIES39_O04610	AmaxDRAFT_5086	APCC8_010100029162	CwatDRAFT_2790	cce_4757	PCC7424_1177	Cyan7425_0689	PCC8801_1547	Cy51472_1050	CY0110_03909	Cyan7822_3156	Cyan8802_1571	CPCC7001_2695	FJSC11DRAFT_2139	glr0747	L8106_12425	MAE_36880	MC7420_2236	N9414_07564	Aazo_4529	Npun_F5616	OSCI_3320024	Pro0974	PMM0863	PMT0749	PMN2A_0345	PMT9312_0938	A9601_09991	P9515_09441	P9303_14681	NATL1_10181	P9301_09971	P9215_10301	P9211_09011	P9202_355	slr0216	SYNW1216	syc0554_d	sync_1327	SYNPCC7002_A1561	Syncc9902_1146	Syncc9605_1328	Synpcc7942_0990	CYB_0367	CYA_2240	SynRCC307_1234
Group 489	AM1_1509	alr3352	Ava_3194	NIES39_L06790	AmaxDRAFT_1002	APCC8_010100006507	CwatDRAFT_2859	cce_0719	PCC7424_2090	Cyan7425_1836	PCC8801_2205	Cy51472_1774	CY0110_05862	Cyan7822_4910	Cyan8802_2268	CPCC7001_500	FJSC11DRAFT_0982	gll0699	L8106_29730	MAE_53830	MC7420_2121	N9414_22008	Aazo_4609	Npun_F6077	OSCI_850009	Pro0975	PMM0862	PMT0750	PMN2A_0346	PMT9312_0939	A9601_10001	P9515_09431	P9303_14671	NATL1_10191	P9301_09981	P9215_10311	P9211_09021	P9202_1442	slr0992	SYNW1215	syc2220_d	sync_1326	SYNPCC7002_A2765	Syncc9902_1147	Syncc9605_1327	Synpcc7942_1874	CYB_0261	CYA_1071	SynRCC307_1235
Group 490	AM1_2698	alr4641	Ava_2024	NIES39_M00250	AmaxDRAFT_1004	APCC8_010100006522	CwatDRAFT_3165	cce_2409	PCC7424_0090	Cyan7425_0928	PCC8801_1491	Cy51472_3417	CY0110_06749	Cyan7822_3940	Cyan8802_1519	CPCC7001_1978	FJSC11DRAFT_0985	gll3158	L8106_29720	MAE_35830	MC7420_4907	N9414_21666	Aazo_4615	Npun_F6082	OSCI_850006	Pro0978	PMM0856	PMT0754	PMN2A_0352	PMT9312_0944	A9601_10131	P9515_09331	P9303_14621	NATL1_10331	P9301_10121	P9215_10441	P9211_09041	P9202_975	sll0755	SYNW1213	syc1793_d	sync_1322	SYNPCC7002_A0558	Syncc9902_1150	Syncc9605_1324	Synpcc7942_2309	CYB_2254	CYA_0537	SynRCC307_1238
Group 491	AM1_1434	alr2475	Ava_0407	NIES39_C04430	AmaxDRAFT_0153	APCC8_010100015858	CwatDRAFT_6487	cce_2883	PCC7424_2250	Cyan7425_3198	PCC8801_4136	Cy51472_3871	CY0110_10047	Cyan7822_5194	Cyan8802_4176	CPCC7001_2173	FJSC11DRAFT_2232	glr1325	L8106_17587	MAE_57560	MC7420_8309	N9414_07324	Aazo_3506	Npun_F6583	OSCI_3770001	Pro0854	PMM0780	PMT0539	PMN2A_0187	PMT9312_0788	A9601_08431	P9515_08021	P9303_17251	NATL1_08191	P9301_08411	P9215_08751	P9211_09811	P9202_1325	slr0520	SYNW0793	syc0720_c	sync_1701	SYNPCC7002_A1545	Syncc9902_0800	Syncc9605_1853	Synpcc7942_0819	CYB_0284	CYA_0646	SynRCC307_1240
Group 492	AM1_1435	asr2474	Ava_0406	NIES39_C04440	AmaxDRAFT_0152	APCC8_010100015863	CwatDRAFT_6486	cce_2882	PCC7424_2249	Cyan7425_1556	PCC8801_4135	Cy51472_3870	CY0110_10052	Cyan7822_5193	Cyan8802_4175	CPCC7001_967	FJSC11DRAFT_2233	gsl0442	L8106_17592	MAE_57550	MC7420_8319	N9414_07329	Aazo_3507	Npun_F6582	OSCI_3800055	Pro0853	PMM0779	PMT0540	PMN2A_0186	PMT9312_0787	A9601_08421	P9515_08031	P9303_17241	NATL1_08181	P9301_08401	P9215_08741	P9211_09821	P9202_16	slr0519	SYNW0794	syc0721_c	sync_1700	SYNPCC7002_A1546	Syncc9902_0801	Syncc9605_1852	Synpcc7942_0818	CYB_0285	CYA_0648	SynRCC307_1241
Group 493	AM1_1718	all0936	Ava_0513	NIES39_A06250	AmaxDRAFT_0721	APCC8_010100025938	CwatDRAFT_2253	cce_0499	PCC7424_2995	Cyan7425_4463	PCC8801_2297	Cy51472_1558	CY0110_15385	Cyan7822_3430	Cyan8802_2348	CPCC7001_2077	FJSC11DRAFT_0513	glr2022	L8106_04116	MAE_01900	MC7420_1762	N9414_04390	Aazo_0048	Npun_F5955	OSCI_2410002	Pro0838	PMM0765	PMT0570	PMN2A_0171	PMT9312_0773	A9601_08271	P9515_08181	P9303_16811	NATL1_08031	P9301_08251	P9215_08591	P9211_09971	P9202_1453	sll1513	SYNW1114	syc1009_d	sync_1290	SYNPCC7002_A1921	Syncc9902_1231	Syncc9605_1248	Synpcc7942_0511	CYB_0084	CYA_1240	SynRCC307_1260
Group 494	AM1_0067	all4140	Ava_0763	NIES39_B00930	AmaxDRAFT_1415	APCC8_010100006739	CwatDRAFT_5888	cce_1679	PCC7424_3551	Cyan7425_1716	PCC8801_4202	Cy51472_2709	CY0110_26722	Cyan7822_5390	Cyan8802_4241	CPCC7001_1743	FJSC11DRAFT_1668	gll1520	L8106_18861	MAE_23590	MC7420_5307	N9414_07796	Aazo_4378	Npun_F0974	OSCI_860012	Pro0834	PMM0762	PMT0575	PMN2A_0166	PMT9312_0770	A9601_08241	P9515_08211	P9303_16761	NATL1_07981	P9301_08221	P9215_08561	P9211_10011	P9202_1538	slr1105	SYNW1109	syc2510_d	sync_1285	SYNPCC7002_A0708	Syncc9902_1236	Syncc9605_1243	Synpcc7942_1525	CYB_2260	CYA_0545	SynRCC307_1265
Group 495	AM1_0151	all3702	Ava_3580	NIES39_J01590	AmaxDRAFT_2582	APCC8_010100013340	CwatDRAFT_5592	cce_3005	PCC7424_1196	Cyan7425_3438	PCC8801_2828	Cy51472_3989	CY0110_28884	Cyan7822_4202	Cyan8802_3270	CPCC7001_1155	FJSC11DRAFT_1076	glr2377	L8106_28281	MAE_07870	MC7420_3835	N9414_12878	Aazo_3932	Npun_R4455	OSCI_2480001	Pro0833	PMM0761	PMT0576	PMN2A_0165	PMT9312_0769	A9601_08231	P9515_08221	P9303_16751	NATL1_07971	P9301_08211	P9215_08551	P9211_10021	P9202_1249	sll0034	SYNW1098	syc2418_c	sync_1283	SYNPCC7002_A2145	Syncc9902_1238	Syncc9605_1241	Synpcc7942_1672	CYB_1058	CYA_0671	SynRCC307_1266
Group 496	AM1_2046	alr0128	Ava_1497	NIES39_E00570	AmaxDRAFT_5421	APCC8_010100023290	CwatDRAFT_1268	cce_3146	PCC7424_4276	Cyan7425_1664	PCC8801_0178	Cy51472_4133	CY0110_17212	Cyan7822_2454	Cyan8802_0173	CPCC7001_1941	FJSC11DRAFT_2777	glr4377	L8106_03272	MAE_50020	MC7420_2726	N9414_12021	Aazo_4038	Npun_F3720	OSCI_840018	Pro0832	PMM0760	PMT0577	PMN2A_0164	PMT9312_0768	A9601_08221	P9515_08231	P9303_16731	NATL1_07961	P9301_08201	P9215_08541	P9211_10031	P9202_73	sll1091	SYNW1097	syc1129_d	sync_1282	SYNPCC7002_A2476	Syncc9902_1239	Syncc9605_1240	Synpcc7942_0385	CYB_1761	CYA_0072	SynRCC307_1267
Group 497	AM1_0598	alr4111	Ava_0794	NIES39_O06900	AmaxDRAFT_1644	APCC8_010100004670	CwatDRAFT_3913	cce_2992	PCC7424_4816	Cyan7425_4587	PCC8801_2337	Cy51472_3976	CY0110_29714	Cyan7822_3715	Cyan8802_2388	CPCC7001_2108	FJSC11DRAFT_1762	glr1646	L8106_28546	MAE_48900	MC7420_5814	N9414_06854	Aazo_2984	Npun_R4010	OSCI_3590044	Pro0831	PMM0759	PMT0578	PMN2A_0163	PMT9312_0767	A9601_08211	P9515_08241	P9303_16721	NATL1_07951	P9301_08191	P9215_08531	P9211_10041	P9202_343	slr0220	SYNW1096	syc1479_d	sync_1281	SYNPCC7002_A2456	Syncc9902_1241	Syncc9605_1228	Synpcc7942_0018	CYB_2517	CYA_2862	SynRCC307_1268
Group 498	AM1_4221	all4793	Ava_2064	NIES39_M01890	AmaxDRAFT_5461	APCC8_010100002169	CwatDRAFT_1344	cce_1170	PCC7424_2893	Cyan7425_2811	PCC8801_2476	Cy51472_2209	CY0110_12322	Cyan7822_3118	Cyan8802_3632	CPCC7001_443	FJSC11DRAFT_2868	gll2797	L8106_19446	MAE_49130	MC7420_5192	N9414_06624	Aazo_4887	Npun_F5566	OSCI_3560020	Pro0824	PMM0752	PMT0585	PMN2A_0156	PMT9312_0760	A9601_08131	P9515_08321	P9303_16631	NATL1_07881	P9301_08121	P9215_08461	P9211_10111	P9202_1627	sll1664	SYNW1089	syc2012_d	sync_1661	SYNPCC7002_A0372	Syncc9902_1248	Syncc9605_1221	Synpcc7942_2081	CYB_1863	CYA_0374	SynRCC307_1275
Group 499	AM1_1004	all4872	Ava_2142	NIES39_J05270	AmaxDRAFT_4858	APCC8_010100019821	CwatDRAFT_3652	cce_1274	PCC7424_3540	Cyan7425_4719	PCC8801_2704	Cy51472_2309	CY0110_25868	Cyan7822_2335	Cyan8802_3399	CPCC7001_752	FJSC11DRAFT_1526	gll1053	L8106_10021	MAE_58310	MC7420_1457	N9414_17213	Aazo_2778	Npun_R3913	OSCI_2440006	Pro1036	PMM0918	PMT0599	PMN2A_0143	PMT9312_0882	A9601_09421	P9515_10011	P9303_16461	NATL1_07751	P9301_09411	P9215_09721	P9211_10241	P9202_10	sll1631	SYNW1076	syc2238_c	sync_1565	SYNPCC7002_A2067	Syncc9902_1262	Syncc9605_1208	Synpcc7942_1856	CYB_0635	CYA_2754	SynRCC307_1293
Group 500	AM1_0694	all0120	Ava_1489	NIES39_Q01060	AmaxDRAFT_1761	APCC8_010100027933	CwatDRAFT_4039	cce_4645	PCC7424_1027	Cyan7425_5129	PCC8801_2885	Cy51472_0942	CY0110_26113	Cyan7822_2728	Cyan8802_3211	CPCC7001_1984	FJSC11DRAFT_3771	glr4167	L8106_28141	MAE_05650	MC7420_1863	N9414_08480	Aazo_4538	Npun_F3851	OSCI_3340024	Pro0768	PMM0928	PMT0616	PMN2A_0283	PMT9312_0871	A9601_09321	P9515_10111	P9303_16231	NATL1_09531	P9301_09301	P9215_09621	P9211_07171	P9202_1462	slr0775	SYNW1057	syc1364_d	sync_1588	SYNPCC7002_A0657	Syncc9902_1278	Syncc9605_1192	Synpcc7942_0141	CYB_1757	CYA_0075	SynRCC307_1310
Group 501	AM1_0695	all0121	Ava_1490	NIES39_Q01050	AmaxDRAFT_1760	APCC8_010100027938	CwatDRAFT_4038	cce_4646	PCC7424_1028	Cyan7425_5128	PCC8801_2884	Cy51472_0943	CY0110_26108	Cyan7822_2729	Cyan8802_3212	CPCC7001_1523	FJSC11DRAFT_3770	glr4166	L8106_28136	MAE_05630	MC7420_1720	N9414_08485	Aazo_4539	Npun_F3850	OSCI_3340023	Pro0767	PMM0929	PMT0617	PMN2A_0282	PMT9312_0870	A9601_09311	P9515_10121	P9303_16221	NATL1_09521	P9301_09291	P9215_09611	P9211_07161	P9202_1128	slr0774	SYNW1056	syc1363_d	sync_1589	SYNPCC7002_A0656	Syncc9902_1279	Syncc9605_1191	Synpcc7942_0142	CYB_1758	CYA_0074	SynRCC307_1311
Group 502	AM1_1753	alr3229	Ava_4886	NIES39_D07300	AmaxDRAFT_3614	APCC8_010100018200	CwatDRAFT_2971	cce_2498	PCC7424_4477	Cyan7425_3485	PCC8801_4416	Cy51472_3503	CY0110_07359	Cyan7822_2391	Cyan8802_4480	CPCC7001_1586	FJSC11DRAFT_0536	gll1991	L8106_06624	MAE_04530	MC7420_5223	N9414_19884	Aazo_3810	Npun_R4912	OSCI_870013	Pro0763	PMM0933	PMT0621	PMN2A_0278	PMT9312_0866	A9601_09271	P9515_10161	P9303_16171	NATL1_09471	P9301_09251	P9215_09571	P9211_07111	P9202_118	sll0708	SYNW1052	syc1202_d	sync_1594	SYNPCC7002_A0897	Syncc9902_1283	Syncc9605_1187	Synpcc7942_0311	CYB_0986	CYA_0917	SynRCC307_1315
Group 503	AM1_3955	all3332	Ava_3657	NIES39_C02480	AmaxDRAFT_4780	APCC8_010100003928	CwatDRAFT_4217	cce_2103	PCC7424_1548	Cyan7425_1609	PCC8801_3874	Cy51472_3121	CY0110_07279	Cyan7822_4219	Cyan8802_3923	CPCC7001_1722	FJSC11DRAFT_3318	gll3955	L8106_15969	MAE_13570	MC7420_5005	N9414_22408	Aazo_3470	Npun_F6030	OSCI_3560011	Pro0810	PMM0649	PMT0626	PMN2A_0089	PMT9312_0649	A9601_07051	P9515_07151	P9303_16121	NATL1_07131	P9301_06761	P9215_07321	P9211_07611	P9202_781	sll0274	SYNW1050	syc1200_c	sync_1598	SYNPCC7002_A2730	Syncc9902_1285	Syncc9605_1185	Synpcc7942_0313	CYB_2434	CYA_0407	SynRCC307_1317
Group 504	AM1_2562	all1323	Ava_3790	NIES39_E03020	AmaxDRAFT_0101	APCC8_010100016108	CwatDRAFT_1755	cce_1561	PCC7424_5107	Cyan7425_1824	PCC8801_3785	Cy51472_2594	CY0110_05984	Cyan7822_4872	Cyan8802_3836	CPCC7001_1319	FJSC11DRAFT_0100	gll4083	L8106_23880	MAE_44850	MC7420_5006	N9414_22383	Aazo_3686	Npun_R3583	OSCI_3530013	Pro0757	PMM0939	PMT0641	PMN2A_0271	PMT9312_0860	A9601_09211	P9515_10221	P9303_15911	NATL1_09401	P9301_09191	P9215_09511	P9211_07051	P9202_1880	sll1868	SYNW1038	syc0261_d	sync_1613	SYNPCC7002_A1345	Syncc9902_1295	Syncc9605_1175	Synpcc7942_1292	CYB_1520	CYA_2329	SynRCC307_1319
Group 505	AM1_5420	asl0749	Ava_4651	NIES39_J02330	AmaxDRAFT_2539	APCC8_010100013565	CwatDRAFT_6736	cce_4123	PCC7424_1667	Cyan7425_1606	PCC8801_2284	Cy51472_0440	CY0110_29294	Cyan7822_2874	Cyan8802_2335	CPCC7001_2350	FJSC11DRAFT_4425	gsl4026	L8106_26352	MAE_06280	MC7420_4415	N9414_00315	Aazo_3907	Npun_F0723	OSCI_3590037	Pro0753	PMM0943	PMT0645	PMN2A_0267	PMT9312_0856	A9601_09171	P9515_10261	P9303_15851	NATL1_09361	P9301_09151	P9215_09471	P9211_07011	P9202_1100	ssl1784	SYNW1034	syc1801_c	sync_1628	SYNPCC7002_A1823	Syncc9902_1299	Syncc9605_1160	Synpcc7942_2299	CYB_0184	CYA_2788	SynRCC307_1323
Group 506	AM1_5421	all0748	Ava_4650	NIES39_J02320	AmaxDRAFT_2540	APCC8_010100013560	CwatDRAFT_1913	cce_3089	PCC7424_1666	Cyan7425_1605	PCC8801_2283	Cy51472_4074	CY0110_13576	Cyan7822_2875	Cyan8802_2334	CPCC7001_1969	FJSC11DRAFT_4424	glr1740	L8106_26357	MAE_06290	MC7420_4385	N9414_00320	Aazo_3906	Npun_F0724	OSCI_3590038	Pro0752	PMM0944	PMT0646	PMN2A_0266	PMT9312_0855	A9601_09161	P9515_10271	P9303_15841	NATL1_09351	P9301_09141	P9215_09461	P9211_07001	P9202_895	sll0933	SYNW1033	syc1800_c	sync_1629	SYNPCC7002_A1824	Syncc9902_1300	Syncc9605_1159	Synpcc7942_2300	CYB_0183	CYA_2787	SynRCC307_1324
Group 507	AM1_2512	all3578	Ava_1603	NIES39_D01160	AmaxDRAFT_0312	APCC8_010100021850	CwatDRAFT_4486	cce_4077	PCC7424_3404	Cyan7425_4334	PCC8801_2428	Cy51472_0395	CY0110_20445	Cyan7822_4329	Cyan8802_3682	CPCC7001_635	FJSC11DRAFT_3718	glr3934	L8106_29710	MAE_39160	MC7420_2413	N9414_02266	Aazo_4135	Npun_F4872	OSCI_3060039	Pro0751	PMM0945	PMT0647	PMN2A_0265	PMT9312_0854	A9601_09151	P9515_10281	P9303_15831	NATL1_09341	P9301_09131	P9215_09451	P9211_06991	P9202_547	slr0603	SYNW1032	syc1898_d	sync_1630	SYNPCC7002_A1408	Syncc9902_1301	Syncc9605_1158	Synpcc7942_2199	CYB_1183	CYA_0057	SynRCC307_1325
Group 508	AM1_2155	asl1962	Ava_4349	NIES39_A02230	AmaxDRAFT_2815	APCC8_010100009966	CwatDRAFT_3568	cce_3580	PCC7424_2060	Cyan7425_2640	PCC8801_0675	Cy51472_4551	CY0110_06324	Cyan7822_2467	Cyan8802_0694	CPCC7001_1284	FJSC11DRAFT_0153	gsl3751	L8106_12185	MAE_44990	MC7420_1826	N9414_16469	Aazo_0999	Npun_R3574	OSCI_3520024	Pro0743	PMM0953	PMT1037	PMN2A_0257	PMT9312_0846	A9601_09071	P9515_10361	P9303_10261	NATL1_09261	P9301_09051	P9215_09381	P9211_06911	P9202_114	ssr2551	SYNW1024	syc1782_c	sync_2176	SYNPCC7002_A0609	Syncc9902_0539	Syncc9605_0531	Synpcc7942_2320	CYB_0873	CYA_0748	SynRCC307_1333
Group 509	AM1_4391	alr4715	Ava_1955	NIES39_K04870	AmaxDRAFT_2651	APCC8_010100024288	CwatDRAFT_3227	cce_3177	PCC7424_4484	Cyan7425_4932	PCC8801_3976	Cy51472_4163	CY0110_01934	Cyan7822_3639	Cyan8802_4018	CPCC7001_180	FJSC11DRAFT_2038	gll3672	L8106_23266	MAE_13440	MC7420_5528	N9414_16042	Aazo_2301	Npun_F4143	OSCI_4120012	Pro0742	PMM0954	PMT0655	PMN2A_0256	PMT9312_0845	A9601_09061	P9515_10371	P9303_15751	NATL1_09251	P9301_09041	P9215_09371	P9211_06901	P9202_1733	slr0615	SYNW1023	syc0885_c	sync_1638	SYNPCC7002_A2789	Syncc9902_1309	Syncc9605_1150	Synpcc7942_0640	CYB_1234	CYA_0194	SynRCC307_1334
Group 510	AM1_2131	alr2001	Ava_5061	NIES39_C00600	AmaxDRAFT_3037	APCC8_010100003184	CwatDRAFT_4111	cce_0395	PCC7424_0766	Cyan7425_1979	PCC8801_1195	Cy51472_1454	CY0110_30713	Cyan7822_4893	Cyan8802_1224	CPCC7001_2229	FJSC11DRAFT_1326	glr2943	L8106_27596	MAE_51130	MC7420_2290	N9414_05245	Aazo_4601	Npun_R5585	OSCI_2500022	Pro1045	PMM0615	PMT0395	PMN2A_0052	PMT9312_0615	A9601_06711	P9515_06801	P9303_18921	NATL1_06731	P9301_06411	P9215_06971	P9211_10341	P9202_1492	sll0601	SYNW1008	syc1745_c	sync_1548	SYNPCC7002_A2012	Syncc9902_1323	Syncc9605_1134	Synpcc7942_2358	CYB_1181	CYA_0058	SynRCC307_1156
Group 511	AM1_1736	all1269	Ava_2993	NIES39_L05700	AmaxDRAFT_0876	APCC8_010100005882	CwatDRAFT_5475	cce_3534	PCC7424_0351	Cyan7425_4238	PCC8801_2051	Cy51472_4508	CY0110_11472	Cyan7822_3578	Cyan8802_2075	CPCC7001_1583	FJSC11DRAFT_3979	glr3011	L8106_03027	MAE_24310	MC7420_1611	N9414_08964	Aazo_4670	Npun_R5070	OSCI_3850037	Pro1063	PMM0598	PMT0422	PMN2A_0034	PMT9312_0598	A9601_06541	P9515_06631	P9303_18651	NATL1_06541	P9301_06241	P9215_06801	P9211_10521	P9202_647	slr1884	SYNW1475	syc0245_c	sync_1863	SYNPCC7002_A0037	Syncc9902_0938	Syncc9605_1037	Synpcc7942_1308	CYB_2214	CYA_1340	SynRCC307_1445
Group 513	AM1_2014	all2166	Ava_0057	NIES39_L06250	AmaxDRAFT_0963	APCC8_010100006287	CwatDRAFT_5093	cce_0897	PCC7424_2590	Cyan7425_4304	PCC8801_2022	Cy51472_1950	CY0110_24221	Cyan7822_5466	Cyan8802_2048	CPCC7001_1203	FJSC11DRAFT_3756	gll3923	L8106_01132	MAE_50300	MC7420_4694	N9414_07641	Aazo_1397	Npun_R6463	OSCI_3880046	Pro1071	PMM0590	PMT0436	PMN2A_0026	PMT9312_0590	A9601_06461	P9515_06551	P9303_18451	NATL1_06461	P9301_06161	P9215_06721	P9211_10601	P9202_1550	sll0373	SYNW1486	syc1833_c	sync_1878	SYNPCC7002_A2614	Syncc9902_0927	Syncc9605_1026	Synpcc7942_2265	CYB_0823	CYA_2820	SynRCC307_0926
Group 514	AM1_1829	all5263	Ava_1410	NIES39_L06110	AmaxDRAFT_0949	APCC8_010100006217	CwatDRAFT_5683	cce_0875	PCC7424_1979	Cyan7425_1514	PCC8801_0154	Cy51472_1925	CY0110_28844	Cyan7822_2551	Cyan8802_0150	CPCC7001_793	FJSC11DRAFT_2588	glr2572	L8106_10432	MAE_54470	MC7420_8305	N9414_22328	Aazo_2817	Npun_F6374	OSCI_3480020	Pro0495	PMM0496	PMT1272	PMN2A_1829	PMT9312_0497	A9601_05531	P9515_05601	P9303_07291	NATL1_05531	P9301_05231	P9215_05781	P9211_04961	P9202_111	slr0653	SYNW1783	syc0879_d	sync_2032	SYNPCC7002_A2014	Syncc9902_1678	Syncc9605_0681	Synpcc7942_0649	CYB_2206	CYA_2410	SynRCC307_0889
Group 515	AM1_2321	alr5053	Ava_2311	NIES39_A08320	AmaxDRAFT_3124	APCC8_010100024923	CwatDRAFT_4342	cce_4460	PCC7424_1529	Cyan7425_1354	PCC8801_3553	Cy51472_0757	CY0110_09271	Cyan7822_4536	Cyan8802_2560	CPCC7001_2482	FJSC11DRAFT_1817	gll2525	L8106_14525	MAE_44180	MC7420_3962	N9414_23098	Aazo_0163	Npun_F0436	OSCI_800004	Pro0508	PMM0508	PMT1259	PMN2A_1841	PMT9312_0509	A9601_05651	P9515_05721	P9303_07441	NATL1_05661	P9301_05351	P9215_05901	P9211_05091	P9202_88	sll1425	SYNW1771	syc2136_c	sync_2021	SYNPCC7002_A1656	Syncc9902_1665	Syncc9605_0693	Synpcc7942_1959	CYB_1126	CYA_2339	SynRCC307_0876
Group 516	AM1_3583	alr3338	Ava_3651	NIES39_C00710	AmaxDRAFT_3025	APCC8_010100003249	CwatDRAFT_3401	cce_2454	PCC7424_1967	Cyan7425_1508	PCC8801_2516	Cy51472_3461	CY0110_06264	Cyan7822_5279	Cyan8802_3590	CPCC7001_2611	FJSC11DRAFT_0312	gll0771	L8106_21187	MAE_05990	MC7420_7638	N9414_06049	Aazo_4242	Npun_F6047	OSCI_3350006	Pro0515	PMM0515	PMT1252	PMN2A_1847	PMT9312_0515	A9601_05711	P9515_05791	P9303_07531	NATL1_05721	P9301_05411	P9215_05961	P9211_05171	P9202_438	slr1124	SYNW1763	syc1034_c	sync_2012	SYNPCC7002_A2560	Syncc9902_1657	Syncc9605_0701	Synpcc7942_0485	CYB_1020	CYA_1663	SynRCC307_0867
Group 517	AM1_0847	alr0718	Ava_4620	NIES39_A05140	AmaxDRAFT_1861	APCC8_010100011221	CwatDRAFT_1021	cce_3444	PCC7424_1853	Cyan7425_3749	PCC8801_1172	Cy51472_4415	CY0110_12992	Cyan7822_5292	Cyan8802_1199	CPCC7001_587	FJSC11DRAFT_1859	glr2929	L8106_21754	MAE_05460	MC7420_6534	N9414_19377	Aazo_3955	Npun_F0168	OSCI_1420009	Pro0518	PMM0518	PMT1249	PMN2A_1850	PMT9312_0518	A9601_05741	P9515_05821	P9303_07561	NATL1_05751	P9301_05441	P9215_05991	P9211_05201	P9202_69	sll1833	SYNW1760	syc1037_d	sync_2009	SYNPCC7002_A2300	Syncc9902_1654	Syncc9605_0704	Synpcc7942_0482	CYB_0996	CYA_1072	SynRCC307_0864
Group 518	AM1_5633	alr5285	Ava_2535	NIES39_M02550	AmaxDRAFT_2297	APCC8_010100001759	CwatDRAFT_1404	cce_3933	PCC7424_5349	Cyan7425_0400	PCC8801_0910	Cy51472_0253	CY0110_24966	Cyan7822_5591	Cyan8802_0937	CPCC7001_2140	FJSC11DRAFT_2721	gll2864	L8106_23635	MAE_08070	MC7420_681	N9414_21220	Aazo_3369	Npun_R1709	OSCI_940020	Pro0534	PMM0534	PMT1229	PMN2A_1865	PMT9312_0534	A9601_05901	P9515_05981	P9303_07821	NATL1_05901	P9301_05601	P9215_06151	P9211_05371	P9202_390	sll0728	SYNW1736	syc0052_d	sync_1988	SYNPCC7002_A2443	Syncc9902_1633	Syncc9605_0730	Synpcc7942_1595	CYB_2755	CYA_2152	SynRCC307_1584
Group 519	AM1_1191	all1743	Ava_0294	NIES39_C00740	AmaxDRAFT_3021	APCC8_010100003264	CwatDRAFT_2919	cce_0320	PCC7424_4969	Cyan7425_1998	PCC8801_3722	Cy51472_1380	CY0110_25681	Cyan7822_2743	Cyan8802_3774	CPCC7001_945	FJSC11DRAFT_3613	glr2486	L8106_09566	MAE_13650	MC7420_67	N9414_22403	Aazo_0190	Npun_R2763	OSCI_4010007	Pro0543	PMM0542	PMT1218	PMN2A_1871	PMT9312_0542	A9601_05981	P9515_06061	P9303_07921	NATL1_05961	P9301_05681	P9215_06231	P9211_05441	P9202_1729	slr0506	SYNW1726	syc1603_d	sync_1976	SYNPCC7002_A0210	Syncc9902_1623	Syncc9605_0740	Synpcc7942_2503	CYB_1015	CYA_2383	SynRCC307_1572
Group 520	AM1_4672	all5088	Ava_2368	NIES39_K02160	AmaxDRAFT_1138	APCC8_010100026163	CwatDRAFT_3910	cce_1776	PCC7424_0358	Cyan7425_4468	PCC8801_1366	Cy51472_2803	CY0110_30381	Cyan7822_3587	Cyan8802_1396	CPCC7001_770	FJSC11DRAFT_4270	glr0532	L8106_23610	MAE_08200	MC7420_7366	N9414_11459	Aazo_0037	Npun_R4467	OSCI_3750002	Pro0311	PMM0279	PMT1872	PMN2A_1645	PMT9312_0281	A9601_03021	P9515_03121	P9303_25001	NATL1_03591	P9301_03031	P9215_03041	P9211_03061	P9202_1038	slr0402	SYNW0234	syc0285_d	sync_0272	SYNPCC7002_A0601	Syncc9902_0256	Syncc9605_0227	Synpcc7942_1266	CYB_0830	CYA_2828	SynRCC307_2297
Group 521	AM1_1785	alr1524	Ava_3907	NIES39_K02850	AmaxDRAFT_1222	APCC8_010100026558	CwatDRAFT_2714	cce_3166	PCC7424_1367	Cyan7425_3422	PCC8801_1602	Cy51472_4153	CY0110_00450	Cyan7822_2899	Cyan8802_1628	CPCC7001_1083	FJSC11DRAFT_3301	glr2156	L8106_07671	MAE_47890	MC7420_7276	N9414_20645	Aazo_2153	Npun_F4195	OSCI_2900009	Pro0551	PMM0550	PMT1205	PMN2A_1879	PMT9312_0550	A9601_06061	P9515_06141	P9303_08081	NATL1_06041	P9301_05761	P9215_06311	P9211_05521	P9202_507	slr0009	SYNW1718	syc0130_c	sync_1967	SYNPCC7002_A1798	Syncc9902_1614	Syncc9605_0752	Synpcc7942_1426	CYB_2579	CYA_1194	SynRCC307_0819
Group 522	AM1_1783	alr1526	Ava_3905	NIES39_K02830	AmaxDRAFT_1220	APCC8_010100026548	CwatDRAFT_2716	cce_3164	PCC7424_1365	Cyan7425_3420	PCC8801_1604	Cy51472_4151	CY0110_00460	Cyan7822_2901	Cyan8802_1630	CPCC7001_1801	FJSC11DRAFT_3299	glr2158	L8106_07661	MAE_47870	MC7420_7420	N9414_20635	Aazo_2151	Npun_F4197	OSCI_2900011	Pro0552	PMM0551	PMT1204	PMN2A_1880	PMT9312_0551	A9601_06071	P9515_06151	P9303_08091	NATL1_06051	P9301_05771	P9215_06321	P9211_05531	P9202_606	slr0012	SYNW1717	syc0129_c	sync_1966	SYNPCC7002_A1796	Syncc9902_1613	Syncc9605_0753	Synpcc7942_1427	CYB_2577	CYA_1196	SynRCC307_0820
Group 523	AM1_5788	all0580	Ava_0328	NIES39_E03920	AmaxDRAFT_2921	APCC8_010100020985	CwatDRAFT_4363	cce_1190	PCC7424_4875	Cyan7425_1235	PCC8801_2445	Cy51472_2230	CY0110_23571	Cyan7822_3732	Cyan8802_3665	CPCC7001_652	FJSC11DRAFT_2093	gll3339	L8106_01397	MAE_49310	MC7420_3741	N9414_01687	Aazo_2898	Npun_F2829	OSCI_3740007	Pro0561	PMM0559	PMT1194	PMN2A_1889	PMT9312_0559	A9601_06151	P9515_06231	P9303_08221	NATL1_06141	P9301_05851	P9215_06401	P9211_05621	P9202_925	sll1019	SYNW1543	syc0152_d	sync_1941	SYNPCC7002_A1864	Syncc9902_0879	Syncc9605_0966	Synpcc7942_1403	CYB_0151	CYA_1132	SynRCC307_0839
Group 525	AM1_1444	all5076	Ava_2330	NIES39_L05630	AmaxDRAFT_0880	APCC8_010100005907	CwatDRAFT_4018	cce_4534	PCC7424_2373	Cyan7425_3941	PCC8801_0789	Cy51472_0834	CY0110_24391	Cyan7822_5367	Cyan8802_0817	CPCC7001_98	FJSC11DRAFT_4458	gll2369	L8106_10777	MAE_16250	MC7420_2756	N9414_12973	Aazo_2304	Npun_R4420	OSCI_1480002	Pro0546	PMM0545	PMT1215	PMN2A_1873	PMT9312_0545	A9601_06011	P9515_06091	P9303_07951	NATL1_05981	P9301_05711	P9215_06261	P9211_05471	P9202_400	slr0750	SYNW1723	syc0136_c	sync_1973	SYNPCC7002_A2345	Syncc9902_1619	Syncc9605_0747	Synpcc7942_1420	CYB_1013	CYA_2385	SynRCC307_1564
Group 526	AM1_1445	all5078	Ava_2332	NIES39_L05610	AmaxDRAFT_0882	APCC8_010100005917	CwatDRAFT_4016	cce_4532	PCC7424_2375	Cyan7425_3939	PCC8801_0791	Cy51472_0832	CY0110_24376	Cyan7822_5364	Cyan8802_0819	CPCC7001_1718	FJSC11DRAFT_4456	gll2370	L8106_10787	MAE_16230	MC7420_2729	N9414_12963	Aazo_2306	Npun_R4422	OSCI_670001	Pro0544	PMM0543	PMT1217	PMN2A_1872	PMT9312_0543	A9601_05991	P9515_06071	P9303_07931	NATL1_05971	P9301_05691	P9215_06241	P9211_05451	P9202_254	slr0749	SYNW1725	syc0137_c	sync_1975	SYNPCC7002_A2347	Syncc9902_1621	Syncc9605_0741	Synpcc7942_1419	CYB_1016	CYA_2382	SynRCC307_1566
Group 528	AM1_5551	alr2542	Ava_0474	NIES39_E02210	AmaxDRAFT_0023	APCC8_010100016508	CwatDRAFT_4914	cce_2936	PCC7424_0311	Cyan7425_3555	PCC8801_1680	Cy51472_3922	CY0110_07689	Cyan7822_3761	Cyan8802_1698	CPCC7001_2490	FJSC11DRAFT_2076	gll1206	L8106_08331	MAE_14590	MC7420_5330	N9414_08265	Aazo_1909	Npun_F4916	OSCI_3160003	Pro0904	PMM0832	PMT0814	PMN2A_0379	PMT9312_0968	A9601_10381	P9515_09071	P9303_13941	NATL1_10611	P9301_10381	P9215_10701	P9211_09351	P9202_35	sll1058	SYNW0819	syc1956_d	sync_1221	SYNPCC7002_A0881	Syncc9902_0826	Syncc9605_1829	Synpcc7942_2136	CYB_0924	CYA_1305	SynRCC307_0971
Group 529	AM1_1743	all0640	Ava_4572	NIES39_R01280	AmaxDRAFT_4249	APCC8_010100013870	CwatDRAFT_3002	cce_1626	PCC7424_3501	Cyan7425_0672	PCC8801_2392	Cy51472_2657	CY0110_03854	Cyan7822_5238	Cyan8802_2444	CPCC7001_2577	FJSC11DRAFT_4077	gll2329	L8106_04646	MAE_31310	MC7420_1206	N9414_17787	Aazo_1495	Npun_R5737	OSCI_2290006	Pro0899	PMM0827	PMT0819	PMN2A_0384	PMT9312_0973	A9601_10431	P9515_09021	P9303_13891	NATL1_10661	P9301_10431	P9215_10751	P9211_09401	P9202_503	sll1276	SYNW0825	syc1422_c	sync_1208	SYNPCC7002_A2189	Syncc9902_0832	Syncc9605_1823	Synpcc7942_0082	CYB_2161	CYA_0403	SynRCC307_0976
Group 530	AM1_5413	alr3809	Ava_1893	NIES39_L01750	AmaxDRAFT_5490	APCC8_010100027213	CwatDRAFT_5742	cce_2038	PCC7424_5230	Cyan7425_1672	PCC8801_0628	Cy51472_3057	CY0110_27455	Cyan7822_3179	Cyan8802_0645	CPCC7001_2306	FJSC11DRAFT_1586	gll1769	L8106_06264	MAE_50420	MC7420_7606	N9414_09776	Aazo_0571	Npun_R5798	OSCI_3880030	Pro0897	PMM0825	PMT0822	PMN2A_0226	PMT9312_0975	A9601_10451	P9515_09001	P9303_13841	NATL1_08931	P9301_10451	P9215_10771	P9211_09421	P9202_723	sll0370	SYNW0830	syc0819_c	sync_1204	SYNPCC7002_A2488	Syncc9902_0836	Syncc9605_1819	Synpcc7942_0711	CYB_0215	CYA_1749	SynRCC307_0980
Group 531	AM1_4893	alr0799	Ava_0591	NIES39_A06300	AmaxDRAFT_0726	APCC8_010100025913	CwatDRAFT_1570	cce_1810	PCC7424_4396	Cyan7425_4728	PCC8801_3377	Cy51472_2836	CY0110_08431	Cyan7822_2517	Cyan8802_2734	CPCC7001_1976	FJSC11DRAFT_1521	glr3340	L8106_08511	MAE_53920	MC7420_2851	N9414_17238	Aazo_2784	Npun_R3909	OSCI_100005	Pro1085	PMM1111	PMT1095	PMN2A_0639	PMT9312_1122	A9601_12171	P9515_12021	P9303_09521	NATL1_14711	P9301_12181	P9215_12471	P9211_10761	P9202_243	slr1846	SYNW0906	syc0405_d	sync_1147	SYNPCC7002_A0545	Syncc9902_1418	Syncc9605_1661	Synpcc7942_1145	CYB_2364	CYA_0558	SynRCC307_1549
Group 532	AM1_2758	all0218	Ava_2709	NIES39_J00770	AmaxDRAFT_4067	APCC8_010100012910	CwatDRAFT_3095	cce_3300	PCC7424_1265	Cyan7425_4547	PCC8801_4015	Cy51472_4278	CY0110_15887	Cyan7822_5110	Cyan8802_4053	CPCC7001_1230	FJSC11DRAFT_4555	gll0103	L8106_02557	MAE_23925	MC7420_7456	N9414_04835	Aazo_1500	Npun_R3775	OSCI_1880018	Pro1089	PMM1107	PMT1091	PMN2A_0642	PMT9312_1118	A9601_12131	P9515_11981	P9303_09561	NATL1_14741	P9301_12141	P9215_12431	P9211_10801	P9202_53	slr1779	SYNW0910	syc0356_c	sync_1151	SYNPCC7002_A0094	Syncc9902_1414	Syncc9605_1657	Synpcc7942_1194	CYB_0455	CYA_2272	SynRCC307_1553
Group 533	AM1_0613	all3076	Ava_0834	NIES39_E01320	AmaxDRAFT_2246	APCC8_010100016975	CwatDRAFT_2246	cce_0804	PCC7424_1129	Cyan7425_2604	PCC8801_2531	Cy51472_1860	CY0110_15405	Cyan7822_3867	Cyan8802_3575	CPCC7001_578	FJSC11DRAFT_3730	gll1440	L8106_24215	MAE_24260	MC7420_1026	N9414_09381	Aazo_0096	Npun_F5517	OSCI_580038	Pro1097	PMM1098	PMT1078	PMN2A_0650	PMT9312_1109	A9601_12041	P9515_11891	P9303_09721	NATL1_14821	P9301_12051	P9215_12341	P9211_10881	P9202_1825	sll1418	SYNW0927	syc0509_c	sync_1039	SYNPCC7002_A1303	Syncc9902_1400	Syncc9605_1640	Synpcc7942_1038	CYB_0129	CYA_1943	SynRCC307_0802
Group 534	AM1_1946	alr2998	Ava_0911	NIES39_D00240	AmaxDRAFT_4186	APCC8_010100021490	CwatDRAFT_1879	cce_3376	PCC7424_2511	Cyan7425_4703	PCC8801_1418	Cy51472_4350	CY0110_03364	Cyan7822_2487	Cyan8802_1447	CPCC7001_1227	FJSC11DRAFT_2817	glr2063	L8106_18966	MAE_59150	MC7420_6799	N9414_23403	Aazo_4737	Npun_R5988	OSCI_610003	Pro1106	PMM1089	PMT1060	PMN2A_0659	PMT9312_1100	A9601_11951	P9515_11801	P9303_09921	NATL1_14911	P9301_11961	P9215_12251	P9211_10971	P9202_1354	slr0853	SYNW0937	syc1252_d	sync_1028	SYNPCC7002_A0096	Syncc9902_1390	Syncc9605_1628	Synpcc7942_0261	CYB_1212	CYA_1768	SynRCC307_0789
Group 535	AM1_0807	alr4670	Ava_1994	NIES39_K03980	AmaxDRAFT_5115	APCC8_010100023821	CwatDRAFT_3476	cce_0921	PCC7424_4690	Cyan7425_4733	PCC8801_2677	Cy51472_1972	CY0110_13266	Cyan7822_4139	Cyan8802_3427	CPCC7001_709	FJSC11DRAFT_1670	gll0901	L8106_04291	MAE_23600	MC7420_6097	N9414_07781	Aazo_4372	Npun_F2374	OSCI_2700003	Pro1118	PMM1080	PMT1074	PMN2A_0670	PMT9312_1091	A9601_11861	P9515_11701	P9303_09761	NATL1_15031	P9301_11871	P9215_12161	P9211_11091	P9202_1433	sll0469	SYNW0966	syc1979_c	sync_1011	SYNPCC7002_A2726	Syncc9902_1371	Syncc9605_1610	Synpcc7942_2113	CYB_1652	CYA_2887	SynRCC307_0771
Group 536	AM1_4854	alr0213	Ava_2704	NIES39_J00820	AmaxDRAFT_4063	APCC8_010100012930	CwatDRAFT_1877	cce_0877	PCC7424_0608	Cyan7425_0972	PCC8801_0156	Cy51472_1927	CY0110_28834	Cyan7822_2713	Cyan8802_0152	CPCC7001_1578	FJSC11DRAFT_4550	gll0416	L8106_02487	MAE_14550	MC7420_7008	N9414_04860	Aazo_1505	Npun_F3770	OSCI_3920001	Pro1129	PMM1070	PMT1109	PMN2A_0681	PMT9312_1081	A9601_11751	P9515_11601	P9303_09331	NATL1_15151	P9301_11761	P9215_12051	P9211_11191	P9202_872	slr0739	SYNW0742	syc0760_d	sync_0991	SYNPCC7002_A1085	Syncc9902_0739	Syncc9605_1926	Synpcc7942_0776	CYB_1859	CYA_0377	SynRCC307_0751
Group 537	AM1_2633	all0723	Ava_4625	NIES39_A04320	AmaxDRAFT_1943	APCC8_010100010951	CwatDRAFT_3426	cce_1136	PCC7424_0231	Cyan7425_4263	PCC8801_3090	Cy51472_2178	CY0110_08121	Cyan7822_5127	Cyan8802_3030	CPCC7001_6	FJSC11DRAFT_2531	gll3233	L8106_18906	MAE_55990	MC7420_6253	N9414_04185	Aazo_3794	Npun_R6366	OSCI_270005	Pro1232	PMM1138	PMT1155	PMN2A_0746	PMT9312_1234	A9601_13131	P9515_13021	P9303_08711	NATL1_15861	P9301_13271	P9215_13421	P9211_12121	P9202_1499	sll0245	SYNW0704	syc0967_c	sync_0930	SYNPCC7002_A1728	Syncc9902_0695	Syncc9605_1964	Synpcc7942_0554	CYB_2924	CYA_0024	SynRCC307_0716
Group 538	AM1_1440	all0109	Ava_1478	NIES39_C00620	AmaxDRAFT_3035	APCC8_010100003199	CwatDRAFT_6729	cce_1290	PCC7424_1183	Cyan7425_4002	PCC8801_3402	Cy51472_2324	CY0110_05462	Cyan7822_3150	Cyan8802_2714	CPCC7001_640	FJSC11DRAFT_3785	glr2732	L8106_27586	MAE_47290	MC7420_350	N9414_08425	Aazo_4978	Npun_F3862	OSCI_2500025	Pro0467	PMM0469	PMT1316	PMN2A_1801	PMT9312_0469	A9601_05241	P9515_05331	P9303_06701	NATL1_05241	P9301_04941	P9215_05491	P9211_04691	P9202_954	sll0819	SYNW1835	syc0300_d	sync_2155	SYNPCC7002_A1008	Syncc9902_1728	Syncc9605_0634	Synpcc7942_1250	CYB_2824	CYA_0295	SynRCC307_0710
Group 539	AM1_4452	all2456	Ava_0387	NIES39_K04560	AmaxDRAFT_2678	APCC8_010100024128	CwatDRAFT_4361	cce_1205	PCC7424_3986	Cyan7425_1429	PCC8801_4289	Cy51472_2244	CY0110_23611	Cyan7822_4495	Cyan8802_4349	CPCC7001_1763	FJSC11DRAFT_1453	gll1912	L8106_18691	MAE_32970	MC7420_1984	N9414_01637	Aazo_0386	Npun_R0139	OSCI_3220027	Pro0462	PMM0464	PMT1320	PMN2A_1796	PMT9312_0464	A9601_05201	P9515_05281	P9303_06661	NATL1_05191	P9301_04891	P9215_05441	P9211_04641	P9202_1459	sll0194	SYNW1839	syc0035_c	sync_2151	SYNPCC7002_A1225	Syncc9902_1732	Syncc9605_0630	Synpcc7942_1578	CYB_0929	CYA_1310	SynRCC307_0706
Group 540	AM1_3602	alr3553	Ava_3531	NIES39_A02900	AmaxDRAFT_2772	APCC8_010100010206	CwatDRAFT_5393	cce_2564	PCC7424_1159	Cyan7425_1642	PCC8801_3679	Cy51472_3568	CY0110_14083	Cyan7822_5312	Cyan8802_3733	CPCC7001_1587	FJSC11DRAFT_0676	glr3428	L8106_17232	MAE_06650	MC7420_8155	N9414_18068	Aazo_4142	Npun_F4666	OSCI_740008	Pro0455	PMM0456	PMT1328	PMN2A_1788	PMT9312_0456	A9601_05121	P9515_05191	P9303_06581	NATL1_05111	P9301_04811	P9215_05361	P9211_04571	P9202_1586	slr0926	SYNW1847	syc2131_d	sync_2142	SYNPCC7002_A1400	Syncc9902_1740	Syncc9605_0622	Synpcc7942_1964	CYB_2854	CYA_1031	SynRCC307_0686
Group 541	AM1_5632	alr1894	Ava_3764	NIES39_N00260	AmaxDRAFT_3298	APCC8_010100001424	CwatDRAFT_2303	cce_2412	PCC7424_2848	Cyan7425_1782	PCC8801_4265	Cy51472_3420	CY0110_30121	Cyan7822_4673	Cyan8802_4325	CPCC7001_1862	FJSC11DRAFT_3076	glr3506	L8106_21814	MAE_33900	MC7420_2276	N9414_22428	Aazo_3207	Npun_F2349	OSCI_3000022	Pro0452	PMM0453	PMT1333	PMN2A_1785	PMT9312_0453	A9601_05091	P9515_05161	P9303_06521	NATL1_05081	P9301_04781	P9215_05331	P9211_04541	P9202_833	slr0886	SYNW1852	syc0845_c	sync_2137	SYNPCC7002_A2367	Syncc9902_1745	Syncc9605_0617	Synpcc7942_0684	CYB_2090	CYA_2483	SynRCC307_0681
Group 542	AM1_4625	alr2373	Ava_0192	NIES39_B00480	AmaxDRAFT_1469	APCC8_010100007004	CwatDRAFT_6704	cce_1471	PCC7424_4873	Cyan7425_1358	PCC8801_2588	Cy51472_2503	CY0110_29409	Cyan7822_3729	Cyan8802_3518	CPCC7001_1138	FJSC11DRAFT_3338	glr2168	L8106_28511	MAE_21960	MC7420_7226	N9414_05030	Aazo_3861	Npun_F0491	OSCI_940015	Pro0446	PMM0450	PMT1337	PMN2A_1781	PMT9312_0449	A9601_05051	P9515_05121	P9303_06471	NATL1_05041	P9301_04741	P9215_05291	P9211_04481	P9202_138	sll0760	SYNW1857	syc1943_c	sync_2131	SYNPCC7002_A1334	Syncc9902_1750	Syncc9605_0612	Synpcc7942_2149	CYB_1870	CYA_2711	SynRCC307_0676
Group 543	AM1_4622	all0949	Ava_0527	NIES39_O03110	AmaxDRAFT_0572	APCC8_010100012148	CwatDRAFT_6660	cce_4599	PCC7424_3689	Cyan7425_1210	PCC8801_0256	Cy51472_0897	CY0110_10642	Cyan7822_5081	Cyan8802_0254	CPCC7001_627	FJSC11DRAFT_0850	glr2165	L8106_23910	MAE_22920	MC7420_5602	N9414_04455	Aazo_3572	Npun_R5530	OSCI_1450022	Pro0443	PMM0447	PMT1340	PMN2A_1778	PMT9312_0446	A9601_05021	P9515_05091	P9303_06441	NATL1_05011	P9301_04711	P9215_05261	P9211_04451	P9202_1118	sll1898	SYNW1860	syc1509_d	sync_2128	SYNPCC7002_A1161	Syncc9902_1753	Syncc9605_0609	Synpcc7942_2601	CYB_0661	CYA_1515	SynRCC307_0673
Group 544	AM1_3093	alr3414	Ava_3434	NIES39_Q02640	AmaxDRAFT_5216	APCC8_010100014785	CwatDRAFT_4795	cce_1365	PCC7424_0895	Cyan7425_5266	PCC8801_4061	Cy51472_2398	CY0110_13156	Cyan7822_2797	Cyan8802_4100	CPCC7001_1281	FJSC11DRAFT_3204	glr1476	L8106_29255	MAE_04030	MC7420_5035	N9414_00810	Aazo_0686	Npun_R1586	OSCI_3890012	Pro1301	PMM1185	PMT1370	PMN2A_0804	PMT9312_1286	A9601_13781	P9515_13571	P9303_06101	NATL1_16591	P9301_13861	P9215_13991	P9211_12721	P9202_322	slr1470	SYNW1889	syc0073_d	sync_2096	SYNPCC7002_A0990	Syncc9902_1786	Syncc9605_0578	Synpcc7942_1616	CYB_0705	CYA_0356	SynRCC307_0638
Group 545	AM1_3092	alr3415	Ava_3435	NIES39_Q02650	AmaxDRAFT_5217	APCC8_010100014790	CwatDRAFT_4796	cce_1364	PCC7424_0894	Cyan7425_5265	PCC8801_4060	Cy51472_2397	CY0110_13151	Cyan7822_2796	Cyan8802_4099	CPCC7001_1662	FJSC11DRAFT_3203	glr2231	L8106_29260	MAE_04020	MC7420_5042	N9414_00805	Aazo_0687	Npun_R1585	OSCI_3890013	Pro1302	PMM1186	PMT1371	PMN2A_0805	PMT9312_1287	A9601_13791	P9515_13581	P9303_06091	NATL1_16601	P9301_13871	P9215_14001	P9211_12731	P9202_31	slr1471	SYNW1890	syc0074_d	sync_2095	SYNPCC7002_A0991	Syncc9902_1787	Syncc9605_0577	Synpcc7942_1617	CYB_2241	CYA_1785	SynRCC307_0637
Group 546	AM1_3983	alr2737	Ava_4303	NIES39_O05200	AmaxDRAFT_1536	APCC8_010100005190	CwatDRAFT_1009	cce_0217	PCC7424_2554	Cyan7425_1004	PCC8801_4356	Cy51472_1272	CY0110_03339	Cyan7822_4234	Cyan8802_4418	CPCC7001_1541	FJSC11DRAFT_3460	gll3572	L8106_01832	MAE_32430	MC7420_6927	N9414_01445	Aazo_3730	Npun_R1720	OSCI_640012	Pro0409	PMM0410	PMT0227	PMN2A_1744	PMT9312_0405	A9601_04601	P9515_04711	P9303_21161	NATL1_04611	P9301_04291	P9215_04861	P9211_04081	P9202_92	slr0469	SYNW1694	syc2473_d	sync_0629	SYNPCC7002_A2083	Syncc9902_1590	Syncc9605_0787	Synpcc7942_1487	CYB_1094	CYA_1519	SynRCC307_0621
Group 547	AM1_1737	alr1026	Ava_3683	NIES39_O06130	AmaxDRAFT_1571	APCC8_010100005025	CwatDRAFT_4176	cce_4130	PCC7424_0544	Cyan7425_4359	PCC8801_0207	Cy51472_0447	CY0110_25206	Cyan7822_2334	Cyan8802_0203	CPCC7001_2752	FJSC11DRAFT_2665	glr1074	L8106_09341	MAE_15990	MC7420_2002	N9414_20255	Aazo_0325	Npun_F5003	OSCI_30018	Pro1376	PMM1302	PMT0330	PMN2A_0868	PMT9312_1398	A9601_15011	P9515_14631	P9303_19851	NATL1_17221	P9301_14881	P9215_15311	P9211_13501	P9202_20	sll1612	SYNW1635	syc0598_c	sync_0743	SYNPCC7002_A0401	Syncc9902_1535	Syncc9605_0857	Synpcc7942_0944	CYB_1382	CYA_1353	SynRCC307_0610
Group 548	AM1_4660	alr1312	Ava_3037	NIES39_C00650	AmaxDRAFT_3032	APCC8_010100003214	CwatDRAFT_3979	cce_2810	PCC7424_0106	Cyan7425_3787	PCC8801_3288	Cy51472_3805	CY0110_12852	Cyan7822_5163	Cyan8802_2835	CPCC7001_1077	FJSC11DRAFT_4380	glr4015	L8106_13280	MAE_47970	MC7420_4863	N9414_10448	Aazo_4999	Npun_R0775	OSCI_3870005	Pro1379	PMM1305	PMT0323	PMN2A_0871	PMT9312_1401	A9601_15041	P9515_14661	P9303_19921	NATL1_17251	P9301_14911	P9215_15341	P9211_13531	P9202_86	sll0996	SYNW1640	syc1731_c	sync_0735	SYNPCC7002_A1915	Syncc9902_1540	Syncc9605_0850	Synpcc7942_2374	CYB_1683	CYA_2897	SynRCC307_0604
Group 549	AM1_0805	alr3857	Ava_1839	NIES39_N00820	AmaxDRAFT_3441	APCC8_010100001144	CwatDRAFT_4748	cce_1373	PCC7424_5024	Cyan7425_4731	PCC8801_4254	Cy51472_2406	CY0110_13206	Cyan7822_2315	Cyan8802_4315	CPCC7001_724	FJSC11DRAFT_2217	gll0299	L8106_08376	MAE_26410	MC7420_8117	N9414_17842	Aazo_1900	Npun_R4806	OSCI_2610001	Pro1382	PMM1308	PMT0320	PMN2A_0874	PMT9312_1404	A9601_15071	P9515_14691	P9303_19951	NATL1_17281	P9301_14941	P9215_15371	P9211_13561	P9202_1468	sll1632	SYNW1643	syc1728_c	sync_0732	SYNPCC7002_A0023	Syncc9902_1543	Syncc9605_0847	Synpcc7942_2377	CYB_1799	CYA_1608	SynRCC307_0601
Group 550	AM1_0806	alr3858	Ava_1837	NIES39_N00830	AmaxDRAFT_3442	APCC8_010100001139	CwatDRAFT_4290	cce_1314	PCC7424_5023	Cyan7425_4732	PCC8801_4253	Cy51472_2347	CY0110_28469	Cyan7822_2314	Cyan8802_4314	CPCC7001_598	FJSC11DRAFT_2220	gll0298	L8106_08381	MAE_26420	MC7420_8083	N9414_17837	Aazo_1902	Npun_R4804	OSCI_2610002	Pro1383	PMM1309	PMT0319	PMN2A_0875	PMT9312_1405	A9601_15081	P9515_14701	P9303_19971	NATL1_17291	P9301_14951	P9215_15381	P9211_13571	P9202_125	sll1633	SYNW1644	syc1727_c	sync_0731	SYNPCC7002_A0024	Syncc9902_1544	Syncc9605_0846	Synpcc7942_2378	CYB_2110	CYA_0109	SynRCC307_0600
Group 551	AM1_1283	all4956	Ava_2223	NIES39_E03410	AmaxDRAFT_0120	APCC8_010100016018	CwatDRAFT_5610	cce_2087	PCC7424_4462	Cyan7425_1516	PCC8801_2601	Cy51472_3105	CY0110_07319	Cyan7822_2575	Cyan8802_3505	CPCC7001_1695	FJSC11DRAFT_2186	gll3085	L8106_17327	MAE_21530	MC7420_3650	N9414_12303	Aazo_4269	Npun_F1145	OSCI_2890008	Pro1385	PMM1311	PMT0317	PMN2A_0877	PMT9312_1408	A9601_15101	P9515_14721	P9303_19991	NATL1_17311	P9301_14971	P9215_15401	P9211_13591	P9202_584	sll1917	SYNW1646	syc1723_d	sync_0729	SYNPCC7002_A2831	Syncc9902_1546	Syncc9605_0843	Synpcc7942_2382	CYB_0890	CYA_0785	SynRCC307_0598
Group 552	AM1_1284	alr4957	Ava_2222	NIES39_O04170	AmaxDRAFT_0670	APCC8_010100028952	CwatDRAFT_5635	cce_2088	PCC7424_4460	Cyan7425_1851	PCC8801_2600	Cy51472_3106	CY0110_07314	Cyan7822_3622	Cyan8802_3506	CPCC7001_2499	FJSC11DRAFT_2185	glr3086	L8106_17332	MAE_21590	MC7420_3760	N9414_12308	Aazo_4268	Npun_R1144	OSCI_2890007	Pro1386	PMM1312	PMT0316	PMN2A_0878	PMT9312_1409	A9601_15111	P9515_14731	P9303_20011	NATL1_17331	P9301_14981	P9215_15411	P9211_13601	P9202_148	slr1972	SYNW1647	syc1722_c	sync_0728	SYNPCC7002_A2830	Syncc9902_1547	Syncc9605_0842	Synpcc7942_2383	CYB_0988	CYA_0915	SynRCC307_0597
Group 553	AM1_2331	all4358	Ava_1306	NIES39_J04370	AmaxDRAFT_4607	APCC8_010100007496	CwatDRAFT_4873	cce_1910	PCC7424_2300	Cyan7425_1518	PCC8801_0942	Cy51472_2931	CY0110_13561	Cyan7822_2639	Cyan8802_0969	CPCC7001_1725	FJSC11DRAFT_2939	gll3767	L8106_17090	MAE_57190	MC7420_7033	N9414_12333	Aazo_2954	Npun_R0988	OSCI_3900019	Pro1387	PMM1313	PMT0315	PMN2A_0879	PMT9312_1410	A9601_15121	P9515_14741	P9303_20021	NATL1_17341	P9301_14991	P9215_15421	P9211_13611	P9202_1617	slr0164	SYNW1648	syc1572_d	sync_0727	SYNPCC7002_A1193	Syncc9902_1548	Syncc9605_0841	Synpcc7942_2538	CYB_0608	CYA_0657	SynRCC307_0596
Group 554	AM1_3163	all1985	Ava_4336	NIES39_A03700	AmaxDRAFT_2004	APCC8_010100010626	CwatDRAFT_1794	cce_3990	PCC7424_3659	Cyan7425_2056	PCC8801_3426	Cy51472_0313	CY0110_24636	Cyan7822_4739	Cyan8802_2690	CPCC7001_1911	FJSC11DRAFT_3168	glr1446	L8106_15610	MAE_42730	MC7420_5134	N9414_17977	Aazo_0922	Npun_R1642	OSCI_4100020	Pro1268	PMM1165	PMT0283	PMN2A_0778	PMT9312_1265	A9601_13561	P9515_13351	P9303_20541	NATL1_16221	P9301_13651	P9215_13771	P9211_12601	P9202_1883	slr0638	SYNW1671	syc1647_c	sync_0717	SYNPCC7002_A0387	Syncc9902_1561	Syncc9605_0812	Synpcc7942_2457	CYB_0066	CYA_0584	SynRCC307_0585
Group 555	AM1_3823	alr5252	Ava_1422	NIES39_K03190	AmaxDRAFT_5251	APCC8_010100023424	CwatDRAFT_4679	cce_2570	PCC7424_0747	Cyan7425_2785	PCC8801_2496	Cy51472_3574	CY0110_14048	Cyan7822_5318	Cyan8802_3610	CPCC7001_1067	FJSC11DRAFT_4376	gll0127	L8106_04211	MAE_37840	MC7420_675	N9414_02069	Aazo_4318	Npun_R4434	OSCI_1600020	Pro0427	PMM0431	PMT0276	PMN2A_1762	PMT9312_0430	A9601_04861	P9515_04931	P9303_20621	NATL1_04841	P9301_04551	P9215_05101	P9211_04271	P9202_810	sll1653	SYNW1674	syc0450_d	sync_0700	SYNPCC7002_A1100	Syncc9902_1570	Syncc9605_0809	Synpcc7942_1099	CYB_0364	CYA_2236	SynRCC307_0581
Group 556	AM1_5790	alr2895	Ava_1007	NIES39_C01410	AmaxDRAFT_4533	APCC8_010100003539	CwatDRAFT_1658	cce_0282	PCC7424_1555	Cyan7425_2783	PCC8801_0686	Cy51472_1338	CY0110_09777	Cyan7822_5409	Cyan8802_0714	CPCC7001_36	FJSC11DRAFT_3294	gll4314	L8106_09736	MAE_52940	MC7420_7641	N9414_10952	Aazo_1893	Npun_R4405	OSCI_3440011	Pro0426	PMM0430	PMT0274	PMN2A_1761	PMT9312_0429	A9601_04851	P9515_04921	P9303_20641	NATL1_04831	P9301_04541	P9215_05091	P9211_04261	P9202_1031	sll1893	SYNW1675	syc2006_c	sync_0698	SYNPCC7002_A1636	Syncc9902_1571	Syncc9605_0808	Synpcc7942_2087	CYB_0445	CYA_2282	SynRCC307_0579
Group 557	AM1_1019	all4480	Ava_3341	NIES39_C02140	AmaxDRAFT_4289	APCC8_010100003726	CwatDRAFT_6019	cce_4122	PCC7424_1236	Cyan7425_3844	PCC8801_1866	Cy51472_0439	CY0110_29299	Cyan7822_3054	Cyan8802_1892	CPCC7001_2105	FJSC11DRAFT_0219	glr1809	L8106_16659	MAE_22020	MC7420_1102	N9414_19832	Aazo_0020	Npun_R4525	OSCI_3440019	Pro0424	PMM0428	PMT0272	PMN2A_1759	PMT9312_0427	A9601_04831	P9515_04901	P9303_20661	NATL1_04811	P9301_04521	P9215_05071	P9211_04241	P9202_135	slr0056	SYNW1677	syc2009_d	sync_0696	SYNPCC7002_A0548	Syncc9902_1573	Syncc9605_0806	Synpcc7942_2084	CYB_0533	CYA_2138	SynRCC307_0577
Group 558	AM1_5255	all2508	Ava_0440	NIES39_R00400	AmaxDRAFT_1356	APCC8_010100014455	CwatDRAFT_0582	cce_4718	PCC7424_1118	Cyan7425_1111	PCC8801_2529	Cy51472_1011	CY0110_08421	Cyan7822_3335	Cyan8802_3577	CPCC7001_723	FJSC11DRAFT_2471	glr2763	L8106_30200	MAE_39840	MC7420_8242	N9414_16264	Aazo_3444	Npun_F1552	OSCI_3990016	Pro0419	PMM0420	PMT0257	PMN2A_1754	PMT9312_0416	A9601_04711	P9515_04811	P9303_20941	NATL1_04741	P9301_04401	P9215_04971	P9211_04181	P9202_200	slr0604	SYNW1684	syc1040_d	sync_0652	SYNPCC7002_A2421	Syncc9902_1582	Syncc9605_0799	Synpcc7942_0479	CYB_0064	CYA_0582	SynRCC307_0552
Group 559	AM1_1529	asr1309	Ava_3034	NIES39_A07450	AmaxDRAFT_0824	APCC8_010100025373	CwatDRAFT_5037	cce_1017	PCC7424_2023	Cyan7425_2034	PCC8801_1119	Cy51472_2064	CY0110_08831	Cyan7822_3348	Cyan8802_1148	CPCC7001_518	FJSC11DRAFT_2467	gsl2877	L8106_25545	MAE_15560	MC7420_2699	N9414_16279	Aazo_3441	Npun_R1549	OSCI_3430019	Pro0417	PMM0418	PMT0254	PMN2A_1752	PMT9312_0414	A9601_04691	P9515_04791	P9303_20981	NATL1_04711	P9301_04381	P9215_04951	P9211_04161	P9202_173	ssl2667	SYNW1687	syc1068_d	sync_0647	SYNPCC7002_A1413	Syncc9902_1585	Syncc9605_0796	Synpcc7942_0450	CYB_0989	CYA_0914	SynRCC307_0548
Group 560	AM1_5920	all4396	Ava_3279	NIES39_L00330	AmaxDRAFT_2977	APCC8_010100026928	CwatDRAFT_4563	cce_0623	PCC7424_1005	Cyan7425_4265	PCC8801_0258	Cy51472_1682	CY0110_27944	Cyan7822_5438	Cyan8802_0256	CPCC7001_1389	FJSC11DRAFT_2248	gll3149	L8106_08186	MAE_53390	MC7420_7509	N9414_19567	Aazo_1071	Npun_R3625	OSCI_3650006	Pro1307	PMM1191	PMT1377	PMN2A_0810	PMT9312_1292	A9601_13841	P9515_13631	P9303_06021	NATL1_16651	P9301_13921	P9215_14051	P9211_12781	P9202_40	sll1043	SYNW1897	syc1666_d	sync_2088	SYNPCC7002_A1066	Syncc9902_1794	Syncc9605_0570	Synpcc7942_2440	CYB_1445	CYA_2218	SynRCC307_0543
Group 561	AM1_3511	all4680	Ava_1987	NIES39_J02510	AmaxDRAFT_2520	APCC8_010100013641	CwatDRAFT_1029	cce_2683	PCC7424_1545	Cyan7425_5229	PCC8801_0023	Cy51472_3685	CY0110_11542	Cyan7822_4360	Cyan8802_0021	CPCC7001_1274	FJSC11DRAFT_3916	gll3021	L8106_24350	MAE_51240	MC7420_5873	N9414_20825	Aazo_1916	Npun_R2378	OSCI_1090016	Pro1309	PMM1193	PMT1379	PMN2A_0812	PMT9312_1294	A9601_13861	P9515_13651	P9303_06001	NATL1_16671	P9301_13941	P9215_14071	P9211_12801	P9202_1053	sll0818	SYNW1899	syc1335_c	sync_2086	SYNPCC7002_A2359	Syncc9902_1796	Syncc9605_0568	Synpcc7942_0174	CYB_2500	CYA_0422	SynRCC307_0541
Group 562	AM1_4236	alr4015	Ava_1687	NIES39_D07650	AmaxDRAFT_3677	APCC8_010100018720	CwatDRAFT_0263	cce_4736	PCC7424_3003	Cyan7425_0250	PCC8801_4068	Cy51472_1029	CY0110_13761	Cyan7822_3422	Cyan8802_4107	CPCC7001_895	FJSC11DRAFT_2008	glr1810	L8106_03769	MAE_12060	MC7420_1721	N9414_01612	Aazo_2257	Npun_R4269	OSCI_1780005	Pro1405	PMM1324	PMT1399	PMN2A_0895	PMT9312_1422	A9601_15241	P9515_14851	P9303_05671	NATL1_17511	P9301_15101	P9215_15531	P9211_13781	P9202_724	slr1045	SYNW0582	syc1136_c	sync_2196	SYNPCC7002_A1371	Syncc9902_0575	Syncc9605_2096	Synpcc7942_0378	CYB_2505	CYA_2087	SynRCC307_0477
Group 563	AM1_4237	alr4016	Ava_1686	NIES39_E03070	AmaxDRAFT_0110	APCC8_010100016063	CwatDRAFT_2862	cce_3658	PCC7424_5080	Cyan7425_0249	PCC8801_2825	Cy51472_4628	CY0110_13651	Cyan7822_4013	Cyan8802_3274	CPCC7001_850	FJSC11DRAFT_2009	gll0664	L8106_03774	MAE_04700	MC7420_1825	N9414_01617	Aazo_2258	Npun_R4268	OSCI_3820012	Pro1406	PMM1325	PMT0478	PMN2A_0896	PMT9312_1423	A9601_15251	P9515_14861	P9303_18001	NATL1_17521	P9301_15111	P9215_15541	P9211_13791	P9202_1045	slr0730	SYNW0581	syc1135_c	sync_2197	SYNPCC7002_A1012	Syncc9902_0574	Syncc9605_2097	Synpcc7942_0379	CYB_0346	CYA_1716	SynRCC307_0476
Group 564	AM1_4240	all0492	Ava_2907	NIES39_K03280	AmaxDRAFT_5457	APCC8_010100023481	CwatDRAFT_2864	cce_3656	PCC7424_5082	Cyan7425_0247	PCC8801_2827	Cy51472_4626	CY0110_13641	Cyan7822_4015	Cyan8802_3272	CPCC7001_1202	FJSC11DRAFT_2012	gll0663	L8106_03789	MAE_14640	MC7420_1755	N9414_01627	Aazo_2260	Npun_R4266	OSCI_3820003	Pro1408	PMM1327	PMT1401	PMN2A_0898	PMT9312_1425	A9601_15271	P9515_14881	P9303_05631	NATL1_17541	P9301_15131	P9215_15561	P9211_13811	P9202_1166	sll1973	SYNW0577	syc2036_c	sync_2199	SYNPCC7002_A1010	Syncc9902_0572	Syncc9605_2099	Synpcc7942_2057	CYB_0321	CYA_1269	SynRCC307_0472
Group 565	AM1_5365	alr0486	Ava_2899	NIES39_K03250	AmaxDRAFT_5245	APCC8_010100023454	CwatDRAFT_5818	cce_2715	PCC7424_0550	Cyan7425_1232	PCC8801_1694	Cy51472_3717	CY0110_10587	Cyan7822_2329	Cyan8802_1713	CPCC7001_1456	FJSC11DRAFT_1993	glr0702	L8106_15824	MAE_55920	MC7420_1131	N9414_22978	Aazo_4423	Npun_R1699	OSCI_2050007	Pro0391	PMM0394	PMT0206	PMN2A_1729	PMT9312_0390	A9601_04451	P9515_04561	P9303_21481	NATL1_04461	P9301_04141	P9215_04711	P9211_03911	P9202_212	slr0556	SYNW0660	syc2033_d	sync_0599	SYNPCC7002_A1917	Syncc9902_0647	Syncc9605_2025	Synpcc7942_2060	CYB_1746	CYA_0860	SynRCC307_0469
Group 566	AM1_5937	alr0483	Ava_2896	NIES39_K03220	AmaxDRAFT_5248	APCC8_010100023439	CwatDRAFT_4254	cce_0260	PCC7424_0885	Cyan7425_1561	PCC8801_0121	Cy51472_1316	CY0110_12757	Cyan7822_2788	Cyan8802_0118	CPCC7001_1638	FJSC11DRAFT_0313	gll3210	L8106_15839	MAE_00810	MC7420_4266	N9414_22963	Aazo_3566	Npun_R1702	OSCI_4120041	Pro0388	PMM0391	PMT0203	PMN2A_1726	PMT9312_0387	A9601_04421	P9515_04531	P9303_21511	NATL1_04431	P9301_04111	P9215_04681	P9211_03881	P9202_1200	slr1974	SYNW0657	syc1763_c	sync_0596	SYNPCC7002_A0123	Syncc9902_0644	Syncc9605_2028	Synpcc7942_2340	CYB_1263	CYA_1217	SynRCC307_0466
Group 567	AM1_2501	alr4320	Ava_1271	NIES39_M01070	AmaxDRAFT_3836	APCC8_010100002824	CwatDRAFT_0313	cce_4324	PCC7424_5102	Cyan7425_4178	PCC8801_0132	Cy51472_0628	CY0110_00530	Cyan7822_4984	Cyan8802_0129	CPCC7001_673	FJSC11DRAFT_1239	gll3407	L8106_02987	MAE_25180	MC7420_6365	N9414_17078	Aazo_3429	Npun_R3936	OSCI_2990001	Pro0370	PMM0328	PMT0186	PMN2A_1705	PMT9312_0334	A9601_03541	P9515_03601	P9303_21761	NATL1_04201	P9301_03551	P9215_03541	P9211_03641	P9202_749	slr1689	SYNW1961	syc0230_c	sync_0561	SYNPCC7002_A1816	Syncc9902_1843	Syncc9605_0492	Synpcc7942_1323	CYB_1244	CYA_0203	SynRCC307_0450
Group 568	AM1_4665	alr3422	Ava_3442	NIES39_M02410	AmaxDRAFT_2315	APCC8_010100001844	CwatDRAFT_4240	cce_1384	PCC7424_2252	Cyan7425_2348	PCC8801_3537	Cy51472_2417	CY0110_28499	Cyan7822_5196	Cyan8802_2577	CPCC7001_2738	FJSC11DRAFT_2367	gll1918	L8106_09691	MAE_33560	MC7420_2352	N9414_02306	Aazo_1702	Npun_F0311	OSCI_630010	Pro0368	PMM0326	PMT1648	PMN2A_1703	PMT9312_0332	A9601_03501	P9515_03581	P9303_21841	NATL1_04181	P9301_03521	P9215_03511	P9211_03621	P9202_1849	slr0343	SYNW1966	syc1770_c	sync_0550	SYNPCC7002_A0841	Syncc9902_1848	Syncc9605_0486	Synpcc7942_2332	CYB_1630	CYA_1797	SynRCC307_0446
Group 569	AM1_4666	alr3421	Ava_3441	NIES39_M02420	AmaxDRAFT_2314	APCC8_010100001839	CwatDRAFT_4239	cce_1383	PCC7424_2251	Cyan7425_2347	PCC8801_3538	Cy51472_2416	CY0110_28504	Cyan7822_5195	Cyan8802_2576	CPCC7001_188	FJSC11DRAFT_2365	gll1919	L8106_09696	MAE_33570	MC7420_2336	N9414_02311	Aazo_1703	Npun_F0310	OSCI_630008	Pro0367	PMM0325	PMT1649	PMN2A_1702	PMT9312_0331	A9601_03491	P9515_03571	P9303_21851	NATL1_04171	P9301_03511	P9215_03501	P9211_03611	P9202_1011	slr0342	SYNW1967	syc1771_c	sync_0549	SYNPCC7002_A0842	Syncc9902_1849	Syncc9605_0485	Synpcc7942_2331	CYB_1629	CYA_1796	SynRCC307_0445
Group 570	AM1_2620	alr2936	Ava_0964	NIES39_O06380	AmaxDRAFT_1596	APCC8_010100004905	CwatDRAFT_6150	cce_3686	PCC7424_5340	Cyan7425_3339	PCC8801_1080	Cy51472_0020	CY0110_25091	Cyan7822_5599	Cyan8802_1109	CPCC7001_1639	FJSC11DRAFT_4562	gll1806	L8106_29650	MAE_54350	MC7420_4301	N9414_12708	Aazo_4282	Npun_R6492	OSCI_2650003	Pro1746	PMM1590	PMT1689	PMN2A_1165	PMT9312_1682	A9601_17991	P9515_17771	P9303_22471	NATL1_20401	P9301_17821	P9215_18631	P9211_17111	P9202_1493	sll1249	SYNW2027	syc0399_d	sync_0483	SYNPCC7002_A0343	Syncc9902_1914	Syncc9605_0416	Synpcc7942_1151	CYB_2425	CYA_2663	SynRCC307_2069
Group 571	AM1_0430	alr3525	Ava_3213	NIES39_O06360	AmaxDRAFT_1594	APCC8_010100004915	CwatDRAFT_2767	cce_3957	PCC7424_5338	Cyan7425_3341	PCC8801_3499	Cy51472_0276	CY0110_27710	Cyan7822_5601	Cyan8802_2617	CPCC7001_2321	FJSC11DRAFT_4521	gll0720	L8106_29660	MAE_44360	MC7420_4318	N9414_12723	Aazo_3150	Npun_R6489	OSCI_4090003	Pro1745	PMM1589	PMT1691	PMN2A_1164	PMT9312_1681	A9601_17981	P9515_17761	P9303_22491	NATL1_20391	P9301_17811	P9215_18621	P9211_17101	P9202_1816	slr0838	SYNW2029	syc0689_c	sync_0481	SYNPCC7002_A0345	Syncc9902_1916	Syncc9605_0414	Synpcc7942_0851	CYB_1656	CYA_2883	SynRCC307_2071
Group 572	AM1_2108	alr3980	Ava_1721	NIES39_J01620	AmaxDRAFT_2579	APCC8_010100013360	CwatDRAFT_3009	cce_3329	PCC7424_4230	Cyan7425_1787	PCC8801_3055	Cy51472_4306	CY0110_17717	Cyan7822_2700	Cyan8802_3066	CPCC7001_1130	FJSC11DRAFT_4280	glr3763	L8106_28296	MAE_08520	MC7420_2199	N9414_00750	Aazo_2731	Npun_R4030	OSCI_320004	Pro1739	PMM1583	PMT1704	PMN2A_1156	PMT9312_1675	A9601_17901	P9515_17701	P9303_22651	NATL1_20301	P9301_17741	P9215_18551	P9211_17041	P9202_1652	slr0589	SYNW2038	syc0854_d	sync_0469	SYNPCC7002_A1956	Syncc9902_1924	Syncc9605_0405	Synpcc7942_0675	CYB_2732	CYA_2036	SynRCC307_2081
Group 573	AM1_4061	alr2572	Ava_0501	NIES39_J00420	AmaxDRAFT_3356	APCC8_010100012640	CwatDRAFT_4523	cce_0257	PCC7424_5096	Cyan7425_0260	PCC8801_3736	Cy51472_1313	CY0110_21657	Cyan7822_4977	Cyan8802_3788	CPCC7001_1815	FJSC11DRAFT_3002	glr1586	L8106_27771	MAE_03210	MC7420_6493	N9414_09226	Aazo_4098	Npun_R0564	OSCI_2830005	Pro1734	PMM1579	PMT1709	PMN2A_1151	PMT9312_1671	A9601_17861	P9515_17661	P9303_22701	NATL1_20251	P9301_17701	P9215_18511	P9211_16991	P9202_1509	slr1285	SYNW2043	syc2502_c	sync_0464	SYNPCC7002_A0442	Syncc9902_1929	Syncc9605_0400	Synpcc7942_1517	CYB_1345	CYA_0794	SynRCC307_2086
Group 574	AM1_5143	all0328	Ava_4721	NIES39_G00240	AmaxDRAFT_2013	APCC8_010100000632	CwatDRAFT_3694	cce_1340	PCC7424_4552	Cyan7425_0206	PCC8801_0377	Cy51472_2374	CY0110_10192	Cyan7822_2987	Cyan8802_0386	CPCC7001_804	FJSC11DRAFT_3191	glr1717	L8106_18671	MAE_23290	MC7420_8043	N9414_07304	Aazo_3594	Npun_R5147	OSCI_3160013	Pro1732	PMM1577	PMT1711	PMN2A_1149	PMT9312_1669	A9601_17841	P9515_17641	P9303_22721	NATL1_20231	P9301_17681	P9215_18491	P9211_16971	P9202_406	slr0738	SYNW2045	syc0542_c	sync_0462	SYNPCC7002_A0681	Syncc9902_1931	Syncc9605_0398	Synpcc7942_1003	CYB_0535	CYA_2136	SynRCC307_2088
Group 575	AM1_4560	all4861	Ava_2134	NIES39_Q02830	AmaxDRAFT_5571	APCC8_010100014875	CwatDRAFT_2431	cce_3822	PCC7424_4238	Cyan7425_2220	PCC8801_3469	Cy51472_0155	CY0110_12602	Cyan7822_2645	Cyan8802_2647	CPCC7001_1169	FJSC11DRAFT_0958	gll0414	L8106_19036	MAE_38820	MC7420_771	N9414_09111	Aazo_1696	Npun_F5459	OSCI_3290003	Pro1730	PMM1575	PMT1713	PMN2A_1147	PMT9312_1667	A9601_17821	P9515_17621	P9303_22741	NATL1_20211	P9301_17661	P9215_18471	P9211_16951	P9202_1219	sll0920	SYNW2047	syc1846_d	sync_0460	SYNPCC7002_A1414	Syncc9902_1933	Syncc9605_0396	Synpcc7942_2252	CYB_1842	CYA_0838	SynRCC307_2090
Group 576	AM1_2488	alr5126	Ava_2340	NIES39_E02310	AmaxDRAFT_0033	APCC8_010100016453	CwatDRAFT_3320	cce_4010	PCC7424_3612	Cyan7425_1894	PCC8801_0896	Cy51472_0332	CY0110_05919	Cyan7822_4966	Cyan8802_0922	CPCC7001_2409	FJSC11DRAFT_0028	gll3173	L8106_29500	MAE_21760	MC7420_7945	N9414_14328	Aazo_1033	Npun_R3608	OSCI_3790015	Pro1721	PMM1567	PMT1722	PMN2A_1138	PMT9312_1659	A9601_17741	P9515_17541	P9303_22921	NATL1_20121	P9301_17581	P9215_18391	P9211_16861	P9202_855	slr1563	SYNW2056	syc2111_d	sync_0449	SYNPCC7002_A0388	Syncc9902_1943	Syncc9605_0387	Synpcc7942_1985	CYB_2518	CYA_2863	SynRCC307_2105
Group 577	AM1_2942	all1141	Ava_4397	NIES39_N00690	AmaxDRAFT_3429	APCC8_010100001209	CwatDRAFT_4419	cce_4463	PCC7424_2019	Cyan7425_3574	PCC8801_0596	Cy51472_0760	CY0110_09291	Cyan7822_3353	Cyan8802_0611	CPCC7001_750	FJSC11DRAFT_4419	glr0406	L8106_18452	MAE_55280	MC7420_7648	N9414_00340	Aazo_3900	Npun_R0978	OSCI_3310005	Pro1719	PMM1565	PMT1724	PMN2A_1136	PMT9312_1657	A9601_17721	P9515_17521	P9303_22941	NATL1_20101	P9301_17561	P9215_18371	P9211_16841	P9202_433	slr2081	SYNW2058	syc0868_c	sync_0447	SYNPCC7002_A0677	Syncc9902_1945	Syncc9605_0385	Synpcc7942_0660	CYB_0624	CYA_2300	SynRCC307_2107
Group 578	AM1_2930	asr4076	Ava_3144	NIES39_D04150	AmaxDRAFT_4508	APCC8_010100023090	CwatDRAFT_5834	cce_4619	PCC7424_4910	Cyan7425_0942	PCC8801_0634	Cy51472_0919	CY0110_08471	Cyan7822_3826	Cyan8802_0653	CPCC7001_667	FJSC11DRAFT_2678	gsl3135	L8106_22004	MAE_46470	MC7420_5828	N9414_10038	Aazo_0639	Npun_F5208	OSCI_4030010	Pro1717	PMM1563	PMT1726	PMN2A_1134	PMT9312_1655	A9601_17701	P9515_17501	P9303_22961	NATL1_20081	P9301_17541	P9215_18351	P9211_16821	P9202_768	ssr0332	SYNW2060	syc0870_d	sync_0445	SYNPCC7002_A0480	Syncc9902_1947	Syncc9605_0383	Synpcc7942_0658	CYB_1180	CYA_0059	SynRCC307_2109
Group 579	AM1_1652	alr2308	Ava_0125	NIES39_H00320	AmaxDRAFT_3217	APCC8_010100020301	CwatDRAFT_3546	cce_2350	PCC7424_4554	Cyan7425_0599	PCC8801_1202	Cy51472_3360	CY0110_04493	Cyan7822_5264	Cyan8802_1231	CPCC7001_1008	FJSC11DRAFT_2386	gll3769	L8106_15220	MAE_50600	MC7420_7931	N9414_23468	Aazo_2071	Npun_F5363	OSCI_320008	Pro1714	PMM1560	PMT1730	PMN2A_1131	PMT9312_1652	A9601_17671	P9515_17421	P9303_23001	NATL1_20051	P9301_17511	P9215_18321	P9211_12991	P9202_1254	sll0031	SYNW2065	syc0900_c	sync_0439	SYNPCC7002_A2570	Syncc9902_1952	Syncc9605_0378	Synpcc7942_0624	CYB_2626	CYA_1029	SynRCC307_2114
Group 580	AM1_1651	alr4216	Ava_0690	NIES39_H00330	AmaxDRAFT_3218	APCC8_010100020296	CwatDRAFT_6376	cce_3395	PCC7424_4906	Cyan7425_0598	PCC8801_0781	Cy51472_4369	CY0110_28914	Cyan7822_3829	Cyan8802_0808	CPCC7001_1036	FJSC11DRAFT_1173	gll3770	L8106_15215	MAE_52680	MC7420_5952	N9414_02676	Aazo_2558	Npun_F4391	OSCI_3530028	Pro1713	PMM1559	PMT1731	PMN2A_1130	PMT9312_1651	A9601_17661	P9515_17411	P9303_23011	NATL1_20041	P9301_17501	P9215_18311	P9211_16791	P9202_1208	sll1262	SYNW2066	syc1864_c	sync_0438	SYNPCC7002_A1143	Syncc9902_1953	Syncc9605_0377	Synpcc7942_2234	CYB_2627	CYA_1028	SynRCC307_2115
Group 581	AM1_4696	all4215	Ava_0691	NIES39_D06390	AmaxDRAFT_5694	APCC8_010100017805	CwatDRAFT_2439	cce_4013	PCC7424_3703	Cyan7425_1292	PCC8801_0252	Cy51472_0335	CY0110_05217	Cyan7822_5064	Cyan8802_0249	CPCC7001_1135	FJSC11DRAFT_1174	glr0085	L8106_15210	MAE_57430	MC7420_5652	N9414_02666	Aazo_2559	Npun_R4390	OSCI_3650028	Pro1712	PMM1558	PMT1732	PMN2A_1129	PMT9312_1650	A9601_17651	P9515_17401	P9303_23021	NATL1_20031	P9301_17491	P9215_18301	P9211_16781	P9202_1860	sll1799	SYNW2067	syc1865_d	sync_0437	SYNPCC7002_A1065	Syncc9902_1955	Syncc9605_0376	Synpcc7942_2232	CYB_2597	CYA_1178	SynRCC307_2116
Group 582	AM1_4697	all4214	Ava_0692	NIES39_D06400	AmaxDRAFT_5635	APCC8_010100017810	CwatDRAFT_2440	cce_4015	PCC7424_3704	Cyan7425_1293	PCC8801_0251	Cy51472_0336	CY0110_05222	Cyan7822_5063	Cyan8802_0248	CPCC7001_559	FJSC11DRAFT_1175	glr0086	L8106_15205	MAE_57420	MC7420_5684	N9414_02661	Aazo_2560	Npun_R4389	OSCI_1730001	Pro1711	PMM1557	PMT1733	PMN2A_1128	PMT9312_1649	A9601_17641	P9515_17391	P9303_23031	NATL1_20021	P9301_17481	P9215_18291	P9211_16771	P9202_377	sll1800	SYNW2068	syc1866_d	sync_0436	SYNPCC7002_A1064	Syncc9902_1956	Syncc9605_0375	Synpcc7942_2231	CYB_2598	CYA_1177	SynRCC307_2117
Group 583	AM1_4698	all4213	Ava_0693	NIES39_D06410	AmaxDRAFT_5634	APCC8_010100017815	CwatDRAFT_2441	cce_4016	PCC7424_3705	Cyan7425_1294	PCC8801_0250	Cy51472_0337	CY0110_05227	Cyan7822_5062	Cyan8802_0247	CPCC7001_1908	FJSC11DRAFT_1176	glr0087	L8106_15200	MAE_57410	MC7420_5464	N9414_02656	Aazo_2561	Npun_R4388	OSCI_1730002	Pro1710	PMM1556	PMT1734	PMN2A_1127	PMT9312_1648	A9601_17631	P9515_17381	P9303_23041	NATL1_20011	P9301_17471	P9215_18281	P9211_16761	P9202_383	sll1801	SYNW2069	syc1867_d	sync_0435	SYNPCC7002_A1063	Syncc9902_1957	Syncc9605_0374	Synpcc7942_2230	CYB_2599	CYA_1176	SynRCC307_2118
Group 584	AM1_4699	all4212	Ava_0694	NIES39_D06420	AmaxDRAFT_5633	APCC8_010100017820	CwatDRAFT_2442	cce_4017	PCC7424_3706	Cyan7425_1295	PCC8801_0249	Cy51472_0338	CY0110_05232	Cyan7822_5061	Cyan8802_0246	CPCC7001_1640	FJSC11DRAFT_1177	glr0903	L8106_15195	MAE_57400	MC7420_5417	N9414_02651	Aazo_2562	Npun_R4387	OSCI_1730003	Pro1709	PMM1555	PMT1735	PMN2A_1126	PMT9312_1647	A9601_17621	P9515_17371	P9303_23051	NATL1_20001	P9301_17461	P9215_18271	P9211_16751	P9202_1323	sll1802	SYNW2070	syc1868_d	sync_0434	SYNPCC7002_A1062	Syncc9902_1958	Syncc9605_0373	Synpcc7942_2229	CYB_2600	CYA_1175	SynRCC307_2119
Group 585	AM1_4701	all4210	Ava_0696	NIES39_D06440	AmaxDRAFT_5631	APCC8_010100017830	CwatDRAFT_2444	cce_4019	PCC7424_3708	Cyan7425_1297	PCC8801_0247	Cy51472_0340	CY0110_05242	Cyan7822_5059	Cyan8802_0244	CPCC7001_2235	FJSC11DRAFT_1179	gll3922	L8106_15185	MAE_57380	MC7420_5538	N9414_02641	Aazo_2564	Npun_R4385	OSCI_1730005	Pro1707	PMM1553	PMT1737	PMN2A_1124	PMT9312_1645	A9601_17601	P9515_17351	P9303_23071	NATL1_19981	P9301_17441	P9215_18251	P9211_16731	P9202_1082	sll1803	SYNW2072	syc1870_d	sync_0432	SYNPCC7002_A1060	Syncc9902_1960	Syncc9605_0371	Synpcc7942_2227	CYB_2602	CYA_1173	SynRCC307_2121
Group 586	AM1_4702	all4209	Ava_0697	NIES39_D06450	AmaxDRAFT_5630	APCC8_010100017835	CwatDRAFT_2445	cce_4020	PCC7424_3709	Cyan7425_1298	PCC8801_0246	Cy51472_0341	CY0110_05247	Cyan7822_5058	Cyan8802_0243	CPCC7001_1835	FJSC11DRAFT_1180	gll3921	L8106_15180	MAE_57370	MC7420_5645	N9414_02636	Aazo_2565	Npun_R4384	OSCI_1730006	Pro1706	PMM1552	PMT1738	PMN2A_1123	PMT9312_1644	A9601_17591	P9515_17341	P9303_23081	NATL1_19971	P9301_17431	P9215_18241	P9211_16721	P9202_1138	sll1804	SYNW2073	syc1871_d	sync_0431	SYNPCC7002_A1059	Syncc9902_1961	Syncc9605_0370	Synpcc7942_2226	CYB_2603	CYA_1172	SynRCC307_2122
Group 587	AM1_4703	all4208	Ava_0698	NIES39_D06460	AmaxDRAFT_4473	APCC8_010100017840	CwatDRAFT_2446	cce_4021	PCC7424_3710	Cyan7425_1299	PCC8801_0245	Cy51472_0342	CY0110_05252	Cyan7822_5057	Cyan8802_0242	CPCC7001_1299	FJSC11DRAFT_1181	gll3920	L8106_15175	MAE_57360	MC7420_5361	N9414_02631	Aazo_2566	Npun_R4383	OSCI_1730007	Pro1705	PMM1551	PMT1739	PMN2A_1122	PMT9312_1643	A9601_17581	P9515_17331	P9303_23091	NATL1_19961	P9301_17421	P9215_18221	P9211_16711	P9202_120	sll1805	SYNW2074	syc1872_d	sync_0430	SYNPCC7002_A1058	Syncc9902_1962	Syncc9605_0369	Synpcc7942_2225	CYB_2604	CYA_1171	SynRCC307_2123
Group 588	AM1_4706	all4205	Ava_0701	NIES39_D06490	AmaxDRAFT_4470	APCC8_010100017855	CwatDRAFT_2449	cce_4024	PCC7424_3713	Cyan7425_1302	PCC8801_0242	Cy51472_0345	CY0110_05267	Cyan7822_5054	Cyan8802_0239	CPCC7001_1439	FJSC11DRAFT_1184	gll3917	L8106_15160	MAE_57330	MC7420_5427	N9414_02616	Aazo_2569	Npun_R4380	OSCI_1730010	Pro1702	PMM1548	PMT1742	PMN2A_1119	PMT9312_1640	A9601_17551	P9515_17301	P9303_23121	NATL1_19931	P9301_17391	P9215_18191	P9211_16681	P9202_1286	sll1806	SYNW2077	syc1875_d	sync_0427	SYNPCC7002_A1055	Syncc9902_1965	Syncc9605_0366	Synpcc7942_2222	CYB_2607	CYA_1168	SynRCC307_2126
Group 589	AM1_4708	all4203	Ava_0703	NIES39_D06510	AmaxDRAFT_4468	APCC8_010100017865	CwatDRAFT_2390	cce_4027	PCC7424_3715	Cyan7425_1304	PCC8801_0240	Cy51472_0347	CY0110_05282	Cyan7822_5052	Cyan8802_0237	CPCC7001_981	FJSC11DRAFT_1186	gll3915	L8106_15150	MAE_57310	MC7420_5353	N9414_02606	Aazo_2571	Npun_R4378	OSCI_1730012	Pro1700	PMM1546	PMT1744	PMN2A_1117	PMT9312_1638	A9601_17531	P9515_17281	P9303_23151	NATL1_19911	P9301_17371	P9215_18171	P9211_16661	P9202_371	sll1808	SYNW2079	syc1877_d	sync_0425	SYNPCC7002_A1053	Syncc9902_1967	Syncc9605_0364	Synpcc7942_2220	CYB_2609	CYA_1166	SynRCC307_2128
Group 590	AM1_4709	all4202	Ava_0704	NIES39_D06520	AmaxDRAFT_4467	APCC8_010100017870	CwatDRAFT_2391	cce_4028	PCC7424_3716	Cyan7425_1305	PCC8801_0239	Cy51472_0348	CY0110_05287	Cyan7822_5051	Cyan8802_0236	CPCC7001_52	FJSC11DRAFT_1187	gll3913	L8106_15145	MAE_57300	MC7420_5512	N9414_02601	Aazo_2572	Npun_R4377	OSCI_1730013	Pro1699	PMM1545	PMT1745	PMN2A_1116	PMT9312_1637	A9601_17521	P9515_17271	P9303_23161	NATL1_19901	P9301_17361	P9215_18161	P9211_16651	P9202_571	sll1809	SYNW2080	syc1878_d	sync_0424	SYNPCC7002_A1052	Syncc9902_1968	Syncc9605_0363	Synpcc7942_2219	CYB_2610	CYA_1165	SynRCC307_2129
Group 591	AM1_4710	all4201	Ava_0705	NIES39_D06530	AmaxDRAFT_4466	APCC8_010100017875	CwatDRAFT_2392	cce_4029	PCC7424_3717	Cyan7425_1306	PCC8801_0238	Cy51472_0349	CY0110_05292	Cyan7822_5050	Cyan8802_0235	CPCC7001_712	FJSC11DRAFT_1188	gll3912	L8106_15135	MAE_57290	MC7420_5592	N9414_02596	Aazo_2573	Npun_R4376	OSCI_3240016	Pro1698	PMM1544	PMT1746	PMN2A_1115	PMT9312_1636	A9601_17511	P9515_17261	P9303_23171	NATL1_19891	P9301_17351	P9215_18151	P9211_16641	P9202_1621	sll1810	SYNW2081	syc1879_d	sync_0423	SYNPCC7002_A1051	Syncc9902_1969	Syncc9605_0362	Synpcc7942_2218	CYB_2611	CYA_1164	SynRCC307_2130
Group 592	AM1_4711	all4200	Ava_0706	NIES39_D06540	AmaxDRAFT_4465	APCC8_010100017880	CwatDRAFT_2393	cce_4030	PCC7424_3718	Cyan7425_1307	PCC8801_0237	Cy51472_0350	CY0110_05297	Cyan7822_5049	Cyan8802_0234	CPCC7001_489	FJSC11DRAFT_1189	gll3911	L8106_15130	MAE_57280	MC7420_5374	N9414_02591	Aazo_2574	Npun_R4375	OSCI_3240015	Pro1697	PMM1543	PMT1747	PMN2A_1114	PMT9312_1635	A9601_17501	P9515_17251	P9303_23181	NATL1_19881	P9301_17341	P9215_18141	P9211_16631	P9202_1393	sll1811	SYNW2082	syc1880_d	sync_0422	SYNPCC7002_A1050	Syncc9902_1970	Syncc9605_0361	Synpcc7942_2217	CYB_2612	CYA_1163	SynRCC307_2131
Group 593	AM1_4712	all4199	Ava_0707	NIES39_D06550	AmaxDRAFT_4464	APCC8_010100017885	CwatDRAFT_2394	cce_4031	PCC7424_3719	Cyan7425_1308	PCC8801_0236	Cy51472_0351	CY0110_05302	Cyan7822_5048	Cyan8802_0233	CPCC7001_1918	FJSC11DRAFT_1190	gll3910	L8106_15125	MAE_57270	MC7420_5345	N9414_02586	Aazo_2575	Npun_R4374	OSCI_3240014	Pro1696	PMM1542	PMT1748	PMN2A_1113	PMT9312_1634	A9601_17491	P9515_17241	P9303_23191	NATL1_19871	P9301_17331	P9215_18131	P9211_16621	P9202_1515	sll1812	SYNW2083	syc1881_d	sync_0421	SYNPCC7002_A1049	Syncc9902_1971	Syncc9605_0360	Synpcc7942_2216	CYB_2613	CYA_1162	SynRCC307_2132
Group 594	AM1_4715	all4196	Ava_0710	NIES39_D06580	AmaxDRAFT_4461	APCC8_010100017900	CwatDRAFT_2397	cce_4034	PCC7424_3722	Cyan7425_1311	PCC8801_0233	Cy51472_0354	CY0110_05317	Cyan7822_5045	Cyan8802_0230	CPCC7001_592	FJSC11DRAFT_1193	gll1392	L8106_15110	MAE_57240	MC7420_5562	N9414_02571	Aazo_2578	Npun_R4371	OSCI_3240011	Pro1693	PMM1539	PMT1751	PMN2A_1110	PMT9312_1631	A9601_17461	P9515_17211	P9303_23221	NATL1_19841	P9301_17301	P9215_18101	P9211_16591	P9202_946	sll1815	SYNW2086	syc1884_d	sync_0418	SYNPCC7002_A1046	Syncc9902_1974	Syncc9605_0357	Synpcc7942_2213	CYB_2616	CYA_1159	SynRCC307_2135
Group 595	AM1_1255	all4193	Ava_0713	NIES39_D06610	AmaxDRAFT_4459	APCC8_010100017910	CwatDRAFT_2399	cce_4037	PCC7424_3725	Cyan7425_1314	PCC8801_0230	Cy51472_0357	CY0110_05332	Cyan7822_5042	Cyan8802_0227	CPCC7001_833	FJSC11DRAFT_1195	gll3574	L8106_15100	MAE_52560	MC7420_5661	N9414_02556	Aazo_2581	Npun_R4368	OSCI_3240009	Pro1691	PMM1537	PMT1753	PMN2A_1108	PMT9312_1630	A9601_17451	P9515_17191	P9303_23241	NATL1_19831	P9301_17291	P9215_18091	P9211_16571	P9202_1590	sll1816	SYNW2088	syc1886_d	sync_0416	SYNPCC7002_A1044	Syncc9902_1976	Syncc9605_0355	Synpcc7942_2211	CYB_1578	CYA_1453	SynRCC307_2137
Group 596	AM1_1254	all4192	Ava_0714	NIES39_D06620	AmaxDRAFT_4458	APCC8_010100017915	CwatDRAFT_2400	cce_4038	PCC7424_3726	Cyan7425_1315	PCC8801_0229	Cy51472_0358	CY0110_05337	Cyan7822_5041	Cyan8802_0226	CPCC7001_1739	FJSC11DRAFT_1196	gll3573	L8106_15095	MAE_52550	MC7420_5549	N9414_02551	Aazo_2582	Npun_R4367	OSCI_3240008	Pro1690	PMM1536	PMT1754	PMN2A_1107	PMT9312_1629	A9601_17441	P9515_17181	P9303_23251	NATL1_19821	P9301_17281	P9215_18081	P9211_16561	P9202_495	sll1817	SYNW2089	syc1887_d	sync_0415	SYNPCC7002_A1043	Syncc9902_1977	Syncc9605_0354	Synpcc7942_2210	CYB_1579	CYA_1452	SynRCC307_2138
Group 597	AM1_1253	all4191	Ava_0715	NIES39_D06630	AmaxDRAFT_4457	APCC8_010100017920	CwatDRAFT_2401	cce_4039	PCC7424_3727	Cyan7425_1316	PCC8801_0228	Cy51472_0359	CY0110_05342	Cyan7822_5040	Cyan8802_0225	CPCC7001_1429	FJSC11DRAFT_1197	gll3571	L8106_15090	MAE_52540	MC7420_5410	N9414_02546	Aazo_2583	Npun_R4366	OSCI_3240007	Pro1689	PMM1535	PMT1755	PMN2A_1106	PMT9312_1628	A9601_17431	P9515_17171	P9303_23261	NATL1_19811	P9301_17271	P9215_18071	P9211_16551	P9202_1823	sll1818	SYNW2090	syc1888_d	sync_0414	SYNPCC7002_A1042	Syncc9902_1978	Syncc9605_0353	Synpcc7942_2209	CYB_1580	CYA_1451	SynRCC307_2139
Group 598	AM1_1252	all4190	Ava_0716	NIES39_D06640	AmaxDRAFT_4456	APCC8_010100017925	CwatDRAFT_2402	cce_4040	PCC7424_3728	Cyan7425_1317	PCC8801_0227	Cy51472_0360	CY0110_05347	Cyan7822_5039	Cyan8802_0224	CPCC7001_746	FJSC11DRAFT_1198	gll3570	L8106_15085	MAE_52530	MC7420_5552	N9414_02541	Aazo_2584	Npun_R4365	OSCI_3240006	Pro1688	PMM1534	PMT1756	PMN2A_1105	PMT9312_1627	A9601_17421	P9515_17161	P9303_23271	NATL1_19801	P9301_17261	P9215_18061	P9211_16541	P9202_319	sll1819	SYNW2091	syc1889_d	sync_0413	SYNPCC7002_A1041	Syncc9902_1979	Syncc9605_0352	Synpcc7942_2208	CYB_1581	CYA_1450	SynRCC307_2140
Group 599	AM1_1251	all4189	Ava_0717	NIES39_D06650	AmaxDRAFT_4455	APCC8_010100017930	CwatDRAFT_2403	cce_4041	PCC7424_3729	Cyan7425_1318	PCC8801_0226	Cy51472_0361	CY0110_05352	Cyan7822_5038	Cyan8802_0223	CPCC7001_733	FJSC11DRAFT_1199	gll3569	L8106_15080	MAE_52520	MC7420_5495	N9414_02536	Aazo_2585	Npun_R4364	OSCI_3240005	Pro1687	PMM1533	PMT1757	PMN2A_1104	PMT9312_1626	A9601_17411	P9515_17151	P9303_23281	NATL1_19791	P9301_17251	P9215_18051	P9211_16531	P9202_642	sll1820	SYNW2092	syc1890_d	sync_0412	SYNPCC7002_A1040	Syncc9902_1980	Syncc9605_0351	Synpcc7942_2207	CYB_1582	CYA_1449	SynRCC307_2141
Group 600	AM1_1250	all4188	Ava_0718	NIES39_D06660	AmaxDRAFT_4454	APCC8_010100017935	CwatDRAFT_2404	cce_4042	PCC7424_3730	Cyan7425_1319	PCC8801_0225	Cy51472_0362	CY0110_05357	Cyan7822_5037	Cyan8802_0222	CPCC7001_950	FJSC11DRAFT_1200	glr4418	L8106_15075	MAE_52510	MC7420_5367	N9414_02531	Aazo_2586	Npun_R4363	OSCI_3240004	Pro1686	PMM1532	PMT1758	PMN2A_1103	PMT9312_1625	A9601_17401	P9515_17141	P9303_23291	NATL1_19781	P9301_17241	P9215_18041	P9211_16521	P9202_705	sll1821	SYNW2093	syc1891_d	sync_0411	SYNPCC7002_A1039	Syncc9902_1981	Syncc9605_0350	Synpcc7942_2206	CYB_1583	CYA_1448	SynRCC307_2142
Group 601	AM1_1249	all4187	Ava_0719	NIES39_D06670	AmaxDRAFT_4453	APCC8_010100017940	CwatDRAFT_2405	cce_4043	PCC7424_3731	Cyan7425_1320	PCC8801_0224	Cy51472_0363	CY0110_05362	Cyan7822_5036	Cyan8802_0221	CPCC7001_1752	FJSC11DRAFT_1201	glr4419	L8106_15070	MAE_52500	MC7420_5667	N9414_02526	Aazo_2587	Npun_R4362	OSCI_3240003	Pro1685	PMM1531	PMT1759	PMN2A_1102	PMT9312_1624	A9601_17391	P9515_17131	P9303_23301	NATL1_19771	P9301_17231	P9215_18031	P9211_16511	P9202_1413	sll1822	SYNW2094	syc1892_d	sync_0410	SYNPCC7002_A1038	Syncc9902_1982	Syncc9605_0349	Synpcc7942_2205	CYB_1584	CYA_1447	SynRCC307_2143
Group 602	AM1_1248	asl4186	Ava_0720	NIES39_D06680	AmaxDRAFT_4452	APCC8_010100017945	CwatDRAFT_2406	cce_4044	PCC7424_3732	Cyan7425_1321	PCC8801_0223	Cy51472_0364	CY0110_05367	Cyan7822_5035	Cyan8802_0220	CPCC7001_620	FJSC11DRAFT_1202	gsr4420	L8106_15065	MAE_52490	MC7420_5440	N9414_02521	Aazo_2588	Npun_R4361	OSCI_3240002	Pro1684	PMM1530	PMT1760	PMN2A_1101	PMT9312_1623	A9601_17381	P9515_17121	P9303_23311	NATL1_19761	P9301_17221	P9215_18021	P9211_16501	P9202_1396	ssl3445	SYNW2095	syc1893_d	sync_0409	SYNPCC7002_A1037	Syncc9902_1983	Syncc9605_0348	Synpcc7942_2204	CYB_1585	CYA_1446	SynRCC307_2144
Group 603	AM1_1247	all4185	Ava_0721	NIES39_D06710	AmaxDRAFT_4451	APCC8_010100017950	CwatDRAFT_2407	cce_4045	PCC7424_3733	Cyan7425_1003	PCC8801_0208	Cy51472_0365	CY0110_05372	Cyan7822_5034	Cyan8802_0204	CPCC7001_1205	FJSC11DRAFT_1203	glr4421	L8106_15060	MAE_53410	MC7420_5624	N9414_02516	Aazo_2589	Npun_R4360	OSCI_3240001	Pro1683	PMM1529	PMT1761	PMN2A_1100	PMT9312_1622	A9601_17371	P9515_17111	P9303_23321	NATL1_19751	P9301_17211	P9215_18011	P9211_16491	P9202_1189	sll1110	SYNW2096	syc1894_d	sync_0408	SYNPCC7002_A1036	Syncc9902_1984	Syncc9605_0347	Synpcc7942_2203	CYB_1586	CYA_1445	SynRCC307_2145
Group 604	AM1_1139	all0797	Ava_0589	NIES39_J03970	AmaxDRAFT_4615	APCC8_010100007626	CwatDRAFT_2085	cce_4200	PCC7424_2355	Cyan7425_1361	PCC8801_1637	Cy51472_0511	CY0110_28434	Cyan7822_5111	Cyan8802_1664	CPCC7001_503	FJSC11DRAFT_3618	glr3393	L8106_14765	MAE_19100	MC7420_326	N9414_07646	Aazo_0835	Npun_F3573	OSCI_1090008	Pro0253	PMM0224	PMT1795	PMN2A_1593	PMT9312_0226	A9601_02451	P9515_02561	P9303_23791	NATL1_03041	P9301_02461	P9215_02461	P9211_02471	P9202_1892	sll1747	SYNW0308	syc1300_c	sync_0358	SYNPCC7002_A2147	Syncc9902_2040	Syncc9605_0304	Synpcc7942_0212	CYB_1511	CYA_0336	SynRCC307_2190
Group 605	AM1_4564	all5138	Ava_2382	NIES39_A06770	AmaxDRAFT_0769	APCC8_010100025688	CwatDRAFT_1746	cce_4658	PCC7424_0758	Cyan7425_0254	PCC8801_0556	Cy51472_0955	CY0110_15470	Cyan7822_5222	Cyan8802_0573	CPCC7001_2728	FJSC11DRAFT_1096	glr1084	L8106_01045	MAE_17390	MC7420_1588	N9414_07861	Aazo_1579	Npun_F5448	OSCI_2480004	Pro0256	PMM0227	PMT1799	PMN2A_1596	PMT9312_0229	A9601_02481	P9515_02591	P9303_23841	NATL1_03071	P9301_02491	P9215_02491	P9211_02491	P9202_1811	slr1165	SYNW0304	syc1217_c	sync_0354	SYNPCC7002_A1344	Syncc9902_2044	Syncc9605_0300	Synpcc7942_0295	CYB_1070	CYA_1559	SynRCC307_2194
Group 606	AM1_0526	all3854	Ava_1843	NIES39_O06150	AmaxDRAFT_1573	APCC8_010100005015	CwatDRAFT_4858	cce_2572	PCC7424_4931	Cyan7425_0497	PCC8801_4328	Cy51472_3576	CY0110_14033	Cyan7822_3522	Cyan8802_4391	CPCC7001_413	FJSC11DRAFT_2213	glr3691	L8106_09331	MAE_44250	MC7420_6988	N9414_17857	Aazo_1898	Npun_F4810	OSCI_1140007	Pro0257	PMM0228	PMT1800	PMN2A_1597	PMT9312_0230	A9601_02491	P9515_02601	P9303_23851	NATL1_03081	P9301_02501	P9215_02501	P9211_02501	P9202_726	sll0427	SYNW0303	syc1218_c	sync_0353	SYNPCC7002_A0269	Syncc9902_2045	Syncc9605_0299	Synpcc7942_0294	CYB_1551	CYA_1233	SynRCC307_2195
Group 607	AM1_0110	all3111	Ava_3811	NIES39_E00550	AmaxDRAFT_5422	APCC8_010100023295	CwatDRAFT_0895	cce_2059	PCC7424_4823	Cyan7425_1385	PCC8801_3641	Cy51472_3077	CY0110_29359	Cyan7822_3710	Cyan8802_2473	CPCC7001_2610	FJSC11DRAFT_0910	glr1548	L8106_07491	MAE_45320	MC7420_8011	N9414_02946	Aazo_2496	Npun_F6058	OSCI_930003	Pro0258	PMM0229	PMT1802	PMN2A_1598	PMT9312_0231	A9601_02501	P9515_02611	P9303_23871	NATL1_03101	P9301_02511	P9215_02511	P9211_02511	P9202_218	sll0250	SYNW0301	syc1220_c	sync_0352	SYNPCC7002_A1427	Syncc9902_2046	Syncc9605_0297	Synpcc7942_0292	CYB_0983	CYA_0161	SynRCC307_2197
Group 608	AM1_3332	asl3192	Ava_3890	NIES39_L04400	AmaxDRAFT_2428	APCC8_010100005467	CwatDRAFT_1647	cce_0284	PCC7424_3997	Cyan7425_0551	PCC8801_2152	Cy51472_1341	CY0110_09767	Cyan7822_4809	Cyan8802_2214	CPCC7001_2686	FJSC11DRAFT_3023	gsl3282	L8106_28970	MAE_49030	MC7420_6993	N9414_14595	Aazo_4207	Npun_R3524	OSCI_180018	Pro0265	PMM0235	PMT1815	PMN2A_1602	PMT9312_0237	A9601_02561	P9515_02671	P9303_24311	NATL1_03141	P9301_02571	P9215_02571	P9211_02581	P9202_1551	slr0033	SYNW0292	syc1780_c	sync_0337	SYNPCC7002_A1565	Syncc9902_2057	Syncc9605_0287	Synpcc7942_2322	CYB_2217	CYA_1343	SynRCC307_2208
Group 609	AM1_3155	alr4392	Ava_3283	NIES39_C02730	AmaxDRAFT_4666	APCC8_010100004038	CwatDRAFT_0834	cce_0461	PCC7424_0372	Cyan7425_0755	PCC8801_2058	Cy51472_1521	CY0110_23036	Cyan7822_4385	Cyan8802_2082	CPCC7001_2465	FJSC11DRAFT_4087	gll3285	L8106_14710	MAE_01830	MC7420_3438	N9414_19492	Aazo_1065	Npun_F5511	OSCI_3530032	Pro0277	PMM0246	PMT1831	PMN2A_1612	PMT9312_0248	A9601_02681	P9515_02791	P9303_24561	NATL1_03241	P9301_02691	P9215_02691	P9211_02711	P9202_1564	sll1423	SYNW0275	syc1377_c	sync_0316	SYNPCC7002_A1675	Syncc9902_2075	Syncc9605_0269	Synpcc7942_0127	CYB_2533	CYA_1799	SynRCC307_2344
Group 610	AM1_0904	all1416	Ava_3966	NIES39_R01370	AmaxDRAFT_4240	APCC8_010100013825	CwatDRAFT_1169	cce_4582	PCC7424_3629	Cyan7425_1327	PCC8801_3761	Cy51472_0882	CY0110_25701	Cyan7822_4259	Cyan8802_3810	CPCC7001_2521	FJSC11DRAFT_3326	glr3418	L8106_30280	MAE_36900	MC7420_2583	N9414_18123	Aazo_5027	Npun_F0163	OSCI_3230035	Pro0287	PMM0255	PMT1843	PMN2A_1621	PMT9312_0257	A9601_02771	P9515_02881	P9303_24681	NATL1_03331	P9301_02781	P9215_02791	P9211_02811	P9202_313	sll1444	SYNW0263	syc1562_c	sync_0304	SYNPCC7002_A0456	Syncc9902_2087	Syncc9605_0257	Synpcc7942_2548	CYB_2021	CYA_2201	SynRCC307_2332
Group 611	AM1_4950	all0985	Ava_2949	NIES39_F00570	AmaxDRAFT_2125	APCC8_010100000085	CwatDRAFT_4968	cce_1108	PCC7424_4926	Cyan7425_2354	PCC8801_2610	Cy51472_2152	CY0110_08931	Cyan7822_3197	Cyan8802_3496	CPCC7001_379	FJSC11DRAFT_4107	glr3299	L8106_00660	MAE_16190	MC7420_1586	N9414_16736	Aazo_1257	Npun_R3286	OSCI_750007	Pro0296	PMM0264	PMT1854	PMN2A_1630	PMT9312_0266	A9601_02861	P9515_02971	P9303_24821	NATL1_03421	P9301_02871	P9215_02881	P9211_02911	P9202_154	slr0348	SYNW0252	syc1431_d	sync_0292	SYNPCC7002_A0517	Syncc9902_0275	Syncc9605_0246	Synpcc7942_0073	CYB_2643	CYA_1148	SynRCC307_2319
Group 612	AM1_5779	all3093	Ava_3818	NIES39_D06170	AmaxDRAFT_4106	APCC8_010100017675	CwatDRAFT_0942	cce_4354	PCC7424_3609	Cyan7425_1454	PCC8801_1316	Cy51472_0655	CY0110_30266	Cyan7822_4968	Cyan8802_1344	CPCC7001_1570	FJSC11DRAFT_0906	glr0559	L8106_30645	MAE_62320	MC7420_244	N9414_04135	Aazo_3178	Npun_R6316	OSCI_2090010	Pro0298	PMM0266	PMT1857	PMN2A_1632	PMT9312_0268	A9601_02881	P9515_02991	P9303_24851	NATL1_03441	P9301_02891	P9215_02901	P9211_02931	P9202_1815	slr0597	SYNW0249	syc1119_c	sync_0289	SYNPCC7002_A1691	Syncc9902_0272	Syncc9605_0243	Synpcc7942_0396	CYB_2851	CYA_2813	SynRCC307_2316
Group 613	AM1_0409	alr5099	Ava_2358	NIES39_A07730	AmaxDRAFT_0863	APCC8_010100025218	CwatDRAFT_4370	cce_1514	PCC7424_1121	Cyan7425_0460	PCC8801_3572	Cy51472_2545	CY0110_06464	Cyan7822_4928	Cyan8802_2541	CPCC7001_1531	FJSC11DRAFT_4296	gll4276	L8106_02907	MAE_56460	MC7420_209	N9414_16881	Aazo_1651	Npun_F4479	OSCI_2740008	Pro0307	PMM0275	PMT1868	PMN2A_1641	PMT9312_0277	A9601_02981	P9515_03081	P9303_24961	NATL1_03551	P9301_02991	P9215_03001	P9211_03021	P9202_1703	slr0185	SYNW0238	syc1518_d	sync_0276	SYNPCC7002_A1206	Syncc9902_0260	Syncc9605_0231	Synpcc7942_2592	CYB_1487	CYA_2438	SynRCC307_2302
Group 614	AM1_4563	all5089	Ava_2367	NIES39_M02520	AmaxDRAFT_2301	APCC8_010100001784	CwatDRAFT_3044	cce_0770	PCC7424_4933	Cyan7425_2223	PCC8801_1768	Cy51472_1824	CY0110_20088	Cyan7822_3524	Cyan8802_1796	CPCC7001_2593	FJSC11DRAFT_4269	glr0388	L8106_23620	MAE_44300	MC7420_7379	N9414_11464	Aazo_0038	Npun_R4468	OSCI_940023	Pro0310	PMM0278	PMT1871	PMN2A_1644	PMT9312_0280	A9601_03011	P9515_03111	P9303_24991	NATL1_03581	P9301_03021	P9215_03031	P9211_03051	P9202_917	slr1334	SYNW0235	syc0283_d	sync_0273	SYNPCC7002_A1492	Syncc9902_0257	Syncc9605_0228	Synpcc7942_1268	CYB_0014	CYA_0009	SynRCC307_2298
Group 615	AM1_2630	asr3845	Ava_1855	NIES39_A08090	AmaxDRAFT_4912	APCC8_010100025038	CwatDRAFT_0161	cce_1307	PCC7424_0815	Cyan7425_2228	PCC8801_4147	Cy51472_2340	CY0110_25551	Cyan7822_4435	Cyan8802_4187	CPCC7001_2682	FJSC11DRAFT_4433	gsr0856	L8106_26007	MAE_33030	MC7420_6604	N9414_17922	Aazo_1237	Npun_F5551	OSCI_3990027	Pro0328	PMM0297	PMT1896	PMN2A_1663	PMT9312_0299	A9601_03201	P9515_03301	P9303_25291	NATL1_03771	P9301_03211	P9215_03221	P9211_03231	P9202_632	ssr3451	SYNW0204	syc0373_d	sync_0239	SYNPCC7002_A0230	Syncc9902_0227	Syncc9605_0200	Synpcc7942_1177	CYB_1495	CYA_2430	SynRCC307_0210
Group 616	AM1_2631	alr3844	Ava_1856	NIES39_A08100	AmaxDRAFT_4913	APCC8_010100025033	CwatDRAFT_0160	cce_1308	PCC7424_0816	Cyan7425_2227	PCC8801_4148	Cy51472_2341	CY0110_25556	Cyan7822_4434	Cyan8802_4188	CPCC7001_2323	FJSC11DRAFT_4432	glr0855	L8106_26012	MAE_33045	MC7420_6591	N9414_17927	Aazo_1238	Npun_F5550	OSCI_3990028	Pro0327	PMM0296	PMT1895	PMN2A_1662	PMT9312_0298	A9601_03191	P9515_03291	P9303_25281	NATL1_03761	P9301_03201	P9215_03211	P9211_03221	P9202_1587	slr2034	SYNW0205	syc0372_d	sync_0240	SYNPCC7002_A0229	Syncc9902_0228	Syncc9605_0201	Synpcc7942_1178	CYB_2153	CYA_0848	SynRCC307_0211
Group 617	AM1_0132	all3842	Ava_1858	NIES39_A08120	AmaxDRAFT_3105	APCC8_010100025018	CwatDRAFT_0729	cce_1764	PCC7424_3753	Cyan7425_4172	PCC8801_1041	Cy51472_2791	CY0110_29969	Cyan7822_5015	Cyan8802_1070	CPCC7001_2233	FJSC11DRAFT_4430	glr0748	L8106_26032	MAE_11760	MC7420_2613	N9414_17937	Aazo_1240	Npun_R5548	OSCI_3990035	Pro0325	PMM0294	PMT1893	PMN2A_1660	PMT9312_0296	A9601_03171	P9515_03271	P9303_25261	NATL1_03741	P9301_03181	P9215_03191	P9211_03201	P9202_85	slr1279	SYNW0207	syc0370_c	sync_0242	SYNPCC7002_A2748	Syncc9902_0230	Syncc9605_0203	Synpcc7942_1180	CYB_2332	CYA_1994	SynRCC307_0213
Group 618	AM1_4642	alr2298	Ava_0116	NIES39_E01410	AmaxDRAFT_2254	APCC8_010100016935	CwatDRAFT_2411	cce_4214	PCC7424_2640	Cyan7425_3807	PCC8801_2407	Cy51472_0525	CY0110_03809	Cyan7822_4746	Cyan8802_2464	CPCC7001_453	FJSC11DRAFT_0783	glr4164	L8106_30635	MAE_01140	MC7420_1680	N9414_23503	Aazo_4456	Npun_F5351	OSCI_280007	Pro0322	PMM0291	PMT1890	PMN2A_1657	PMT9312_0293	A9601_03141	P9515_03241	P9303_25231	NATL1_03711	P9301_03151	P9215_03161	P9211_03171	P9202_533	sll0154	SYNW0210	syc1128_c	sync_0245	SYNPCC7002_A2865	Syncc9902_0233	Syncc9605_0206	Synpcc7942_0386	CYB_0993	CYA_0910	SynRCC307_0216
Group 619	AM1_4444	alr2418	Ava_0226	NIES39_L06520	AmaxDRAFT_0985	APCC8_010100006407	CwatDRAFT_0388	cce_1722	PCC7424_0898	Cyan7425_0658	PCC8801_1423	Cy51472_2751	CY0110_08771	Cyan7822_2800	Cyan8802_1452	CPCC7001_284	FJSC11DRAFT_1117	gll2348	L8106_26902	MAE_25600	MC7420_2633	N9414_11429	Aazo_3088	Npun_F0562	OSCI_3800047	Pro0048	PMM0044	PMT2157	PMN2A_1377	PMT9312_0045	A9601_00451	P9515_00511	P9303_28371	NATL1_00581	P9301_00471	P9215_00541	P9211_00511	P9202_1810	sll0362	SYNW2360	syc0664_c	sync_2768	SYNPCC7002_A1672	Syncc9902_2173	Syncc9605_2518	Synpcc7942_0876	CYB_1521	CYA_1881	SynRCC307_2380
Group 620	AM1_1528	alr1600	Ava_4213	NIES39_L02050	AmaxDRAFT_4579	APCC8_010100007361	CwatDRAFT_1366	cce_3099	PCC7424_3348	Cyan7425_4811	PCC8801_0641	Cy51472_4084	CY0110_05587	Cyan7822_5587	Cyan8802_0663	CPCC7001_335	FJSC11DRAFT_3173	glr3015	L8106_03157	MAE_50340	MC7420_5450	N9414_07484	Aazo_3553	Npun_F6233	OSCI_4010004	Pro1831	PMM1670	PMT2171	PMN2A_1269	PMT9312_1762	A9601_18791	P9515_18601	P9303_28921	NATL1_21401	P9301_18601	P9215_19431	P9211_17971	P9202_859	slr0580	SYNW2376	syc1548_c	sync_2790	SYNPCC7002_A2197	Syncc9902_2190	Syncc9605_2540	Synpcc7942_2562	CYB_2542	CYA_2446	SynRCC307_2392
Group 621	AM1_5350	all0579	Ava_0329	NIES39_M02330	AmaxDRAFT_2323	APCC8_010100001884	CwatDRAFT_3277	cce_4398	PCC7424_4542	Cyan7425_0287	PCC8801_2852	Cy51472_0696	CY0110_13771	Cyan7822_2977	Cyan8802_3244	CPCC7001_1156	FJSC11DRAFT_2094	gll2632	L8106_01382	MAE_07310	MC7420_3716	N9414_01722	Aazo_2897	Npun_F2830	OSCI_2300007	Pro1834	PMM1673	PMT2175	PMN2A_1272	PMT9312_1765	A9601_18821	P9515_18631	P9303_28961	NATL1_21431	P9301_18631	P9215_19461	P9211_18001	P9202_505	sll1244	SYNW2378	syc1551_d	sync_2794	SYNPCC7002_A1498	Syncc9902_2193	Syncc9605_2542	Synpcc7942_2559	CYB_1080	CYA_1551	SynRCC307_2396
Group 622	AM1_2182	alr3561	Ava_3539	NIES39_L05230	AmaxDRAFT_2492	APCC8_010100005792	CwatDRAFT_3904	cce_2461	PCC7424_1751	Cyan7425_2314	PCC8801_2900	Cy51472_3468	CY0110_15502	Cyan7822_3172	Cyan8802_3196	CPCC7001_141	FJSC11DRAFT_2167	gll0881	L8106_27916	MAE_54980	MC7420_3295	N9414_15952	Aazo_2420	Npun_R6439	OSCI_1420003	Pro1836	PMM1675	PMT2177	PMN2A_1274	PMT9312_1767	A9601_18841	P9515_18651	P9303_28981	NATL1_21451	P9301_18651	P9215_19481	P9211_18021	P9202_998	sll0202	SYNW2382	syc1683_d	sync_2796	SYNPCC7002_A1112	Syncc9902_2197	Syncc9605_2545	Synpcc7942_2423	CYB_2823	CYA_0296	SynRCC307_2399
Group 623	AM1_1532	all4609	Ava_2760	NIES39_R00160	AmaxDRAFT_1819	APCC8_010100027638	CwatDRAFT_1664	cce_4346	PCC7424_1647	Cyan7425_2037	PCC8801_3824	Cy51472_0647	CY0110_07574	Cyan7822_2665	Cyan8802_3874	CPCC7001_595	FJSC11DRAFT_2850	glr3530	L8106_04471	MAE_58940	MC7420_2980	N9414_10982	Aazo_4863	Npun_R3756	OSCI_860025	Pro1851	PMM1687	PMT2215	PMN2A_1289	PMT9312_1780	A9601_18971	P9515_18781	P9303_29531	NATL1_21611	P9301_18781	P9215_19601	P9211_18191	P9202_469	sll0171	SYNW2425	syc1794_c	sync_2853	SYNPCC7002_A1703	Syncc9902_2232	Syncc9605_2594	Synpcc7942_2308	CYB_1141	CYA_1242	SynRCC307_2437
Group 624	AM1_2914	alr5000	Ava_2267	NIES39_M00510	AmaxDRAFT_1026	APCC8_010100006607	CwatDRAFT_0174	cce_2923	PCC7424_2034	Cyan7425_1387	PCC8801_0546	Cy51472_3910	CY0110_00020	Cyan7822_5136	Cyan8802_0563	CPCC7001_2191	FJSC11DRAFT_1082	glr1524	L8106_29305	MAE_14480	MC7420_568	N9414_10483	Aazo_4054	Npun_F6033	OSCI_3860077	Pro1853	PMM1689	PMT2219	PMN2A_1291	PMT9312_1782	A9601_18991	P9515_18801	P9303_29581	NATL1_21631	P9301_18801	P9215_19621	P9211_18211	P9202_1010	sll1443	SYNW2428	syc2140_d	sync_2858	SYNPCC7002_A1420	Syncc9902_2235	Syncc9605_2598	Synpcc7942_1954	CYB_1478	CYA_1479	SynRCC307_2442
Group 625	AM1_4502	all1610	Ava_4221	NIES39_L03240	AmaxDRAFT_5532	APCC8_010100015015	CwatDRAFT_3653	cce_2063	PCC7424_2240	Cyan7425_3830	PCC8801_2872	Cy51472_3082	CY0110_20168	Cyan7822_5134	Cyan8802_3224	CPCC7001_771	FJSC11DRAFT_3254	gll3147	L8106_08286	MAE_34010	MC7420_7682	N9414_07124	Aazo_0082	Npun_F6369	OSCI_3180033	Pro1864	PMM1698	PMT2247	PMN2A_1306	PMT9312_1791	A9601_19081	P9515_18891	P9303_29961	NATL1_21791	P9301_18891	P9215_19711	P9211_18321	P9202_515	slr1652	SYNW2497	syc0505_d	sync_2908	SYNPCC7002_A1757	Syncc9902_2294	Syncc9605_2665	Synpcc7942_1043	CYB_0666	CYA_2631	SynRCC307_2505
Group 626	AM1_3157	alr2057	Ava_3106	NIES39_Q01250	AmaxDRAFT_1781	APCC8_010100027833	CwatDRAFT_3438	cce_4473	PCC7424_0690	Cyan7425_2736	PCC8801_4417	Cy51472_0770	CY0110_09370	Cyan7822_5300	Cyan8802_4481	CPCC7001_2064	FJSC11DRAFT_3504	gll3278	L8106_14150	MAE_37780	MC7420_5507	N9414_19252	Aazo_1154	Npun_R4233	OSCI_3490019	Pro1872	PMM1705	PMT2257	PMN2A_1314	PMT9312_1798	A9601_19151	P9515_18961	P9303_30051	NATL1_21871	P9301_18961	P9215_19781	P9211_18411	P9202_955	slr1559	SYNW2509	syc1637_d	sync_2924	SYNPCC7002_A1730	Syncc9902_2304	Syncc9605_2675	Synpcc7942_2467	CYB_1006	CYA_2729	SynRCC307_2518
Group 627	AM1_5787	all4316	Ava_1267	NIES39_A07360	AmaxDRAFT_0816	APCC8_010100025418	CwatDRAFT_5013	cce_0912	PCC7424_0466	Cyan7425_3894	PCC8801_4365	Cy51472_1964	CY0110_24726	Cyan7822_3326	Cyan8802_4427	CPCC7001_1813	FJSC11DRAFT_1244	gll3738	L8106_21157	MAE_00970	MC7420_6408	N9414_17058	Aazo_0702	Npun_F3940	OSCI_990006	Pro1878	PMM1709	PMT2264	PMN2A_1320	PMT9312_1802	A9601_19191	P9515_19011	P9303_30121	NATL1_21931	P9301_19001	P9215_19821	P9211_18471	P9202_881	sll0657	SYNW2516	syc1353_d	sync_2931	SYNPCC7002_A1607	Syncc9902_2311	Syncc9605_2682	Synpcc7942_0152	CYB_1146	CYA_1982	SynRCC307_2525
Group 628	AM1_2766	alr4961	Ava_2236	NIES39_J03310	AmaxDRAFT_5344	APCC8_010100008021	CwatDRAFT_2380	cce_2438	PCC7424_3118	Cyan7425_1274	PCC8801_1995	Cy51472_3447	CY0110_09887	Cyan7822_3631	Cyan8802_2022	CPCC7001_1787	FJSC11DRAFT_3717	gll0271	L8106_09616	MAE_28300	MC7420_2876	N9414_04080	Aazo_3647	Npun_R4676	OSCI_2210012	Pro1882	PMM1713	PMT2271	PMN2A_1324	PMT9312_1805	A9601_19221	P9515_19041	P9303_30201	NATL1_21971	P9301_19031	P9215_19851	P9211_18511	P9202_758	sll1520	SYNW2523	syc2314_c	sync_2940	SYNPCC7002_A0451	Syncc9902_2318	Syncc9605_2692	Synpcc7942_1779	CYB_0776	CYA_2624	SynRCC307_2532
Group 629	AM1_3096	alr2010	Ava_0002	NIES39_A07190	AmaxDRAFT_0797	APCC8_010100025518	CwatDRAFT_4593	cce_1864	PCC7424_0340	Cyan7425_0199	PCC8801_1016	Cy51472_2887	CY0110_05487	Cyan7822_2379	Cyan8802_1045	CPCC7001_2452	FJSC11DRAFT_0123	glr3232	L8106_00170	MAE_38670	MC7420_6809	N9414_05200	Aazo_2082	Npun_R0034	OSCI_3030012	Pro0001	PMM0001	PMT0001	PMN2A_1328	PMT9312_0001	A9601_00001	P9515_00001	P9303_00001	NATL1_00001	P9301_00001	P9215_00001	P9211_00001	P9202_979	slr0965	SYNW0001	syc1496_c	sync_0001	SYNPCC7002_A1263	Syncc9902_0001	Syncc9605_0001	Synpcc7942_0001	CYB_1539	CYA_1647	SynRCC307_0001
Group 630	AM1_1571	all0443	Ava_2856	NIES39_M00470	AmaxDRAFT_1022	APCC8_010100006587	CwatDRAFT_5946	cce_0764	PCC7424_0927	Cyan7425_4071	PCC8801_3161	Cy51472_1818	CY0110_26383	Cyan7822_4601	Cyan8802_2957	CPCC7001_1473	FJSC11DRAFT_2583	gll1546	L8106_10407	MAE_31180	MC7420_8201	N9414_22308	Aazo_2822	Npun_R6379	OSCI_1220001	Pro0006	PMM0006	PMT0006	PMN2A_1333	PMT9312_0006	A9601_00051	P9515_00051	P9303_00051	NATL1_00051	P9301_00051	P9215_00051	P9211_00051	P9202_1444	sll0837	SYNW0006	syc0990_c	sync_0006	SYNPCC7002_A2553	Syncc9902_0006	Syncc9605_0006	Synpcc7942_0531	CYB_1984	CYA_1700	SynRCC307_0006
Group 631	AM1_4415	alr3887	Ava_1807	NIES39_C00790	AmaxDRAFT_3016	APCC8_010100003289	CwatDRAFT_1495	cce_0232	PCC7424_2889	Cyan7425_2754	PCC8801_3660	Cy51472_1289	CY0110_20263	Cyan7822_3113	Cyan8802_3714	CPCC7001_928	FJSC11DRAFT_1456	gll1051	L8106_12630	MAE_19870	MC7420_1211	N9414_09656	Aazo_1169	Npun_F5831	OSCI_3630009	Pro0012	PMM0012	PMT0013	PMN2A_1339	PMT9312_0012	A9601_00111	P9515_00111	P9303_00121	NATL1_00111	P9301_00111	P9215_00111	P9211_00121	P9202_1000	slr1133	SYNW0013	syc1629_c	sync_0013	SYNPCC7002_A2487	Syncc9902_0013	Syncc9605_0013	Synpcc7942_2475	CYB_2070	CYA_0103	SynRCC307_0013
Group 632	AM1_0423	alr2447	Ava_0379	NIES39_C04850	AmaxDRAFT_2904	APCC8_010100021060	CwatDRAFT_1351	cce_1299	PCC7424_0560	Cyan7425_4692	PCC8801_3191	Cy51472_2333	CY0110_03594	Cyan7822_3749	Cyan8802_2928	CPCC7001_591	FJSC11DRAFT_2206	glr4267	L8106_00445	MAE_49440	MC7420_6825	N9414_13877	Aazo_1980	Npun_F0123	OSCI_3340028	Pro0017	PMM0017	PMT0022	PMN2A_1344	PMT9312_0017	A9601_00161	P9515_00161	P9303_00211	NATL1_00161	P9301_00161	P9215_00161	P9211_00171	P9202_34	sll0897	SYNW0024	syc2019_c	sync_0023	SYNPCC7002_A0693	Syncc9902_0020	Syncc9605_0024	Synpcc7942_2074	CYB_2935	CYA_0788	SynRCC307_0022
Group 633	AM1_1798	alr5067	Ava_2322	NIES39_C00240	AmaxDRAFT_3081	APCC8_010100002979	CwatDRAFT_2370	cce_4379	PCC7424_2224	Cyan7425_0899	PCC8801_2554	Cy51472_0678	CY0110_26692	Cyan7822_4635	Cyan8802_3552	CPCC7001_1762	FJSC11DRAFT_2969	glr3498	L8106_20540	MAE_23910	MC7420_410	N9414_23163	Aazo_0817	Npun_F0448	OSCI_3920004	Pro0020	PMM0020	PMT0025	PMN2A_1347	PMT9312_0020	A9601_00191	P9515_00191	P9303_00241	NATL1_00191	P9301_00191	P9215_00191	P9211_00201	P9202_1694	slr1847	SYNW0027	syc1054_d	sync_0026	SYNPCC7002_A0103	Syncc9902_0023	Syncc9605_0027	Synpcc7942_0464	CYB_2894	CYA_1369	SynRCC307_0025
Group 634	AM1_1799	alr5066	Ava_2321	NIES39_C00250	AmaxDRAFT_3079	APCC8_010100002989	CwatDRAFT_5931	cce_2372	PCC7424_2223	Cyan7425_0898	PCC8801_2555	Cy51472_3380	CY0110_08136	Cyan7822_4636	Cyan8802_3551	CPCC7001_2555	FJSC11DRAFT_4213	glr2317	L8106_20533	MAE_25060	MC7420_217	N9414_23158	Aazo_0816	Npun_F0447	OSCI_3920005	Pro0021	PMM0021	PMT0026	PMN2A_1348	PMT9312_0021	A9601_00201	P9515_00201	P9303_00251	NATL1_00201	P9301_00201	P9215_00201	P9211_00211	P9202_315	slr1424	SYNW0028	syc2351_d	sync_0027	SYNPCC7002_A0104	Syncc9902_0024	Syncc9605_0028	Synpcc7942_1740	CYB_1560	CYA_1875	SynRCC307_0026
Group 635	AM1_1800	alr5065	Ava_2320	NIES39_C00260	AmaxDRAFT_3078	APCC8_010100002994	CwatDRAFT_5930	cce_2373	PCC7424_2222	Cyan7425_0897	PCC8801_2556	Cy51472_3381	CY0110_08141	Cyan7822_4637	Cyan8802_3550	CPCC7001_572	FJSC11DRAFT_4214	glr2316	L8106_20528	MAE_25040	MC7420_478	N9414_23153	Aazo_0815	Npun_F0446	OSCI_3920006	Pro0022	PMM0022	PMT0027	PMN2A_1349	PMT9312_0022	A9601_00211	P9515_00211	P9303_00261	NATL1_00211	P9301_00211	P9215_00211	P9211_00221	P9202_1300	slr1423	SYNW0029	syc2350_d	sync_0028	SYNPCC7002_A0105	Syncc9902_0025	Syncc9605_0029	Synpcc7942_1741	CYB_1559	CYA_1876	SynRCC307_0027
Group 636	AM1_3934	all5058	Ava_2315	NIES39_O04480	AmaxDRAFT_5075	APCC8_010100029102	CwatDRAFT_4728	cce_2122	PCC7424_5084	Cyan7425_0679	PCC8801_0547	Cy51472_3139	CY0110_25606	Cyan7822_4017	Cyan8802_0564	CPCC7001_303	FJSC11DRAFT_1812	glr1285	L8106_21417	MAE_56930	MC7420_3289	N9414_23128	Aazo_0810	Npun_R0440	OSCI_3770017	Pro0026	PMM0026	PMT0031	PMN2A_1353	PMT9312_0026	A9601_00251	P9515_00251	P9303_00301	NATL1_00251	P9301_00251	P9215_00251	P9211_00261	P9202_1610	slr0434	SYNW0033	syc1545_d	sync_0032	SYNPCC7002_A0053	Syncc9902_0029	Syncc9605_0033	Synpcc7942_2565	CYB_0435	CYA_1272	SynRCC307_0031
Group 637	AM1_4428	all2846	Ava_1054	NIES39_L06160	AmaxDRAFT_0954	APCC8_010100006242	CwatDRAFT_5637	cce_3266	PCC7424_2880	Cyan7425_0294	PCC8801_0694	Cy51472_4247	CY0110_27248	Cyan7822_3098	Cyan8802_0722	CPCC7001_257	FJSC11DRAFT_2533	glr2615	L8106_01767	MAE_17160	MC7420_5214	N9414_22243	Aazo_1556	Npun_R0710	OSCI_640001	Pro0038	PMM0037	PMT0045	PMN2A_1363	PMT9312_0037	A9601_00361	P9515_00361	P9303_00451	NATL1_00351	P9301_00361	P9215_00351	P9211_00371	P9202_1022	slr0213	SYNW0047	syc1322_d	sync_0047	SYNPCC7002_A1362	Syncc9902_0042	Syncc9605_0046	Synpcc7942_0189	CYB_1168	CYA_1673	SynRCC307_0049
Group 638	AM1_3940	alr1414	Ava_3963	NIES39_A04050	AmaxDRAFT_1966	APCC8_010100010836	CwatDRAFT_5181	cce_0835	PCC7424_4381	Cyan7425_4402	PCC8801_2366	Cy51472_1888	CY0110_21732	Cyan7822_3312	Cyan8802_2416	CPCC7001_2621	FJSC11DRAFT_2743	glr3183	L8106_23820	MAE_50250	MC7420_2129	N9414_03096	Aazo_0847	Npun_R1054	OSCI_4110013	Pro1786	PMM1625	PMT0138	PMN2A_1202	PMT9312_1718	A9601_18351	P9515_18141	P9303_01751	NATL1_20771	P9301_18171	P9215_18991	P9211_17511	P9202_603	sll1234	SYNW0119	syc0906_c	sync_0108	SYNPCC7002_A2069	Syncc9902_0146	Syncc9605_0102	Synpcc7942_0618	CYB_1751	CYA_0709	SynRCC307_0106
Group 639	AM1_3002	all0982	Ava_0357	NIES39_A02970	AmaxDRAFT_2764	APCC8_010100010241	CwatDRAFT_5939	cce_3025	PCC7424_1908	Cyan7425_3220	PCC8801_2662	Cy51472_4011	CY0110_19632	Cyan7822_3413	Cyan8802_3442	CPCC7001_527	FJSC11DRAFT_4295	glr1118	L8106_19251	MAE_43400	MC7420_279	N9414_16916	Aazo_4020	Npun_R3700	OSCI_3370019	Pro1771	PMM1611	PMT0160	PMN2A_1188	PMT9312_1704	A9601_18211	P9515_17991	P9303_01971	NATL1_20631	P9301_18041	P9215_18851	P9211_17361	P9202_1430	slr0118	SYNW0140	syc0453_d	sync_0129	SYNPCC7002_A0831	Syncc9902_0167	Syncc9605_0123	Synpcc7942_1096	CYB_0278	CYA_0011	SynRCC307_0129
Group 640	AM1_1428	all4495	Ava_3361	NIES39_L02420	AmaxDRAFT_2733	APCC8_010100015355	CwatDRAFT_1070	cce_3987	PCC7424_1525	Cyan7425_1513	PCC8801_4114	Cy51472_0309	CY0110_08606	Cyan7822_2774	Cyan8802_4154	CPCC7001_2036	FJSC11DRAFT_1125	glr2394	L8106_29520	MAE_45980	MC7420_6400	N9414_21953	Aazo_4844	Npun_R1007	OSCI_270011	Pro0335	PMM0304	PMT1917	PMN2A_1669	PMT9312_0306	A9601_03271	P9515_03371	P9303_25591	NATL1_03831	P9301_03281	P9215_03291	P9211_03301	P9202_1067	sll1143	SYNW0181	syc1927_c	sync_0227	SYNPCC7002_A0531	Syncc9902_0207	Syncc9605_0178	Synpcc7942_2168	CYB_1368	CYA_1321	SynRCC307_0222
Group 641	AM1_3962	alr3399	Ava_3421	NIES39_A02110	AmaxDRAFT_2824	APCC8_010100009921	CwatDRAFT_1946	cce_0335	PCC7424_1510	Cyan7425_3703	PCC8801_0924	Cy51472_1394	CY0110_05752	Cyan7822_4339	Cyan8802_0951	CPCC7001_554	FJSC11DRAFT_2024	glr1857	L8106_21929	MAE_57800	MC7420_2303	N9414_19572	Aazo_1848	Npun_R6281	OSCI_3800060	Pro0174	PMM0151	PMT2011	PMN2A_1517	PMT9312_0153	A9601_01681	P9515_01791	P9303_26721	NATL1_02231	P9301_01701	P9215_01681	P9211_01671	P9202_12	slr1530	SYNW2265	syc2122_d	sync_2616	SYNPCC7002_A1660	Syncc9902_0290	Syncc9605_2403	Synpcc7942_1974	CYB_1154	CYA_2302	SynRCC307_0229
Group 642	AM1_2496	alr3956	Ava_1746	NIES39_O01610	AmaxDRAFT_3910	APCC8_010100008623	CwatDRAFT_4160	cce_2295	PCC7424_1535	Cyan7425_5217	PCC8801_4024	Cy51472_3305	CY0110_30483	Cyan7822_5584	Cyan8802_4062	CPCC7001_1157	FJSC11DRAFT_1349	glr0218	L8106_16519	MAE_32310	MC7420_471	N9414_10318	Aazo_0150	Npun_R6185	OSCI_1600038	Pro0172	PMM0149	PMT2009	PMN2A_1515	PMT9312_0151	A9601_01661	P9515_01771	P9303_26701	NATL1_02211	P9301_01681	P9215_01661	P9211_01641	P9202_1103	slr0844	SYNW2262	syc2119_d	sync_2613	SYNPCC7002_A0854	Syncc9902_0293	Syncc9605_2400	Synpcc7942_1977	CYB_0115	CYA_2391	SynRCC307_0233
Group 643	AM1_5461	all3136	Ava_3833	NIES39_D04900	AmaxDRAFT_2212	APCC8_010100017236	CwatDRAFT_1438	cce_3382	PCC7424_0184	Cyan7425_0271	PCC8801_1970	Cy51472_4356	CY0110_03939	Cyan7822_2301	Cyan8802_1997	CPCC7001_1857	FJSC11DRAFT_4059	gll2924	L8106_14675	MAE_51170	MC7420_7944	N9414_11784	Aazo_2997	Npun_F4459	OSCI_1630017	Pro0164	PMM0141	PMT2001	PMN2A_1507	PMT9312_0143	A9601_01581	P9515_01691	P9303_26611	NATL1_02131	P9301_01601	P9215_01581	P9211_01561	P9202_936	sll0825	SYNW2254	syc0746_d	sync_2605	SYNPCC7002_A1495	Syncc9902_0301	Syncc9605_2392	Synpcc7942_0791	CYB_2855	CYA_1032	SynRCC307_0242
Group 645	AM1_4424	alr3138	Ava_3835	NIES39_D05140	AmaxDRAFT_2199	APCC8_010100017306	CwatDRAFT_4927	cce_3093	PCC7424_2595	Cyan7425_2738	PCC8801_1987	Cy51472_4078	CY0110_05632	Cyan7822_5470	Cyan8802_2014	CPCC7001_2159	FJSC11DRAFT_2336	gll4285	L8106_14660	MAE_33990	MC7420_7347	N9414_11794	Aazo_2999	Npun_R4457	OSCI_1630010	Pro0162	PMM0139	PMT1999	PMN2A_1505	PMT9312_0141	A9601_01561	P9515_01671	P9303_26591	NATL1_02111	P9301_01581	P9215_01561	P9211_01541	P9202_1863	sll1063	SYNW2252	syc0098_d	sync_2603	SYNPCC7002_A0390	Syncc9902_0302	Syncc9605_2390	Synpcc7942_1459	CYB_0434	CYA_1273	SynRCC307_0244
Group 646	AM1_3515	alr0241	Ava_2731	NIES39_R00770	AmaxDRAFT_1283	APCC8_010100014125	CwatDRAFT_5035	cce_1014	PCC7424_0458	Cyan7425_4391	PCC8801_1274	Cy51472_2062	CY0110_08821	Cyan7822_2385	Cyan8802_1303	CPCC7001_1126	FJSC11DRAFT_2496	gll3009	L8106_07099	MAE_35240	MC7420_647	N9414_13610	Aazo_2012	Npun_F0101	OSCI_3510055	Pro0160	PMM0138	PMT1998	PMN2A_1504	PMT9312_0140	A9601_01551	P9515_01661	P9303_26571	NATL1_02101	P9301_01571	P9215_01551	P9211_01521	P9202_730	sll1848	SYNW2250	syc0100_c	sync_2601	SYNPCC7002_A2396	Syncc9902_0304	Syncc9605_2388	Synpcc7942_1457	CYB_1706	CYA_0326	SynRCC307_0246
Group 647	AM1_0652	alr0238	Ava_2728	NIES39_N01180	AmaxDRAFT_3469	APCC8_010100000994	CwatDRAFT_4622	cce_1585	PCC7424_1042	Cyan7425_2501	PCC8801_1806	Cy51472_2618	CY0110_02787	Cyan7822_2740	Cyan8802_1834	CPCC7001_2757	FJSC11DRAFT_2501	gll0800	L8106_11897	MAE_19480	MC7420_2221	N9414_13635	Aazo_2017	Npun_F0098	OSCI_3510063	Pro0157	PMM0135	PMT1995	PMN2A_1501	PMT9312_0137	A9601_01521	P9515_01631	P9303_26541	NATL1_02071	P9301_01541	P9215_01521	P9211_01491	P9202_1202	slr1510	SYNW2247	syc0103_c	sync_2598	SYNPCC7002_A0526	Syncc9902_0307	Syncc9605_2385	Synpcc7942_1454	CYB_2341	CYA_2367	SynRCC307_0249
Group 648	AM1_2827	all3193	Ava_3891	NIES39_L04410	AmaxDRAFT_2429	APCC8_010100005472	CwatDRAFT_1646	cce_0285	PCC7424_3996	Cyan7425_0552	PCC8801_2153	Cy51472_1342	CY0110_09762	Cyan7822_4810	Cyan8802_2215	CPCC7001_1160	FJSC11DRAFT_3022	glr0715	L8106_28965	MAE_49040	MC7420_7477	N9414_14605	Aazo_4206	Npun_R3525	OSCI_180017	Pro0154	PMM0132	PMT1992	PMN2A_1498	PMT9312_0134	A9601_01491	P9515_01601	P9303_26511	NATL1_02041	P9301_01511	P9215_01491	P9211_01461	P9202_497	slr0823	SYNW2240	syc1781_c	sync_2595	SYNPCC7002_A1566	Syncc9902_0310	Syncc9605_2382	Synpcc7942_2321	CYB_2216	CYA_1342	SynRCC307_0252
Group 649	AM1_6040	all4705	Ava_1963	NIES39_O04690	AmaxDRAFT_5094	APCC8_010100029202	CwatDRAFT_3628	cce_4382	PCC7424_3164	Cyan7425_0993	PCC8801_1549	Cy51472_0681	CY0110_26672	Cyan7822_4007	Cyan8802_1573	CPCC7001_1302	FJSC11DRAFT_0150	gll1432	L8106_18776	MAE_51410	MC7420_3277	N9414_03006	Aazo_3025	Npun_F6434	OSCI_3310038	Pro0151	PMM0129	PMT1989	PMN2A_1495	PMT9312_0131	A9601_01461	P9515_01571	P9303_26481	NATL1_02011	P9301_01481	P9215_01461	P9211_01431	P9202_1865	slr0446	SYNW2237	syc1410_c	sync_2592	SYNPCC7002_A1256	Syncc9902_0313	Syncc9605_2379	Synpcc7942_0094	CYB_1099	CYA_1270	SynRCC307_0255
Group 650	AM1_2121	asl0940	Ava_0517	NIES39_O03310	AmaxDRAFT_0589	APCC8_010100012233	CwatDRAFT_3352	cce_0650	PCC7424_3030	Cyan7425_1481	PCC8801_4433	Cy51472_1709	CY0110_28624	Cyan7822_2637	Cyan8802_4497	CPCC7001_2427	FJSC11DRAFT_0410	gsr2010	L8106_07361	MAE_06915	MC7420_6397	N9414_04410	Aazo_0052	Npun_F5950	OSCI_3460012	Pro0075	PMM0061	PMT1589	PMN2A_1424	PMT9312_0063	A9601_00731	P9515_00701	P9303_03211	NATL1_01251	P9301_00721	P9215_00731	P9211_00691	P9202_537	ssl0353	SYNW0335	syc2078_c	sync_2460	SYNPCC7002_A2129	Syncc9902_0420	Syncc9605_2260	Synpcc7942_2017	CYB_1940	CYA_2736	SynRCC307_0342
Group 651	AM1_2122	alr0939	Ava_0516	NIES39_O03320	AmaxDRAFT_0590	APCC8_010100012238	CwatDRAFT_3194	cce_3275	PCC7424_3033	Cyan7425_1480	PCC8801_1426	Cy51472_4254	CY0110_24881	Cyan7822_2635	Cyan8802_1455	CPCC7001_1338	FJSC11DRAFT_0409	gll2012	L8106_07356	MAE_16710	MC7420_6360	N9414_04405	Aazo_0051	Npun_R5951	OSCI_3460013	Pro0074	PMM0060	PMT1588	PMN2A_1423	PMT9312_0062	A9601_00721	P9515_00691	P9303_03221	NATL1_01241	P9301_00711	P9215_00721	P9211_00681	P9202_1235	sll0053	SYNW0336	syc0177_c	sync_2459	SYNPCC7002_A2127	Syncc9902_0421	Syncc9605_2259	Synpcc7942_1379	CYB_1391	CYA_0852	SynRCC307_0341
Group 653	AM1_1643	all4182	Ava_0723	NIES39_B01040	AmaxDRAFT_3843	APCC8_010100002844	CwatDRAFT_2028	cce_1789	PCC7424_2210	Cyan7425_4040	PCC8801_2264	Cy51472_2815	CY0110_15235	Cyan7822_3393	Cyan8802_2315	CPCC7001_2318	FJSC11DRAFT_4600	gll0756	L8106_02932	MAE_32370	MC7420_3654	N9414_13100	Aazo_2546	Npun_R4351	OSCI_3460058	Pro1587	PMM1434	PMT1446	PMN2A_0966	PMT9312_1527	A9601_16361	P9515_16131	P9303_05081	NATL1_18341	P9301_16241	P9215_17011	P9211_15521	P9202_339	slr1945	SYNW0519	syc1049_d	sync_2276	SYNPCC7002_A2233	Syncc9902_0513	Syncc9605_2164	Synpcc7942_0469	CYB_2684	CYA_2123	SynRCC307_1857
Group 654	AM1_0896	all0005	Ava_2611	NIES39_A08250	AmaxDRAFT_3117	APCC8_010100024963	CwatDRAFT_6289	cce_4488	PCC7424_2619	Cyan7425_1492	PCC8801_2720	Cy51472_0788	CY0110_17952	Cyan7822_5502	Cyan8802_3383	CPCC7001_851	FJSC11DRAFT_2371	gll2905	L8106_14490	MAE_50160	MC7420_6151	N9414_05359	Aazo_3338	Npun_F4863	OSCI_3490004	Pro1604	PMM1451	PMT1467	PMN2A_0981	PMT9312_1544	A9601_16531	P9515_16301	P9303_04831	NATL1_18491	P9301_16411	P9215_17191	P9211_15701	P9202_77	sll1326	SYNW0494	syc1177_c	sync_2313	SYNPCC7002_A0734	Syncc9902_0488	Syncc9605_2188	Synpcc7942_0336	CYB_2673	CYA_2113	SynRCC307_1878
Group 655	AM1_0895	all0006	Ava_2612	NIES39_A08260	AmaxDRAFT_3118	APCC8_010100024958	CwatDRAFT_6288	cce_4487	PCC7424_2620	Cyan7425_1491	PCC8801_2719	Cy51472_0787	CY0110_17932	Cyan7822_5503	Cyan8802_3384	CPCC7001_568	FJSC11DRAFT_2372	gll2906	L8106_14495	MAE_50150	MC7420_6167	N9414_05364	Aazo_3337	Npun_F4862	OSCI_3490005	Pro1605	PMM1452	PMT1468	PMN2A_0982	PMT9312_1545	A9601_16541	P9515_16311	P9303_04821	NATL1_18501	P9301_16421	P9215_17201	P9211_15711	P9202_1647	sll1325	SYNW0493	syc1178_c	sync_2314	SYNPCC7002_A0735	Syncc9902_0487	Syncc9605_2189	Synpcc7942_0335	CYB_2674	CYA_2114	SynRCC307_1879
Group 656	AM1_0894	all0007	Ava_2613	NIES39_A08270	AmaxDRAFT_3119	APCC8_010100024953	CwatDRAFT_6287	cce_4486	PCC7424_2621	Cyan7425_1490	PCC8801_2718	Cy51472_0786	CY0110_17912	Cyan7822_5504	Cyan8802_3385	CPCC7001_1814	FJSC11DRAFT_2373	gll2907	L8106_14500	MAE_50140	MC7420_6099	N9414_05369	Aazo_3336	Npun_F4861	OSCI_3490006	Pro1606	PMM1453	PMT1469	PMN2A_0983	PMT9312_1546	A9601_16551	P9515_16321	P9303_04811	NATL1_18511	P9301_16431	P9215_17211	P9211_15721	P9202_574	sll1324	SYNW0492	syc1179_c	sync_2315	SYNPCC7002_A0736	Syncc9902_0486	Syncc9605_2190	Synpcc7942_0334	CYB_2675	CYA_2115	SynRCC307_1880
Group 657	AM1_0893	all0008	Ava_2614	NIES39_A08280	AmaxDRAFT_3120	APCC8_010100024948	CwatDRAFT_6286	cce_4485	PCC7424_2622	Cyan7425_1489	PCC8801_2717	Cy51472_0785	CY0110_17892	Cyan7822_5505	Cyan8802_3386	CPCC7001_447	FJSC11DRAFT_2374	gll2908	L8106_14505	MAE_50130	MC7420_6246	N9414_05374	Aazo_3335	Npun_F4860	OSCI_3490007	Pro1607	PMM1454	PMT1470	PMN2A_0984	PMT9312_1547	A9601_16561	P9515_16331	P9303_04801	NATL1_18521	P9301_16441	P9215_17221	P9211_15731	P9202_862	sll1323	SYNW0491	syc1180_c	sync_2316	SYNPCC7002_A0737	Syncc9902_0485	Syncc9605_2191	Synpcc7942_0333	CYB_2676	CYA_2116	SynRCC307_1881
Group 658	AM1_0892	asl0009	Ava_2615	NIES39_A08290	AmaxDRAFT_3121	APCC8_010100024943	CwatDRAFT_6285	cce_4484	PCC7424_2623	Cyan7425_1488	PCC8801_2716	Cy51472_0784	CY0110_17867	Cyan7822_5506	Cyan8802_3387	CPCC7001_2534	FJSC11DRAFT_2375	gsl2909	L8106_14510	MAE_50120	MC7420_6230	N9414_05379	Aazo_3334	Npun_F4859	OSCI_3490008	Pro1608	PMM1455	PMT1471	PMN2A_0985	PMT9312_1548	A9601_16571	P9515_16341	P9303_04791	NATL1_18531	P9301_16451	P9215_17231	P9211_15741	P9202_79	ssl2615	SYNW0490	syc1181_c	sync_2317	SYNPCC7002_A0738	Syncc9902_0484	Syncc9605_2192	Synpcc7942_0332	CYB_2677	CYA_2117	SynRCC307_1882
Group 659	AM1_0891	all0010	Ava_2616	NIES39_A08300	AmaxDRAFT_3122	APCC8_010100024933	CwatDRAFT_6284	cce_4483	PCC7424_2624	Cyan7425_1487	PCC8801_2715	Cy51472_0783	CY0110_17837	Cyan7822_5507	Cyan8802_3388	CPCC7001_2563	FJSC11DRAFT_2376	gll2910	L8106_14515	MAE_50110	MC7420_6184	N9414_05384	Aazo_3333	Npun_F4858	OSCI_3490009	Pro1609	PMM1456	PMT1472	PMN2A_0986	PMT9312_1549	A9601_16581	P9515_16351	P9303_04781	NATL1_18541	P9301_16461	P9215_17241	P9211_15751	P9202_1488	sll1322	SYNW0489	syc1182_c	sync_2318	SYNPCC7002_A0739	Syncc9902_0483	Syncc9605_2193	Synpcc7942_0331	CYB_2679	CYA_2119	SynRCC307_1883
Group 660	AM1_0890	all0011	Ava_2617	NIES39_A08310	AmaxDRAFT_3123	APCC8_010100024928	CwatDRAFT_6283	cce_4482	PCC7424_2625	Cyan7425_1486	PCC8801_2714	Cy51472_0782	CY0110_17832	Cyan7822_5508	Cyan8802_3389	CPCC7001_912	FJSC11DRAFT_2377	gll2911	L8106_14520	MAE_50100	MC7420_6040	N9414_05389	Aazo_3332	Npun_F4857	OSCI_3490010	Pro1610	PMM1457	PMT1473	PMN2A_0987	PMT9312_1550	A9601_16591	P9515_16361	P9303_04761	NATL1_18551	P9301_16471	P9215_17251	P9211_15761	P9202_668	sll1321	SYNW0488	syc1183_c	sync_2319	SYNPCC7002_A0740	Syncc9902_0482	Syncc9605_2194	Synpcc7942_0330	CYB_2680	CYA_2120	SynRCC307_1884
Group 661	AM1_4637	alr1798	Ava_4802	NIES39_C02510	AmaxDRAFT_4777	APCC8_010100003943	CwatDRAFT_2486	cce_0438	PCC7424_1466	Cyan7425_1774	PCC8801_4357	Cy51472_1500	CY0110_21115	Cyan7822_4147	Cyan8802_4419	CPCC7001_2637	FJSC11DRAFT_3321	glr3587	L8106_15954	MAE_58960	MC7420_5351	N9414_20685	Aazo_3467	Npun_R6027	OSCI_3560008	Pro0402	PMM0406	PMT0223	PMN2A_1740	PMT9312_0401	A9601_04561	P9515_04671	P9303_21211	NATL1_04571	P9301_04251	P9215_04821	P9211_04041	P9202_1875	sll0467	SYNW0672	syc1755_c	sync_0619	SYNPCC7002_A1200	Syncc9902_0663	Syncc9605_2008	Synpcc7942_2348	CYB_1668	CYA_1476	SynRCC307_1792
Group 662	AM1_1525	alr4112	Ava_0793	NIES39_K04760	AmaxDRAFT_2662	APCC8_010100024233	CwatDRAFT_2770	cce_0240	PCC7424_5165	Cyan7425_0805	PCC8801_3769	Cy51472_1297	CY0110_21582	Cyan7822_4994	Cyan8802_3818	CPCC7001_797	FJSC11DRAFT_1763	gll3732	L8106_28541	MAE_09570	MC7420_5843	N9414_06859	Aazo_2985	Npun_R4009	OSCI_3590049	Pro1439	PMM1364	PMT1434	PMN2A_0929	PMT9312_1461	A9601_15661	P9515_15291	P9303_05211	NATL1_17861	P9301_15511	P9215_15941	P9211_14121	P9202_237	sll2010	SYNW0530	syc2422_c	sync_2260	SYNPCC7002_A0850	Syncc9902_0524	Syncc9605_2153	Synpcc7942_1667	CYB_0292	CYA_0960	SynRCC307_1847
Group 663	AM1_3571	alr3606	Ava_3176	NIES39_B00640	AmaxDRAFT_1448	APCC8_010100006909	CwatDRAFT_3423	cce_2750	PCC7424_0443	Cyan7425_4977	PCC8801_1231	Cy51472_3749	CY0110_16847	Cyan7822_4864	Cyan8802_1261	CPCC7001_239	FJSC11DRAFT_1569	gll2569	L8106_21227	MAE_59640	MC7420_5737	N9414_18920	Aazo_1439	Npun_F6414	OSCI_3620001	Pro0401	PMM0405	PMT0220	PMN2A_1739	PMT9312_0400	A9601_04551	P9515_04661	P9303_21291	NATL1_04561	P9301_04241	P9215_04811	P9211_04031	P9202_1151	sll1841	SYNW0671	syc0481_c	sync_0617	SYNPCC7002_A0110	Syncc9902_0662	Syncc9605_2009	Synpcc7942_1068	CYB_1116	CYA_0742	SynRCC307_1794
Group 664	AM1_2264	asr4648	Ava_2015	NIES39_O06240	AmaxDRAFT_1581	APCC8_010100004975	CwatDRAFT_0857	cce_0231	PCC7424_3383	Cyan7425_1347	PCC8801_2055	Cy51472_1288	CY0110_09156	Cyan7822_3185	Cyan8802_2079	CPCC7001_2157	FJSC11DRAFT_2179	gsl1620	L8106_09356	MAE_37010	MC7420_484	N9414_17323	Aazo_2683	Npun_R6071	OSCI_3760007	Pro1584	PMM1431	PMT1442	PMN2A_0963	PMT9312_1524	A9601_16331	P9515_16091	P9303_05121	NATL1_18311	P9301_16211	P9215_16981	P9211_15491	P9202_1297	ssl2982	SYNW0525	syc2381_c	sync_2269	SYNPCC7002_A0614	Syncc9902_0519	Syncc9605_2158	Synpcc7942_1710	CYB_2308	CYA_0155	SynRCC307_1851
Group 665	AM1_0187	asl2354	Ava_0175	NIES39_A05580	AmaxDRAFT_4946	APCC8_010100011401	CwatDRAFT_3565	cce_3583	PCC7424_2057	Cyan7425_2720	PCC8801_0672	Cy51472_4554	CY0110_06309	Cyan7822_2471	Cyan8802_0691	CPCC7001_1039	FJSC11DRAFT_0225	gsr2714	L8106_08311	MAE_22040	MC7420_2313	N9414_05065	Aazo_3583	Npun_F3991	OSCI_3850010	Pro1637	PMM1482	PMT1504	PMN2A_1013	PMT9312_1575	A9601_16861	P9515_16621	P9303_04401	NATL1_18831	P9301_16731	P9215_17511	P9211_16041	P9202_971	ssr1789	SYNW0616	syc2333_d	sync_2355	SYNPCC7002_A0858	Syncc9902_0608	Syncc9605_2064	Synpcc7942_1759	CYB_1247	CYA_0205	SynRCC307_1955
Group 666	AM1_3809	alr2980	Ava_0927	NIES39_R00410	AmaxDRAFT_1355	APCC8_010100014450	CwatDRAFT_2610	cce_3362	PCC7424_2530	Cyan7425_2487	PCC8801_0600	Cy51472_4337	CY0110_22317	Cyan7822_3085	Cyan8802_0615	CPCC7001_1992	FJSC11DRAFT_2801	glr0782	L8106_30205	MAE_25370	MC7420_5470	N9414_04880	Aazo_2065	Npun_R3871	OSCI_3910001	Pro1411	PMM1330	PMT1404	PMN2A_0901	PMT9312_1428	A9601_15301	P9515_14911	P9303_05601	NATL1_17571	P9301_15161	P9215_15591	P9211_13841	P9202_1356	slr1915	SYNW0567	syc1538_d	sync_2204	SYNPCC7002_A2244	Syncc9902_0566	Syncc9605_2103	Synpcc7942_2572	CYB_2569	CYA_1384	SynRCC307_1806
Group 667	AM1_3314	all4101	Ava_0805	NIES39_L05940	AmaxDRAFT_0928	APCC8_010100006117	CwatDRAFT_6430	cce_3419	PCC7424_3380	Cyan7425_0582	PCC8801_2583	Cy51472_4392	CY0110_10767	Cyan7822_3182	Cyan8802_3523	CPCC7001_2188	FJSC11DRAFT_3066	gll0853	L8106_29430	MAE_02180	MC7420_4672	N9414_21270	Aazo_3193	Npun_F1239	OSCI_3910016	Pro0123	PMM0103	PMT0172	PMN2A_1471	PMT9312_0107	A9601_01201	P9515_01161	P9303_02121	NATL1_01741	P9301_01191	P9215_01201	P9211_01171	P9202_364	slr0651	SYNW2197	syc0362_c	sync_2552	SYNPCC7002_A0597	Syncc9902_0351	Syncc9605_2341	Synpcc7942_1188	CYB_1713	CYA_2335	SynRCC307_0296
Group 668	AM1_0399	all4102	Ava_0804	NIES39_C02610	AmaxDRAFT_4768	APCC8_010100003983	CwatDRAFT_5112	cce_3020	PCC7424_1577	Cyan7425_3564	PCC8801_0543	Cy51472_4005	CY0110_11762	Cyan7822_3890	Cyan8802_0560	CPCC7001_446	FJSC11DRAFT_3067	gll4038	L8106_03834	MAE_48920	MC7420_4669	N9414_22648	Aazo_3194	Npun_F1238	OSCI_3940009	Pro0125	PMM0104	PMT0170	PMN2A_1473	PMT9312_0108	A9601_01211	P9515_01171	P9303_02101	NATL1_01761	P9301_01201	P9215_01211	P9211_01201	P9202_1057	slr0656	SYNW2198	syc0363_c	sync_2553	SYNPCC7002_A0357	Syncc9902_0350	Syncc9605_2342	Synpcc7942_1187	CYB_0498	CYA_1909	SynRCC307_0295
Group 669	AM1_3594	alr1596	Ava_4209	NIES39_E03640	AmaxDRAFT_0136	APCC8_010100015943	CwatDRAFT_3959	cce_3487	PCC7424_0742	Cyan7425_0486	PCC8801_1750	Cy51472_4460	CY0110_19427	Cyan7822_5323	Cyan8802_1777	CPCC7001_1094	FJSC11DRAFT_2266	glr4278	L8106_05560	MAE_54520	MC7420_238	N9414_14388	Aazo_1014	Npun_F4987	OSCI_4050001	Pro1638	PMM1483	PMT1505	PMN2A_1014	PMT9312_1576	A9601_16871	P9515_16631	P9303_04391	NATL1_18841	P9301_16741	P9215_17521	P9211_16051	P9202_1317	sll1789	SYNW0615	syc2509_d	sync_2356	SYNPCC7002_A2043	Syncc9902_0607	Syncc9605_2065	Synpcc7942_1524	CYB_2438	CYA_0411	SynRCC307_1956
Group 670	AM1_2805	alr1128	Ava_4689	NIES39_D07150	AmaxDRAFT_3621	APCC8_010100018160	CwatDRAFT_2136	cce_3297	PCC7424_4429	Cyan7425_0334	PCC8801_1464	Cy51472_4275	CY0110_16097	Cyan7822_5179	Cyan8802_1491	CPCC7001_2378	FJSC11DRAFT_2713	glr3322	L8106_28116	MAE_11080	MC7420_3383	N9414_10653	Aazo_0744	Npun_R5741	OSCI_2360007	Pro0071	PMM0057	PMT1584	PMN2A_1420	PMT9312_0059	A9601_00691	P9515_00661	P9303_03271	NATL1_01211	P9301_00681	P9215_00691	P9211_00651	P9202_247	sll1120	SYNW0341	syc2048_d	sync_2454	SYNPCC7002_A1118	Syncc9902_0425	Syncc9605_2255	Synpcc7942_2045	CYB_2940	CYA_2903	SynRCC307_0337
Group 671	AM1_3166	alr4005	Ava_1699	NIES39_A05650	AmaxDRAFT_4940	APCC8_010100011431	CwatDRAFT_6426	cce_3390	PCC7424_2769	Cyan7425_0261	PCC8801_3384	Cy51472_4364	CY0110_28939	Cyan7822_5412	Cyan8802_2729	CPCC7001_1710	FJSC11DRAFT_0610	glr2712	L8106_05835	MAE_44860	MC7420_6515	N9414_04745	Aazo_0540	Npun_F3759	OSCI_950014	Pro0073	PMM0059	PMT1587	PMN2A_1422	PMT9312_0061	A9601_00711	P9515_00681	P9303_03231	NATL1_01231	P9301_00701	P9215_00711	P9211_00671	P9202_1044	slr1677	SYNW0337	syc0178_d	sync_2457	SYNPCC7002_A0368	Syncc9902_0422	Syncc9605_2258	Synpcc7942_1378	CYB_2853	CYA_0872	SynRCC307_0340
Group 672	AM1_2167	all4087	Ava_0817	NIES39_A04140	AmaxDRAFT_1958	APCC8_010100010876	CwatDRAFT_5735	cce_0365	PCC7424_0390	Cyan7425_1499	PCC8801_3113	Cy51472_1424	CY0110_02517	Cyan7822_4399	Cyan8802_3007	CPCC7001_2485	FJSC11DRAFT_4002	gll0929	L8106_04801	MAE_17430	MC7420_2210	N9414_03860	Aazo_3533	Npun_R2398	OSCI_340037	Pro0080	PMM0067	PMT1596	PMN2A_1430	PMT9312_0069	A9601_00791	P9515_00761	P9303_03141	NATL1_01311	P9301_00781	P9215_00791	P9211_00741	P9202_514	slr1234	SYNW0328	syc0165_d	sync_2467	SYNPCC7002_A2221	Syncc9902_0413	Syncc9605_2267	Synpcc7942_1390	CYB_0378	CYA_1573	SynRCC307_0349
Group 673	AM1_1222	alr2494	Ava_0426	NIES39_C05360	AmaxDRAFT_4837	APCC8_010100021265	CwatDRAFT_6578	cce_1005	PCC7424_4731	Cyan7425_3443	PCC8801_0417	Cy51472_2053	CY0110_12152	Cyan7822_3141	Cyan8802_0428	CPCC7001_1469	FJSC11DRAFT_3273	glr1372	L8106_15719	MAE_23070	MC7420_775	N9414_05145	Aazo_0798	Npun_F4824	OSCI_340006	Pro0084	PMM0071	PMT1604	PMN2A_1434	PMT9312_0073	A9601_00831	P9515_00801	P9303_03041	NATL1_01351	P9301_00821	P9215_00831	P9211_00791	P9202_1641	slr0076	SYNW0321	syc2354_c	sync_2481	SYNPCC7002_A1812	Syncc9902_0406	Syncc9605_2280	Synpcc7942_1737	CYB_1402	CYA_2194	SynRCC307_2016
Group 674	AM1_1223	alr2493	Ava_0425	NIES39_C05370	AmaxDRAFT_4838	APCC8_010100021270	CwatDRAFT_1819	cce_0686	PCC7424_4730	Cyan7425_3444	PCC8801_0416	Cy51472_1743	CY0110_09540	Cyan7822_3140	Cyan8802_0427	CPCC7001_2192	FJSC11DRAFT_3272	glr1371	L8106_15724	MAE_23080	MC7420_760	N9414_05140	Aazo_0797	Npun_F4823	OSCI_340007	Pro0085	PMM0072	PMT1605	PMN2A_1435	PMT9312_0074	A9601_00841	P9515_00811	P9303_03031	NATL1_01361	P9301_00831	P9215_00841	P9211_00801	P9202_1460	slr0075	SYNW0320	syc2355_c	sync_2482	SYNPCC7002_A1813	Syncc9902_0405	Syncc9605_2281	Synpcc7942_1736	CYB_1403	CYA_2193	SynRCC307_2017
Group 675	AM1_1224	alr2492	Ava_0424	NIES39_C05380	AmaxDRAFT_4839	APCC8_010100021275	CwatDRAFT_1818	cce_0685	PCC7424_4729	Cyan7425_3450	PCC8801_0415	Cy51472_1742	CY0110_09545	Cyan7822_3139	Cyan8802_0426	CPCC7001_602	FJSC11DRAFT_3271	glr1370	L8106_15729	MAE_23090	MC7420_686	N9414_05135	Aazo_0796	Npun_F4822	OSCI_340008	Pro0086	PMM0073	PMT1606	PMN2A_1436	PMT9312_0075	A9601_00851	P9515_00821	P9303_03021	NATL1_01371	P9301_00841	P9215_00851	P9211_00811	P9202_1506	slr0074	SYNW0319	syc2356_c	sync_2483	SYNPCC7002_A1814	Syncc9902_0404	Syncc9605_2282	Synpcc7942_1735	CYB_1405	CYA_2190	SynRCC307_2018
Group 676	AM1_4657	alr1244	Ava_0553	NIES39_J03840	AmaxDRAFT_4630	APCC8_010100007681	CwatDRAFT_4296	cce_1382	PCC7424_1899	Cyan7425_3524	PCC8801_0952	Cy51472_2415	CY0110_13246	Cyan7822_5441	Cyan8802_0979	CPCC7001_458	FJSC11DRAFT_3649	glr2710	L8106_21914	MAE_21510	MC7420_2773	N9414_01984	Aazo_1855	Npun_R6293	OSCI_2070010	Pro0128	PMM0107	PMT0163	PMN2A_1476	PMT9312_0111	A9601_01241	P9515_01201	P9303_02051	NATL1_01791	P9301_01231	P9215_01241	P9211_01231	P9202_874	sll1669	SYNW2202	syc0646_d	sync_2557	SYNPCC7002_A2517	Syncc9902_0346	Syncc9605_2345	Synpcc7942_0894	CYB_1737	CYA_2646	SynRCC307_0291
Group 677	AM1_3174	alr2386	Ava_0204	NIES39_A07320	AmaxDRAFT_0812	APCC8_010100025438	CwatDRAFT_4852	cce_0022	PCC7424_1288	Cyan7425_2909	PCC8801_0411	Cy51472_1080	CY0110_09101	Cyan7822_4875	Cyan8802_0422	CPCC7001_1251	FJSC11DRAFT_3283	glr3390	L8106_07901	MAE_33875	MC7420_417	N9414_04950	Aazo_4782	Npun_F0502	OSCI_90032	Pro0138	PMM0117	PMT1970	PMN2A_1486	PMT9312_0120	A9601_01351	P9515_01311	P9303_26241	NATL1_01911	P9301_01341	P9215_01351	P9211_01331	P9202_1426	sll1979	SYNW2215	syc0632_c	sync_2570	SYNPCC7002_A0225	Syncc9902_0333	Syncc9605_2358	Synpcc7942_0910	CYB_1072	CYA_1557	SynRCC307_0273
Group 678	AM1_2137	asr4321	Ava_1272	NIES39_M01080	AmaxDRAFT_3835	APCC8_010100002819	CwatDRAFT_5884	cce_1849	PCC7424_2177	Cyan7425_2385	PCC8801_0521	Cy51472_2873	CY0110_24541	Cyan7822_3005	Cyan8802_0538	CPCC7001_530	FJSC11DRAFT_1238	gsl3544	L8106_17867	MAE_09550	MC7420_6389	N9414_17083	Aazo_3427	Npun_R3935	OSCI_2990002	Pro0141	PMM0121	PMT1975	PMN2A_1488	PMT9312_0124	A9601_01391	P9515_01351	P9303_26281	NATL1_01931	P9301_01381	P9215_01391	P9211_01361	P9202_992	ssl1690	SYNW2219	syc1619_c	sync_2575	SYNPCC7002_A2094	Syncc9902_0328	Syncc9605_2362	Synpcc7942_2487	CYB_1800	CYA_1607	SynRCC307_0269
Group 679	AM1_0563	alr4351	Ava_1300	NIES39_L04920	AmaxDRAFT_2456	APCC8_010100005622	CwatDRAFT_4480	cce_2124	PCC7424_0289	Cyan7425_3999	PCC8801_2698	Cy51472_3141	CY0110_21977	Cyan7822_4633	Cyan8802_3405	CPCC7001_772	FJSC11DRAFT_1493	gll2252	L8106_12100	MAE_50310	MC7420_3376	N9414_10058	Aazo_0646	Npun_R5970	OSCI_1910010	Pro1236	PMM1142	PMT1161	PMN2A_0751	PMT9312_1238	A9601_13171	P9515_13061	P9303_08651	NATL1_15911	P9301_13311	P9215_13461	P9211_12161	P9202_1211	sll0019	SYNW0698	syc2498_d	sync_0920	SYNPCC7002_A0818	Syncc9902_0689	Syncc9605_1970	Synpcc7942_1513	CYB_1233	CYA_0193	SynRCC307_1674
Group 680	AM1_2652	alr4848	Ava_2118	NIES39_K04980	AmaxDRAFT_2640	APCC8_010100024343	CwatDRAFT_6378	cce_0957	PCC7424_4028	Cyan7425_2384	PCC8801_2079	Cy51472_2006	CY0110_09490	Cyan7822_5397	Cyan8802_2123	CPCC7001_984	FJSC11DRAFT_4343	gll0217	L8106_30460	MAE_36680	MC7420_8091	N9414_18658	Aazo_3260	Npun_F0943	OSCI_2020016	Pro1347	PMM1273	PMT0364	PMN2A_0839	PMT9312_1367	A9601_14721	P9515_14341	P9303_19371	NATL1_16921	P9301_14581	P9215_14981	P9211_13171	P9202_1632	slr1882	SYNW1603	syc1028_d	sync_0793	SYNPCC7002_A2398	Syncc9902_1501	Syncc9605_0897	Synpcc7942_0492	CYB_2202	CYA_2407	SynRCC307_1738
Group 681	AM1_3455	all0049	Ava_2651	NIES39_R00700	AmaxDRAFT_1290	APCC8_010100014190	CwatDRAFT_3287	cce_1888	PCC7424_4901	Cyan7425_2750	PCC8801_3771	Cy51472_2910	CY0110_13351	Cyan7822_2588	Cyan8802_3820	CPCC7001_2659	FJSC11DRAFT_2701	glr3637	L8106_05026	MAE_23480	MC7420_2120	N9414_13752	Aazo_1999	Npun_F0104	OSCI_1520001	Pro0245	PMM0217	PMT1546	PMN2A_1585	PMT9312_0219	A9601_02371	P9515_02471	P9303_03891	NATL1_02951	P9301_02381	P9215_02371	P9211_02381	P9202_1040	sll1772	SYNW1931	syc0913_c	sync_2396	SYNPCC7002_A2581	Syncc9902_1826	Syncc9605_0509	Synpcc7942_0611	CYB_2373	CYA_2582	SynRCC307_0313
Group 682	AM1_1791	alr0577	Ava_0331	NIES39_D00650	AmaxDRAFT_0274	APCC8_010100021685	CwatDRAFT_2138	cce_3028	PCC7424_0506	Cyan7425_3860	PCC8801_2910	Cy51472_4014	CY0110_19697	Cyan7822_4374	Cyan8802_3186	CPCC7001_214	FJSC11DRAFT_2096	glr0841	L8106_01372	MAE_54380	MC7420_3636	N9414_01732	Aazo_2895	Npun_R2832	OSCI_2300003	Pro1367	PMM1293	PMT0341	PMN2A_0860	PMT9312_1389	A9601_14921	P9515_14541	P9303_19721	NATL1_17131	P9301_14781	P9215_15211	P9211_13401	P9202_1161	slr1761	SYNW1625	syc1749_d	sync_0756	SYNPCC7002_A1987	Syncc9902_1524	Syncc9605_0874	Synpcc7942_2354	CYB_0395	CYA_1589	SynRCC307_1790
Group 683	AM1_4100	alr1956	Ava_4354	NIES39_D03630	AmaxDRAFT_5156	APCC8_010100022855	CwatDRAFT_4455	cce_2906	PCC7424_4256	Cyan7425_2769	PCC8801_2038	Cy51472_3895	CY0110_30583	Cyan7822_3978	Cyan8802_2064	CPCC7001_1371	FJSC11DRAFT_3798	gll3611	L8106_19621	MAE_43330	MC7420_1099	N9414_14137	Aazo_1145	Npun_F2860	OSCI_2680004	Pro1358	PMM1284	PMT0351	PMN2A_0851	PMT9312_1380	A9601_14831	P9515_14451	P9303_19541	NATL1_17041	P9301_14691	P9215_15121	P9211_13311	P9202_1035	slr2047	SYNW1616	syc2317_c	sync_0768	SYNPCC7002_A0938	Syncc9902_1515	Syncc9605_0884	Synpcc7942_1775	CYB_2320	CYA_1201	SynRCC307_1710
Group 684	AM1_3580	alr0912	Ava_4517	NIES39_O04970	AmaxDRAFT_5411	APCC8_010100029309	CwatDRAFT_3013	cce_2623	PCC7424_4483	Cyan7425_0356	PCC8801_2546	Cy51472_3626	CY0110_00675	Cyan7822_3638	Cyan8802_3560	CPCC7001_1450	FJSC11DRAFT_2907	glr4422	L8106_17195	MAE_17090	MC7420_506	N9414_06059	Aazo_1611	Npun_F0483	OSCI_990001	Pro1355	PMM1281	PMT0355	PMN2A_0848	PMT9312_1377	A9601_14801	P9515_14421	P9303_19471	NATL1_17011	P9301_14661	P9215_15091	P9211_13281	P9202_1780	slr0321	SYNW1613	syc1346_c	sync_0773	SYNPCC7002_A0520	Syncc9902_1511	Syncc9605_0887	Synpcc7942_0160	CYB_1268	CYA_1220	SynRCC307_1717
Group 685	AM1_1957	alr1343	Ava_5047	NIES39_O04290	AmaxDRAFT_0682	APCC8_010100029012	CwatDRAFT_3783	cce_4686	PCC7424_2908	Cyan7425_2521	PCC8801_3432	Cy51472_0983	CY0110_27064	Cyan7822_5094	Cyan8802_2684	CPCC7001_2528	FJSC11DRAFT_1741	gll0403	L8106_04606	MAE_42600	MC7420_2510	N9414_18273	Aazo_3314	Npun_R3982	OSCI_3250006	Pro1348	PMM1274	PMT0363	PMN2A_0840	PMT9312_1368	A9601_14731	P9515_14351	P9303_19391	NATL1_16941	P9301_14591	P9215_14991	P9211_13191	P9202_342	sll0635	SYNW1604	syc0491_c	sync_0791	SYNPCC7002_A0279	Syncc9902_1502	Syncc9605_0896	Synpcc7942_1057	CYB_1815	CYA_1569	SynRCC307_1737
Group 686	AM1_1113	all4751	Ava_1921	NIES39_O05290	AmaxDRAFT_1545	APCC8_010100005145	CwatDRAFT_0089	cce_4075	PCC7424_2015	Cyan7425_4904	PCC8801_0066	Cy51472_0393	CY0110_10512	Cyan7822_3357	Cyan8802_0064	CPCC7001_2673	FJSC11DRAFT_4160	gll3525	L8106_28886	MAE_06720	MC7420_8313	N9414_02206	Aazo_2501	Npun_R4161	OSCI_3360004	Pro1343	PMM1269	PMT0368	PMN2A_0835	PMT9312_1363	A9601_14681	P9515_14301	P9303_19331	NATL1_16881	P9301_14541	P9215_14941	P9211_13131	P9202_1343	slr0400	SYNW1599	syc1797_c	sync_0806	SYNPCC7002_A0217	Syncc9902_1495	Syncc9605_0914	Synpcc7942_2304	CYB_2378	CYA_0282	SynRCC307_1743
Group 687	AM1_3853	all0082	Ava_1457	NIES39_D06850	AmaxDRAFT_4433	APCC8_010100018040	CwatDRAFT_1372	cce_3260	PCC7424_0498	Cyan7425_4355	PCC8801_1230	Cy51472_4241	CY0110_27213	Cyan7822_3943	Cyan8802_1260	CPCC7001_1180	FJSC11DRAFT_3083	gll1250	L8106_00370	MAE_40000	MC7420_3028	N9414_08315	Aazo_0869	Npun_F0008	OSCI_1540001	Pro1339	PMM1265	PMT0375	PMN2A_0831	PMT9312_1359	A9601_14641	P9515_14261	P9303_19231	NATL1_16841	P9301_14501	P9215_14901	P9211_13081	P9202_61	slr0066	SYNW1590	syc1308_d	sync_0821	SYNPCC7002_A1465	Syncc9902_1486	Syncc9605_0922	Synpcc7942_0203	CYB_1847	CYA_0386	SynRCC307_1751
Group 688	AM1_4214	alr3511	Ava_3226	NIES39_M02760	AmaxDRAFT_2274	APCC8_010100001634	CwatDRAFT_0946	cce_0888	PCC7424_1982	Cyan7425_3278	PCC8801_3128	Cy51472_1941	CY0110_27114	Cyan7822_3236	Cyan8802_2992	CPCC7001_2113	FJSC11DRAFT_1246	gll0055	L8106_01337	MAE_36080	MC7420_3708	N9414_00160	Aazo_0780	Npun_R3716	OSCI_1110023	Pro1422	PMM1341	PMT1417	PMN2A_0912	PMT9312_1439	A9601_15421	P9515_15021	P9303_05451	NATL1_17681	P9301_15271	P9215_15701	P9211_13951	P9202_585	sll0698	SYNW0551	syc0618_d	sync_2219	SYNPCC7002_A1405	Syncc9902_0550	Syncc9605_2123	Synpcc7942_0924	CYB_2421	CYA_2659	SynRCC307_1823
Group 689	AM1_2172	alr3510	Ava_3227	NIES39_M02750	AmaxDRAFT_2275	APCC8_010100001639	CwatDRAFT_4899	cce_1084	PCC7424_1983	Cyan7425_1775	PCC8801_3997	Cy51472_2130	CY0110_11427	Cyan7822_3237	Cyan8802_4039	CPCC7001_1335	FJSC11DRAFT_1245	glr2779	L8106_01332	MAE_23150	MC7420_3692	N9414_00155	Aazo_0779	Npun_F2438	OSCI_1110024	Pro1421	PMM1340	PMT1416	PMN2A_0911	PMT9312_1438	A9601_15411	P9515_15011	P9303_05461	NATL1_17671	P9301_15261	P9215_15691	P9211_13941	P9202_1169	slr1159	SYNW0552	syc0617_d	sync_2218	SYNPCC7002_A1406	Syncc9902_0551	Syncc9605_2122	Synpcc7942_0925	CYB_0043	CYA_0622	SynRCC307_1822
Group 690	AM1_3982	all0355	Ava_2804	NIES39_M01250	AmaxDRAFT_3799	APCC8_010100002614	CwatDRAFT_5814	cce_2727	PCC7424_1609	Cyan7425_0210	PCC8801_1442	Cy51472_3728	CY0110_11217	Cyan7822_3448	Cyan8802_1468	CPCC7001_1604	FJSC11DRAFT_1316	gll2079	L8106_11682	MAE_12550	MC7420_3334	N9414_01747	Aazo_0906	Npun_F3954	OSCI_2920019	Pro1636	PMM1481	PMT1503	PMN2A_1012	PMT9312_1574	A9601_16851	P9515_16611	P9303_04411	NATL1_18821	P9301_16721	P9215_17501	P9211_16031	P9202_1781	sll0098	SYNW0617	syc2334_d	sync_2354	SYNPCC7002_A0715	Syncc9902_0609	Syncc9605_2063	Synpcc7942_1758	CYB_1027	CYA_2570	SynRCC307_1954
Group 691	AM1_2118	alr4627	Ava_2035	NIES39_C00580	AmaxDRAFT_3039	APCC8_010100003174	CwatDRAFT_4703	cce_0628	PCC7424_1457	Cyan7425_0719	PCC8801_2457	Cy51472_1687	CY0110_28084	Cyan7822_2835	Cyan8802_3652	CPCC7001_1460	FJSC11DRAFT_1674	gll1136	L8106_27606	MAE_48120	MC7420_4367	N9414_20420	Aazo_1096	Npun_F1890	OSCI_780035	Pro1251	PMM1154	PMT1176	PMN2A_0764	PMT9312_1253	A9601_13311	P9515_13211	P9303_08471	NATL1_16041	P9301_13461	P9215_13601	P9211_12301	P9202_665	sll0065	SYNW0680	syc1672_c	sync_0900	SYNPCC7002_A2704	Syncc9902_0671	Syncc9605_1989	Synpcc7942_2434	CYB_0971	CYA_2130	SynRCC307_1692
Group 692	AM1_1112	all4752	Ava_1920	NIES39_O05280	AmaxDRAFT_1544	APCC8_010100005150	CwatDRAFT_0088	cce_4074	PCC7424_2016	Cyan7425_4905	PCC8801_0065	Cy51472_0392	CY0110_10507	Cyan7822_3356	Cyan8802_0063	CPCC7001_1275	FJSC11DRAFT_4161	glr3257	L8106_28896	MAE_06730	MC7420_8312	N9414_02201	Aazo_2502	Npun_R4162	OSCI_3360003	Pro1248	PMM1152	PMT1173	PMN2A_0761	PMT9312_1250	A9601_13281	P9515_13181	P9303_08511	NATL1_16011	P9301_13431	P9215_13581	P9211_12271	P9202_590	slr0399	SYNW0683	syc1681_d	sync_0904	SYNPCC7002_A0216	Syncc9902_0675	Syncc9605_1986	Synpcc7942_2425	CYB_2874	CYA_1049	SynRCC307_1688
Group 693	AM1_0583	alr2272	Ava_0097	NIES39_L04550	AmaxDRAFT_2443	APCC8_010100005547	CwatDRAFT_3971	cce_1828	PCC7424_5045	Cyan7425_4500	PCC8801_1665	Cy51472_2853	CY0110_11122	Cyan7822_3226	Cyan8802_1683	CPCC7001_2185	FJSC11DRAFT_1553	glr1867	L8106_14240	MAE_39000	MC7420_4483	N9414_02736	Aazo_3738	Npun_F2931	OSCI_3330003	Pro1416	PMM1335	PMT1410	PMN2A_0906	PMT9312_1433	A9601_15351	P9515_14961	P9303_05521	NATL1_17621	P9301_15211	P9215_15641	P9211_13891	P9202_989	sll0379	SYNW0558	syc0611_c	sync_2212	SYNPCC7002_A0069	Syncc9902_0557	Syncc9605_2116	Synpcc7942_0931	CYB_2787	CYA_1960	SynRCC307_1816
Group 694	AM1_0584	alr2271	Ava_0096	NIES39_L04560	AmaxDRAFT_2444	APCC8_010100005552	CwatDRAFT_2718	cce_2696	PCC7424_2606	Cyan7425_4499	PCC8801_1948	Cy51472_3698	CY0110_10527	Cyan7822_4264	Cyan8802_1975	CPCC7001_873	FJSC11DRAFT_1552	glr1866	L8106_14245	MAE_58190	MC7420_4446	N9414_02741	Aazo_3739	Npun_F2930	OSCI_3330002	Pro1417	PMM1336	PMT1411	PMN2A_0907	PMT9312_1434	A9601_15361	P9515_14971	P9303_05511	NATL1_17631	P9301_15221	P9215_15651	P9211_13901	P9202_1405	sll1605	SYNW0557	syc0612_c	sync_2213	SYNPCC7002_A0070	Syncc9902_0556	Syncc9605_2117	Synpcc7942_0930	CYB_2786	CYA_1957	SynRCC307_1817
Group 695	AM1_0588	alr2268	Ava_0093	NIES39_A02060	AmaxDRAFT_2827	APCC8_010100009906	CwatDRAFT_3060	cce_2380	PCC7424_2609	Cyan7425_4496	PCC8801_0356	Cy51472_3388	CY0110_21535	Cyan7822_4267	Cyan8802_0363	CPCC7001_843	FJSC11DRAFT_1549	glr1916	L8106_04766	MAE_31380	MC7420_4338	N9414_02756	Aazo_3742	Npun_F2927	OSCI_3350026	Pro1420	PMM1339	PMT1414	PMN2A_0910	PMT9312_1437	A9601_15391	P9515_15001	P9303_05481	NATL1_17661	P9301_15251	P9215_15681	P9211_13931	P9202_1830	slr1226	SYNW0554	syc0615_c	sync_2216	SYNPCC7002_A0317	Syncc9902_0553	Syncc9605_2120	Synpcc7942_0927	CYB_1784	CYA_0240	SynRCC307_1820
Group 696	AM1_4367	alr2983	Ava_0924	NIES39_J00670	AmaxDRAFT_4077	APCC8_010100012865	CwatDRAFT_3688	cce_1527	PCC7424_4051	Cyan7425_1987	PCC8801_3908	Cy51472_2558	CY0110_10142	Cyan7822_2464	Cyan8802_3960	CPCC7001_1552	FJSC11DRAFT_2798	gll1658	L8106_17397	MAE_38350	MC7420_6696	N9414_04895	Aazo_2068	Npun_R3868	OSCI_2360017	Pro1409	PMM1328	PMT1402	PMN2A_0899	PMT9312_1426	A9601_15281	P9515_14891	P9303_05621	NATL1_17551	P9301_15141	P9215_15571	P9211_13821	P9202_1522	sll0838	SYNW0571	syc1541_d	sync_2200	SYNPCC7002_A0547	Syncc9902_0570	Syncc9605_2100	Synpcc7942_2569	CYB_0343	CYA_1712	SynRCC307_1803
Group 697	AM1_3964	alr2890	Ava_1012	NIES39_J01430	AmaxDRAFT_2598	APCC8_010100013250	CwatDRAFT_2703	cce_1336	PCC7424_4774	Cyan7425_2321	PCC8801_2846	Cy51472_2370	CY0110_10212	Cyan7822_2867	Cyan8802_3250	CPCC7001_123	FJSC11DRAFT_2747	gll0391	L8106_21969	MAE_24350	MC7420_7514	N9414_12918	Aazo_5081	Npun_R2882	OSCI_3000037	Pro1438	PMM1356	PMT1433	PMN2A_0928	PMT9312_1454	A9601_15571	P9515_15171	P9303_05221	NATL1_17841	P9301_15421	P9215_15851	P9211_14111	P9202_296	sll1252	SYNW0531	syc2488_d	sync_2258	SYNPCC7002_A2795	Syncc9902_0525	Syncc9605_2152	Synpcc7942_1503	CYB_2236	CYA_1789	SynRCC307_1846
Group 698	AM1_1274	alr1890	Ava_3759	NIES39_K02580	AmaxDRAFT_1193	APCC8_010100026398	CwatDRAFT_6395	cce_2134	PCC7424_4778	Cyan7425_3375	PCC8801_2377	Cy51472_3151	CY0110_25888	Cyan7822_2869	Cyan8802_2428	CPCC7001_65	FJSC11DRAFT_2488	glr2139	L8106_21954	MAE_50690	MC7420_1244	N9414_20675	Aazo_2156	Npun_R5218	OSCI_3000034	Pro1436	PMM1354	PMT1431	PMN2A_0926	PMT9312_1452	A9601_15551	P9515_15151	P9303_05241	NATL1_17821	P9301_15401	P9215_15831	P9211_14091	P9202_1524	sll1908	SYNW0533	syc2486_c	sync_2256	SYNPCC7002_A1246	Syncc9902_0527	Syncc9605_2150	Synpcc7942_1501	CYB_1383	CYA_1354	SynRCC307_1844
[truncated: 14 more rows]
[truncated: 9 more columns]
